# Supplementary material for: Pan‐cancer multi‐omics reveals DCAF7 as an immune‐modulating prognostic driver and Wnt/β‐catenin activator in hepatocellular carcinoma
Source: Clin Transl Med. 2025 Dec 31;16(1):e70572. doi: 10.1002/ctm2.70572 (PMC12754573; doi:10.1002/ctm2.70572)
Supplement: Supplementary file 2 — Supporting information [file CTM2-16-e70572-s002.zip]

Archive with 20 entries (19 files):
- Supplemental Tables/
- Supplemental Tables/TableS1 DCAF7 Transcriptional Expression in Paired Pan-Cancer Samples from TCGA.xlsx
- Supplemental Tables/TableS10 ssGSEA Validation of the Correlation Between DCAF7 Levels and 24 Immune Cell Populations in LIHC.xlsx
- Supplemental Tables/TableS11 Correlation Analysis of DCAF7 Expression With TMB in TCGA cohorts.xlsx
- Supplemental Tables/TableS12 Correlation Analysis of DCAF7 Expression With MSI in TCGA cohorts.xlsx
- Supplemental Tables/TableS13 Correlation Analysis of DCAF7 Expression With NEO in TCGA cohorts.xlsx
- Supplemental Tables/TableS14 GEPIA2 Derived List of the Top 100 Genes Correlated With DCAF7 in Pan-Cancer.xlsx
- Supplemental Tables/TableS15 Functional Enrichment Analysis of the Top 100 Genes Associated With DCAF7 Across Cancers.xlsx
- Supplemental Tables/TableS16 Drug Sensitivity Analysis Associated With DCAF7 Expression Using GDSC Data.xlsx
- Supplemental Tables/TableS17 Functional Enrichment Analysis of DCAF7-Regulated Genes in LIHC.xlsx
- Supplemental Tables/TableS18 GSEA Analysis of DCAF7-Regulated Genes in LIHC.xlsx
- Supplemental Tables/TableS19 The Sequences of Primers Used in qPCR Assays.xlsx
- Supplemental Tables/TableS2 DCAF7 Expression in Normal and Tumor Tissues from Integrated TCGA and GTEx Datasets.xlsx
- Supplemental Tables/TableS3 Cox Regression Based Risk Score of DCAF7 in TCGA-LIHC Cohort.xlsx
- Supplemental Tables/TableS4 Statistical Summary of Spearman Correlations Between CNV and DCAF7 Expression in GSCA Cohorts.xlsx
- Supplemental Tables/TableS5 MethSurv-Based Analysis of the Association Between DCAF7 CpG Methylation and Cancer Prognosis.xlsx
- Supplemental Tables/TableS6 Statistical Summary of Correlations Between DCAF7 Expression and RNA Modification Associated Genes in Multiple Cancer Types.xlsx
- Supplemental Tables/TableS7 Predicted m6A Modification Sites in DCAF7 Transcripts Using the SRAMP Database.xlsx
- Supplemental Tables/TableS8 TIMER2.0-Based Analysis of the Association Between DCAF7 Expression and Immune Lineages in TCGA Cancers.xlsx
- Supplemental Tables/TableS9 Immune Cell Composition Estimated by CIBERSORT According to DCAF7 Expression Levels in LIHC.xlsx
