# Supplementary material for: Pan‐cancer multi‐omics reveals DCAF7 as an immune‐modulating prognostic driver and Wnt/β‐catenin activator in hepatocellular carcinoma
Source: Clin Transl Med. 2025 Dec 31;16(1):e70572. doi: 10.1002/ctm2.70572 (PMC12754573; doi:10.1002/ctm2.70572)
Supplement: Supplementary file 2 — Supporting information [file CTM2-16-e70572-s002.zip › Supplemental Tables/TableS1 DCAF7 Transcriptional Expression in Paired Pan-Cancer Samples from TCGA.xlsx]

## Sheet: Sheet 1
id	group	x	DCAF7
TCGA-BL-A13J	Tumor	BLCA	6.42627
TCGA-BL-A13J	Normal	BLCA	5.64087
TCGA-BT-A20N	Tumor	BLCA	6.62357
TCGA-BT-A20N	Normal	BLCA	5.68249
TCGA-BT-A20Q	Tumor	BLCA	6.52892
TCGA-BT-A20Q	Normal	BLCA	5.61534
TCGA-BT-A20R	Tumor	BLCA	5.95019
TCGA-BT-A20R	Normal	BLCA	4.81939
TCGA-BT-A20U	Tumor	BLCA	6.90153
TCGA-BT-A20U	Normal	BLCA	5.07052
TCGA-BT-A20W	Tumor	BLCA	6.56718
TCGA-BT-A20W	Normal	BLCA	6.49216
TCGA-BT-A2LA	Tumor	BLCA	7.04141
TCGA-BT-A2LA	Normal	BLCA	5.62748
TCGA-BT-A2LB	Tumor	BLCA	5.89509
TCGA-BT-A2LB	Normal	BLCA	4.97306
TCGA-CU-A0YN	Tumor	BLCA	6.15384
TCGA-CU-A0YN	Normal	BLCA	6.16982
TCGA-CU-A0YR	Tumor	BLCA	5.64553
TCGA-CU-A0YR	Normal	BLCA	5.79201
TCGA-GC-A3BM	Tumor	BLCA	7.21166
TCGA-GC-A3BM	Normal	BLCA	5.67153
TCGA-GC-A3WC	Tumor	BLCA	6.48785
TCGA-GC-A3WC	Normal	BLCA	5.59137
TCGA-GC-A6I3	Tumor	BLCA	4.8584
TCGA-GC-A6I3	Normal	BLCA	4.59859
TCGA-GD-A2C5	Tumor	BLCA	6.78432
TCGA-GD-A2C5	Normal	BLCA	6.3691
TCGA-GD-A3OP	Tumor	BLCA	6.55278
TCGA-GD-A3OP	Normal	BLCA	5.85529
TCGA-GD-A3OQ	Tumor	BLCA	6.43325
TCGA-GD-A3OQ	Normal	BLCA	6.36505
TCGA-K4-A3WV	Tumor	BLCA	6.75852
TCGA-K4-A3WV	Normal	BLCA	5.96737
TCGA-K4-A54R	Tumor	BLCA	6.05589
TCGA-K4-A54R	Normal	BLCA	5.52621
TCGA-K4-A5RI	Tumor	BLCA	6.82061
TCGA-K4-A5RI	Normal	BLCA	5.30086
TCGA-A7-A0CE	Tumor	BRCA	6.87002
TCGA-A7-A0CE	Normal	BRCA	5.90656
TCGA-A7-A0CH	Tumor	BRCA	6.36265
TCGA-A7-A0CH	Normal	BRCA	5.36452
TCGA-A7-A0D9	Tumor	BRCA	6.50082
TCGA-A7-A0D9	Normal	BRCA	5.00073
TCGA-A7-A0DB	Tumor	BRCA	5.77486
TCGA-A7-A0DB	Normal	BRCA	5.54165
TCGA-A7-A0DC	Tumor	BRCA	4.99522
TCGA-A7-A0DC	Normal	BRCA	5.86644
TCGA-A7-A13E	Tumor	BRCA	6.34064
TCGA-A7-A13E	Normal	BRCA	5.62284
TCGA-A7-A13F	Tumor	BRCA	6.65542
TCGA-A7-A13F	Normal	BRCA	5.57862
TCGA-A7-A13G	Tumor	BRCA	5.71869
TCGA-A7-A13G	Normal	BRCA	4.81192
TCGA-AC-A23H	Tumor	BRCA	7.29127
TCGA-AC-A23H	Normal	BRCA	5.99408
TCGA-AC-A2FB	Tumor	BRCA	6.91985
TCGA-AC-A2FB	Normal	BRCA	5.8853
TCGA-AC-A2FF	Tumor	BRCA	6.68883
TCGA-AC-A2FF	Normal	BRCA	6.55688
TCGA-AC-A2FM	Tumor	BRCA	6.73622
TCGA-AC-A2FM	Normal	BRCA	5.11743
TCGA-BH-A0AU	Tumor	BRCA	7.01915
TCGA-BH-A0AU	Normal	BRCA	6.41606
TCGA-BH-A0AY	Tumor	BRCA	6.16922
TCGA-BH-A0AY	Normal	BRCA	5.77877
TCGA-BH-A0AZ	Tumor	BRCA	6.34953
TCGA-BH-A0AZ	Normal	BRCA	6.73204
TCGA-BH-A0B3	Tumor	BRCA	5.8716
TCGA-BH-A0B3	Normal	BRCA	6.43511
TCGA-BH-A0B5	Tumor	BRCA	6.48658
TCGA-BH-A0B5	Normal	BRCA	4.46633
TCGA-BH-A0B7	Tumor	BRCA	6.30078
TCGA-BH-A0B7	Normal	BRCA	6.3927
TCGA-BH-A0B8	Tumor	BRCA	6.87406
TCGA-BH-A0B8	Normal	BRCA	5.10707
TCGA-BH-A0BA	Tumor	BRCA	5.95487
TCGA-BH-A0BA	Normal	BRCA	6.27537
TCGA-BH-A0BC	Tumor	BRCA	6.40895
TCGA-BH-A0BC	Normal	BRCA	5.95934
TCGA-BH-A0BJ	Tumor	BRCA	6.43405
TCGA-BH-A0BJ	Normal	BRCA	6.72444
TCGA-BH-A0BM	Tumor	BRCA	5.36368
TCGA-BH-A0BM	Normal	BRCA	5.99555
TCGA-BH-A0BQ	Tumor	BRCA	6.03106
TCGA-BH-A0BQ	Normal	BRCA	6.19055
TCGA-BH-A0BS	Tumor	BRCA	6.67444
TCGA-BH-A0BS	Normal	BRCA	6.17386
TCGA-BH-A0BT	Tumor	BRCA	6.13519
TCGA-BH-A0BT	Normal	BRCA	6.36459
TCGA-BH-A0BV	Tumor	BRCA	7.11204
TCGA-BH-A0BV	Normal	BRCA	6.61544
TCGA-BH-A0BW	Tumor	BRCA	6.99733
TCGA-BH-A0BW	Normal	BRCA	6.50895
TCGA-BH-A0BZ	Tumor	BRCA	6.52807
TCGA-BH-A0BZ	Normal	BRCA	5.79137
TCGA-BH-A0C0	Tumor	BRCA	7.03591
TCGA-BH-A0C0	Normal	BRCA	6.51023
TCGA-BH-A0C3	Tumor	BRCA	6.91503
TCGA-BH-A0C3	Normal	BRCA	6.277
TCGA-BH-A0DD	Tumor	BRCA	7.37378
TCGA-BH-A0DD	Normal	BRCA	5.17125
TCGA-BH-A0DG	Tumor	BRCA	7.50206
TCGA-BH-A0DG	Normal	BRCA	6.66462
TCGA-BH-A0DH	Tumor	BRCA	5.53477
TCGA-BH-A0DH	Normal	BRCA	5.44102
TCGA-BH-A0DK	Tumor	BRCA	6.6748
TCGA-BH-A0DK	Normal	BRCA	6.35009
TCGA-BH-A0DL	Tumor	BRCA	5.94178
TCGA-BH-A0DL	Normal	BRCA	6.39331
TCGA-BH-A0DO	Tumor	BRCA	6.24696
TCGA-BH-A0DO	Normal	BRCA	6.17747
TCGA-BH-A0DP	Tumor	BRCA	6.23384
TCGA-BH-A0DP	Normal	BRCA	6.20216
TCGA-BH-A0DQ	Tumor	BRCA	5.98429
TCGA-BH-A0DQ	Normal	BRCA	6.70564
TCGA-BH-A0DT	Tumor	BRCA	6.46139
TCGA-BH-A0DT	Normal	BRCA	6.27891
TCGA-BH-A0DV	Tumor	BRCA	6.23753
TCGA-BH-A0DV	Normal	BRCA	6.26676
TCGA-BH-A0DZ	Tumor	BRCA	7.13533
TCGA-BH-A0DZ	Normal	BRCA	6.29196
TCGA-BH-A0E0	Tumor	BRCA	5.7703
TCGA-BH-A0E0	Normal	BRCA	5.74605
TCGA-BH-A0E1	Tumor	BRCA	6.54054
TCGA-BH-A0E1	Normal	BRCA	6.07567
TCGA-BH-A0H5	Tumor	BRCA	6.38267
TCGA-BH-A0H5	Normal	BRCA	6.29497
TCGA-BH-A0H7	Tumor	BRCA	6.06299
TCGA-BH-A0H7	Normal	BRCA	6.03168
TCGA-BH-A0H9	Tumor	BRCA	6.90032
TCGA-BH-A0H9	Normal	BRCA	4.55099
TCGA-BH-A0HA	Tumor	BRCA	5.7502
TCGA-BH-A0HA	Normal	BRCA	6.47859
TCGA-BH-A0HK	Tumor	BRCA	5.78887
TCGA-BH-A0HK	Normal	BRCA	5.82166
TCGA-BH-A18J	Tumor	BRCA	6.43719
TCGA-BH-A18J	Normal	BRCA	5.85856
TCGA-BH-A18K	Tumor	BRCA	6.03932
TCGA-BH-A18K	Normal	BRCA	6.33223
TCGA-BH-A18L	Tumor	BRCA	7.53438
TCGA-BH-A18L	Normal	BRCA	5.85944
TCGA-BH-A18M	Tumor	BRCA	6.71168
TCGA-BH-A18M	Normal	BRCA	6.23829
TCGA-BH-A18N	Tumor	BRCA	6.65534
TCGA-BH-A18N	Normal	BRCA	6.08967
TCGA-BH-A18P	Tumor	BRCA	7.00655
TCGA-BH-A18P	Normal	BRCA	5.24282
TCGA-BH-A18Q	Tumor	BRCA	7.04495
TCGA-BH-A18Q	Normal	BRCA	6.30369
TCGA-BH-A18R	Tumor	BRCA	6.88983
TCGA-BH-A18R	Normal	BRCA	5.88858
TCGA-BH-A18S	Tumor	BRCA	6.31266
TCGA-BH-A18S	Normal	BRCA	5.72832
TCGA-BH-A18U	Tumor	BRCA	6.37398
TCGA-BH-A18U	Normal	BRCA	6.33072
TCGA-BH-A18V	Tumor	BRCA	6.37582
TCGA-BH-A18V	Normal	BRCA	5.01433
TCGA-BH-A1EN	Tumor	BRCA	6.58758
TCGA-BH-A1EN	Normal	BRCA	5.666
TCGA-BH-A1EO	Tumor	BRCA	6.59061
TCGA-BH-A1EO	Normal	BRCA	5.08084
TCGA-BH-A1ET	Tumor	BRCA	6.60466
TCGA-BH-A1ET	Normal	BRCA	6.34601
TCGA-BH-A1EU	Tumor	BRCA	6.67834
TCGA-BH-A1EU	Normal	BRCA	6.35342
TCGA-BH-A1EV	Tumor	BRCA	6.96396
TCGA-BH-A1EV	Normal	BRCA	6.11347
TCGA-BH-A1EW	Tumor	BRCA	7.53663
TCGA-BH-A1EW	Normal	BRCA	6.9064
TCGA-BH-A1F0	Tumor	BRCA	5.77085
TCGA-BH-A1F0	Normal	BRCA	5.66335
TCGA-BH-A1F2	Tumor	BRCA	6.56892
TCGA-BH-A1F2	Normal	BRCA	5.47036
TCGA-BH-A1F6	Tumor	BRCA	5.93341
TCGA-BH-A1F6	Normal	BRCA	5.90411
TCGA-BH-A1F8	Tumor	BRCA	6.59327
TCGA-BH-A1F8	Normal	BRCA	5.91059
TCGA-BH-A1FB	Tumor	BRCA	6.63735
TCGA-BH-A1FB	Normal	BRCA	6.09565
TCGA-BH-A1FC	Tumor	BRCA	6.50452
TCGA-BH-A1FC	Normal	BRCA	5.86313
TCGA-BH-A1FD	Tumor	BRCA	6.92469
TCGA-BH-A1FD	Normal	BRCA	5.48123
TCGA-BH-A1FE	Tumor	BRCA	7.03391
TCGA-BH-A1FE	Normal	BRCA	6.30037
TCGA-BH-A1FG	Tumor	BRCA	5.80296
TCGA-BH-A1FG	Normal	BRCA	4.94059
TCGA-BH-A1FH	Tumor	BRCA	7.55019
TCGA-BH-A1FH	Normal	BRCA	5.75928
TCGA-BH-A1FJ	Tumor	BRCA	6.47818
TCGA-BH-A1FJ	Normal	BRCA	5.99974
TCGA-BH-A1FM	Tumor	BRCA	7.41176
TCGA-BH-A1FM	Normal	BRCA	5.96668
TCGA-BH-A1FN	Tumor	BRCA	6.59359
TCGA-BH-A1FN	Normal	BRCA	6.10046
TCGA-BH-A1FR	Tumor	BRCA	6.59844
TCGA-BH-A1FR	Normal	BRCA	6.10994
TCGA-BH-A1FU	Tumor	BRCA	6.33685
TCGA-BH-A1FU	Normal	BRCA	6.35381
TCGA-BH-A203	Tumor	BRCA	6.62565
TCGA-BH-A203	Normal	BRCA	5.97885
TCGA-BH-A204	Tumor	BRCA	6.99028
TCGA-BH-A204	Normal	BRCA	4.82573
TCGA-BH-A208	Tumor	BRCA	5.66388
TCGA-BH-A208	Normal	BRCA	5.90945
TCGA-BH-A209	Tumor	BRCA	6.60113
TCGA-BH-A209	Normal	BRCA	6.18763
TCGA-E2-A153	Tumor	BRCA	5.93746
TCGA-E2-A153	Normal	BRCA	6.27395
TCGA-E2-A158	Tumor	BRCA	5.7123
TCGA-E2-A158	Normal	BRCA	5.48722
TCGA-E2-A15I	Tumor	BRCA	6.60721
TCGA-E2-A15I	Normal	BRCA	4.84513
TCGA-E2-A15K	Tumor	BRCA	6.32152
TCGA-E2-A15K	Normal	BRCA	5.06289
TCGA-E2-A15M	Tumor	BRCA	6.46761
TCGA-E2-A15M	Normal	BRCA	5.84202
TCGA-E2-A1BC	Tumor	BRCA	6.34173
TCGA-E2-A1BC	Normal	BRCA	4.30869
TCGA-E2-A1IG	Tumor	BRCA	7.12311
TCGA-E2-A1IG	Normal	BRCA	5.51054
TCGA-E2-A1L7	Tumor	BRCA	6.93908
TCGA-E2-A1L7	Normal	BRCA	6.1815
TCGA-E2-A1LB	Tumor	BRCA	5.95073
TCGA-E2-A1LB	Normal	BRCA	6.60267
TCGA-E2-A1LH	Tumor	BRCA	5.03554
TCGA-E2-A1LH	Normal	BRCA	6.26257
TCGA-E2-A1LS	Tumor	BRCA	3.65679
TCGA-E2-A1LS	Normal	BRCA	4.45986
TCGA-E9-A1N4	Tumor	BRCA	6.53923
TCGA-E9-A1N4	Normal	BRCA	6.33737
TCGA-E9-A1N5	Tumor	BRCA	6.77584
TCGA-E9-A1N5	Normal	BRCA	6.87117
TCGA-E9-A1N6	Tumor	BRCA	6.187
TCGA-E9-A1N6	Normal	BRCA	5.8837
TCGA-E9-A1N9	Tumor	BRCA	6.69382
TCGA-E9-A1N9	Normal	BRCA	5.75989
TCGA-E9-A1NA	Tumor	BRCA	8.22444
TCGA-E9-A1NA	Normal	BRCA	5.98901
TCGA-E9-A1ND	Tumor	BRCA	6.11442
TCGA-E9-A1ND	Normal	BRCA	5.36241
TCGA-E9-A1NF	Tumor	BRCA	5.79716
TCGA-E9-A1NF	Normal	BRCA	5.79554
TCGA-E9-A1NG	Tumor	BRCA	6.05976
TCGA-E9-A1NG	Normal	BRCA	5.57776
TCGA-E9-A1R7	Tumor	BRCA	6.78187
TCGA-E9-A1R7	Normal	BRCA	5.64088
TCGA-E9-A1RB	Tumor	BRCA	6.49617
TCGA-E9-A1RB	Normal	BRCA	5.89322
TCGA-E9-A1RC	Tumor	BRCA	6.46405
TCGA-E9-A1RC	Normal	BRCA	4.98854
TCGA-E9-A1RD	Tumor	BRCA	6.45443
TCGA-E9-A1RD	Normal	BRCA	5.50898
TCGA-E9-A1RF	Tumor	BRCA	7.68663
TCGA-E9-A1RF	Normal	BRCA	5.22671
TCGA-E9-A1RH	Tumor	BRCA	6.22333
TCGA-E9-A1RH	Normal	BRCA	5.0108
TCGA-E9-A1RI	Tumor	BRCA	7.3649
TCGA-E9-A1RI	Normal	BRCA	5.07625
TCGA-GI-A2C8	Tumor	BRCA	7.12217
TCGA-GI-A2C8	Normal	BRCA	4.0072
TCGA-GI-A2C9	Tumor	BRCA	6.43312
TCGA-GI-A2C9	Normal	BRCA	5.97518
TCGA-FU-A3EO	Tumor	CESC	4.05974
TCGA-FU-A3EO	Normal	CESC	5.65367
TCGA-HM-A3JJ	Tumor	CESC	6.05926
TCGA-HM-A3JJ	Normal	CESC	5.45773
TCGA-MY-A5BF	Tumor	CESC	5.39606
TCGA-MY-A5BF	Normal	CESC	4.83446
TCGA-W5-AA2I	Tumor	CHOL	4.87894
TCGA-W5-AA2I	Normal	CHOL	3.20605
TCGA-W5-AA2Q	Tumor	CHOL	5.95274
TCGA-W5-AA2Q	Normal	CHOL	3.62595
TCGA-W5-AA2U	Tumor	CHOL	5.52532
TCGA-W5-AA2U	Normal	CHOL	3.54457
TCGA-W5-AA2X	Tumor	CHOL	6.72548
TCGA-W5-AA2X	Normal	CHOL	3.69081
TCGA-W5-AA30	Tumor	CHOL	5.63765
TCGA-W5-AA30	Normal	CHOL	3.54416
TCGA-W5-AA31	Tumor	CHOL	6.93295
TCGA-W5-AA31	Normal	CHOL	3.58378
TCGA-W5-AA34	Tumor	CHOL	5.37787
TCGA-W5-AA34	Normal	CHOL	3.72594
TCGA-ZU-A8S4	Tumor	CHOL	5.77987
TCGA-ZU-A8S4	Normal	CHOL	3.57415
TCGA-A6-2671	Tumor	COAD	6.19105
TCGA-A6-2671	Normal	COAD	5.90105
TCGA-A6-2675	Tumor	COAD	6.72133
TCGA-A6-2675	Normal	COAD	5.95468
TCGA-A6-2678	Tumor	COAD	7.34678
TCGA-A6-2678	Normal	COAD	6.33496
TCGA-A6-2679	Tumor	COAD	4.26914
TCGA-A6-2679	Normal	COAD	5.85493
TCGA-A6-2680	Tumor	COAD	6.2972
TCGA-A6-2680	Normal	COAD	5.84025
TCGA-A6-2682	Tumor	COAD	5.6716
TCGA-A6-2682	Normal	COAD	6.093
TCGA-A6-2683	Tumor	COAD	5.41491
TCGA-A6-2683	Normal	COAD	6.36043
TCGA-A6-2684	Tumor	COAD	5.33448
TCGA-A6-2684	Normal	COAD	5.69544
TCGA-A6-2685	Tumor	COAD	5.7647
TCGA-A6-2685	Normal	COAD	6.29016
TCGA-A6-2686	Tumor	COAD	6.06591
TCGA-A6-2686	Normal	COAD	5.98411
TCGA-A6-5659	Tumor	COAD	6.82523
TCGA-A6-5659	Normal	COAD	5.85293
TCGA-A6-5662	Tumor	COAD	6.8061
TCGA-A6-5662	Normal	COAD	5.78706
TCGA-A6-5665	Tumor	COAD	6.3119
TCGA-A6-5665	Normal	COAD	5.7717
TCGA-A6-5667	Tumor	COAD	6.78465
TCGA-A6-5667	Normal	COAD	6.29999
TCGA-AA-3489	Tumor	COAD	6.55661
TCGA-AA-3489	Normal	COAD	5.56487
TCGA-AA-3496	Tumor	COAD	6.81979
TCGA-AA-3496	Normal	COAD	6.08202
TCGA-AA-3511	Tumor	COAD	6.38454
TCGA-AA-3511	Normal	COAD	6.50752
TCGA-AA-3514	Tumor	COAD	5.48208
TCGA-AA-3514	Normal	COAD	6.3385
TCGA-AA-3516	Tumor	COAD	6.19112
TCGA-AA-3516	Normal	COAD	5.4953
TCGA-AA-3517	Tumor	COAD	7.36386
TCGA-AA-3517	Normal	COAD	5.96058
TCGA-AA-3518	Tumor	COAD	6.2919
TCGA-AA-3518	Normal	COAD	6.02867
TCGA-AA-3520	Tumor	COAD	5.99022
TCGA-AA-3520	Normal	COAD	6.21099
TCGA-AA-3522	Tumor	COAD	6.22185
TCGA-AA-3522	Normal	COAD	6.33082
TCGA-AA-3525	Tumor	COAD	5.84283
TCGA-AA-3525	Normal	COAD	5.79941
TCGA-AA-3527	Tumor	COAD	5.23663
TCGA-AA-3527	Normal	COAD	6.18587
TCGA-AA-3531	Tumor	COAD	6.36605
TCGA-AA-3531	Normal	COAD	5.67582
TCGA-AA-3534	Tumor	COAD	6.80498
TCGA-AA-3534	Normal	COAD	6.2153
TCGA-AA-3655	Tumor	COAD	6.97612
TCGA-AA-3655	Normal	COAD	5.89307
TCGA-AA-3660	Tumor	COAD	6.11413
TCGA-AA-3660	Normal	COAD	5.60326
TCGA-AA-3662	Tumor	COAD	5.68538
TCGA-AA-3662	Normal	COAD	6.34775
TCGA-AA-3663	Tumor	COAD	5.67088
TCGA-AA-3663	Normal	COAD	6.03345
TCGA-AA-3697	Tumor	COAD	6.30906
TCGA-AA-3697	Normal	COAD	5.86763
TCGA-AA-3712	Tumor	COAD	6.98375
TCGA-AA-3712	Normal	COAD	5.98881
TCGA-AA-3713	Tumor	COAD	6.66488
TCGA-AA-3713	Normal	COAD	5.19026
TCGA-AZ-6598	Tumor	COAD	6.10448
TCGA-AZ-6598	Normal	COAD	5.87496
TCGA-AZ-6599	Tumor	COAD	6.34955
TCGA-AZ-6599	Normal	COAD	6.461
TCGA-AZ-6600	Tumor	COAD	6.07218
TCGA-AZ-6600	Normal	COAD	5.99901
TCGA-AZ-6601	Tumor	COAD	6.69932
TCGA-AZ-6601	Normal	COAD	6.30824
TCGA-AZ-6603	Tumor	COAD	6.86044
TCGA-AZ-6603	Normal	COAD	6.23285
TCGA-AZ-6605	Tumor	COAD	6.31661
TCGA-AZ-6605	Normal	COAD	5.88081
TCGA-F4-6704	Tumor	COAD	6.3793
TCGA-F4-6704	Normal	COAD	6.54182
TCGA-IC-A6RE	Tumor	ESCA	6.39537
TCGA-IC-A6RE	Normal	ESCA	5.11522
TCGA-IC-A6RF	Tumor	ESCA	6.33547
TCGA-IC-A6RF	Normal	ESCA	5.34642
TCGA-L5-A43C	Tumor	ESCA	5.73557
TCGA-L5-A43C	Normal	ESCA	4.5212
TCGA-L5-A4OG	Tumor	ESCA	7.03327
TCGA-L5-A4OG	Normal	ESCA	5.42754
TCGA-L5-A4OJ	Tumor	ESCA	6.33612
TCGA-L5-A4OJ	Normal	ESCA	5.06707
TCGA-L5-A4OO	Tumor	ESCA	5.90291
TCGA-L5-A4OO	Normal	ESCA	5.17449
TCGA-V5-A7RE	Tumor	ESCA	7.89069
TCGA-V5-A7RE	Normal	ESCA	6.01303
TCGA-V5-AASX	Tumor	ESCA	7.09353
TCGA-V5-AASX	Normal	ESCA	7.45433
TCGA-CV-6933	Tumor	HNSC	6.01947
TCGA-CV-6933	Normal	HNSC	4.30465
TCGA-CV-6934	Tumor	HNSC	6.01115
TCGA-CV-6934	Normal	HNSC	6.18364
TCGA-CV-6935	Tumor	HNSC	6.22344
TCGA-CV-6935	Normal	HNSC	5.546
TCGA-CV-6936	Tumor	HNSC	5.94242
TCGA-CV-6936	Normal	HNSC	5.0713
TCGA-CV-6938	Tumor	HNSC	5.99664
TCGA-CV-6938	Normal	HNSC	5.62879
TCGA-CV-6939	Tumor	HNSC	6.7621
TCGA-CV-6939	Normal	HNSC	4.29115
TCGA-CV-6943	Tumor	HNSC	5.83513
TCGA-CV-6943	Normal	HNSC	5.13713
TCGA-CV-6955	Tumor	HNSC	5.03007
TCGA-CV-6955	Normal	HNSC	5.63769
TCGA-CV-6956	Tumor	HNSC	5.24349
TCGA-CV-6956	Normal	HNSC	4.97665
TCGA-CV-6959	Tumor	HNSC	5.84121
TCGA-CV-6959	Normal	HNSC	4.83727
TCGA-CV-6960	Tumor	HNSC	6.37071
TCGA-CV-6960	Normal	HNSC	6.1421
TCGA-CV-6961	Tumor	HNSC	5.8013
TCGA-CV-6961	Normal	HNSC	4.37803
TCGA-CV-6962	Tumor	HNSC	6.45364
TCGA-CV-6962	Normal	HNSC	5.48777
TCGA-CV-7091	Tumor	HNSC	5.33942
TCGA-CV-7091	Normal	HNSC	4.34479
TCGA-CV-7097	Tumor	HNSC	6.3373
TCGA-CV-7097	Normal	HNSC	4.77536
TCGA-CV-7101	Tumor	HNSC	6.13379
TCGA-CV-7101	Normal	HNSC	6.14211
TCGA-CV-7103	Tumor	HNSC	6.19513
TCGA-CV-7103	Normal	HNSC	5.24796
TCGA-CV-7177	Tumor	HNSC	6.22559
TCGA-CV-7177	Normal	HNSC	5.53325
TCGA-CV-7178	Tumor	HNSC	5.99137
TCGA-CV-7178	Normal	HNSC	5.01465
TCGA-CV-7183	Tumor	HNSC	4.75636
TCGA-CV-7183	Normal	HNSC	3.78302
TCGA-CV-7235	Tumor	HNSC	5.55606
TCGA-CV-7235	Normal	HNSC	5.94104
TCGA-CV-7238	Tumor	HNSC	5.6461
TCGA-CV-7238	Normal	HNSC	4.69502
TCGA-CV-7242	Tumor	HNSC	5.77649
TCGA-CV-7242	Normal	HNSC	5.49043
TCGA-CV-7245	Tumor	HNSC	5.85449
TCGA-CV-7245	Normal	HNSC	5.13554
TCGA-CV-7250	Tumor	HNSC	6.61866
TCGA-CV-7250	Normal	HNSC	5.19606
TCGA-CV-7252	Tumor	HNSC	5.97624
TCGA-CV-7252	Normal	HNSC	4.95308
TCGA-CV-7255	Tumor	HNSC	5.43621
TCGA-CV-7255	Normal	HNSC	5.94824
TCGA-CV-7261	Tumor	HNSC	6.58407
TCGA-CV-7261	Normal	HNSC	5.70941
TCGA-CV-7406	Tumor	HNSC	6.6571
TCGA-CV-7406	Normal	HNSC	3.98911
TCGA-CV-7416	Tumor	HNSC	6.42751
TCGA-CV-7416	Normal	HNSC	4.74166
TCGA-CV-7423	Tumor	HNSC	5.57376
TCGA-CV-7423	Normal	HNSC	4.82326
TCGA-CV-7424	Tumor	HNSC	6.02598
TCGA-CV-7424	Normal	HNSC	5.95297
TCGA-CV-7425	Tumor	HNSC	5.60641
TCGA-CV-7425	Normal	HNSC	4.37618
TCGA-CV-7432	Tumor	HNSC	6.15575
TCGA-CV-7432	Normal	HNSC	5.71553
TCGA-CV-7434	Tumor	HNSC	6.57757
TCGA-CV-7434	Normal	HNSC	5.68531
TCGA-CV-7437	Tumor	HNSC	6.84077
TCGA-CV-7437	Normal	HNSC	5.5921
TCGA-CV-7438	Tumor	HNSC	5.85257
TCGA-CV-7438	Normal	HNSC	5.4456
TCGA-CV-7440	Tumor	HNSC	5.92932
TCGA-CV-7440	Normal	HNSC	6.12458
TCGA-H7-A6C4	Tumor	HNSC	4.3991
TCGA-H7-A6C4	Normal	HNSC	3.55102
TCGA-HD-8635	Tumor	HNSC	6.00318
TCGA-HD-8635	Normal	HNSC	5.40974
TCGA-HD-A6HZ	Tumor	HNSC	5.699
TCGA-HD-A6HZ	Normal	HNSC	2.78369
TCGA-HD-A6I0	Tumor	HNSC	3.60881
TCGA-HD-A6I0	Normal	HNSC	3.88472
TCGA-WA-A7GZ	Tumor	HNSC	5.58513
TCGA-WA-A7GZ	Normal	HNSC	4.73872
TCGA-KL-8324	Tumor	KICH	4.7069
TCGA-KL-8324	Normal	KICH	6.14088
TCGA-KL-8326	Tumor	KICH	3.46387
TCGA-KL-8326	Normal	KICH	5.68949
TCGA-KL-8329	Tumor	KICH	5.43076
TCGA-KL-8329	Normal	KICH	6.52249
TCGA-KL-8332	Tumor	KICH	4.53505
TCGA-KL-8332	Normal	KICH	5.15949
TCGA-KL-8336	Tumor	KICH	5.40619
TCGA-KL-8336	Normal	KICH	6.52264
TCGA-KL-8339	Tumor	KICH	5.55892
TCGA-KL-8339	Normal	KICH	5.60579
TCGA-KN-8419	Tumor	KICH	5.22036
TCGA-KN-8419	Normal	KICH	5.86189
TCGA-KN-8423	Tumor	KICH	5.87303
TCGA-KN-8423	Normal	KICH	6.56897
TCGA-KN-8424	Tumor	KICH	5.0834
TCGA-KN-8424	Normal	KICH	5.901
TCGA-KN-8425	Tumor	KICH	5.29274
TCGA-KN-8425	Normal	KICH	6.26161
TCGA-KN-8426	Tumor	KICH	4.60279
TCGA-KN-8426	Normal	KICH	6.60432
TCGA-KN-8427	Tumor	KICH	5.88036
TCGA-KN-8427	Normal	KICH	6.35622
TCGA-KN-8428	Tumor	KICH	5.7529
TCGA-KN-8428	Normal	KICH	6.38728
TCGA-KN-8429	Tumor	KICH	5.05728
TCGA-KN-8429	Normal	KICH	5.6552
TCGA-KN-8430	Tumor	KICH	5.00265
TCGA-KN-8430	Normal	KICH	5.6824
TCGA-KN-8431	Tumor	KICH	4.21326
TCGA-KN-8431	Normal	KICH	6.1911
TCGA-KN-8432	Tumor	KICH	5.77448
TCGA-KN-8432	Normal	KICH	5.21628
TCGA-KN-8433	Tumor	KICH	3.9381
TCGA-KN-8433	Normal	KICH	6.03234
TCGA-KN-8434	Tumor	KICH	5.06794
TCGA-KN-8434	Normal	KICH	6.27814
TCGA-KN-8435	Tumor	KICH	5.20542
TCGA-KN-8435	Normal	KICH	6.51806
TCGA-KN-8436	Tumor	KICH	5.13182
TCGA-KN-8436	Normal	KICH	6.12589
TCGA-KN-8437	Tumor	KICH	5.44094
TCGA-KN-8437	Normal	KICH	6.35658
TCGA-KO-8403	Tumor	KICH	3.81406
TCGA-KO-8403	Normal	KICH	6.35104
TCGA-KO-8415	Tumor	KICH	4.58569
TCGA-KO-8415	Normal	KICH	6.19537
TCGA-A3-3358	Tumor	KIRC	5.71116
TCGA-A3-3358	Normal	KIRC	5.66757
TCGA-A3-3387	Tumor	KIRC	6.25517
TCGA-A3-3387	Normal	KIRC	5.83983
TCGA-B0-4700	Tumor	KIRC	5.52302
TCGA-B0-4700	Normal	KIRC	5.49567
TCGA-B0-4712	Tumor	KIRC	4.79605
TCGA-B0-4712	Normal	KIRC	6.61645
TCGA-B0-5402	Tumor	KIRC	5.94983
TCGA-B0-5402	Normal	KIRC	6.03061
TCGA-B0-5690	Tumor	KIRC	6.37567
TCGA-B0-5690	Normal	KIRC	6.35157
TCGA-B0-5691	Tumor	KIRC	6.94804
TCGA-B0-5691	Normal	KIRC	6.53001
TCGA-B0-5694	Tumor	KIRC	5.27367
TCGA-B0-5694	Normal	KIRC	6.22894
TCGA-B0-5696	Tumor	KIRC	5.93822
TCGA-B0-5696	Normal	KIRC	6.37635
TCGA-B0-5697	Tumor	KIRC	6.74201
TCGA-B0-5697	Normal	KIRC	6.11583
TCGA-B0-5699	Tumor	KIRC	6.50705
TCGA-B0-5699	Normal	KIRC	6.17883
TCGA-B0-5701	Tumor	KIRC	6.31764
TCGA-B0-5701	Normal	KIRC	6.51043
TCGA-B0-5703	Tumor	KIRC	5.55041
TCGA-B0-5703	Normal	KIRC	5.96023
TCGA-B0-5705	Tumor	KIRC	6.42975
TCGA-B0-5705	Normal	KIRC	6.10123
TCGA-B0-5706	Tumor	KIRC	5.23113
TCGA-B0-5706	Normal	KIRC	5.6312
TCGA-B0-5709	Tumor	KIRC	6.75652
TCGA-B0-5709	Normal	KIRC	6.20432
TCGA-B0-5711	Tumor	KIRC	6.4471
TCGA-B0-5711	Normal	KIRC	6.55574
TCGA-B0-5712	Tumor	KIRC	5.72924
TCGA-B0-5712	Normal	KIRC	6.28971
TCGA-B2-5636	Tumor	KIRC	7.12835
TCGA-B2-5636	Normal	KIRC	6.34958
TCGA-B2-5641	Tumor	KIRC	6.40791
TCGA-B2-5641	Normal	KIRC	6.59722
TCGA-B8-4619	Tumor	KIRC	5.25495
TCGA-B8-4619	Normal	KIRC	5.48284
TCGA-B8-4620	Tumor	KIRC	5.51971
TCGA-B8-4620	Normal	KIRC	5.92696
TCGA-B8-4622	Tumor	KIRC	6.14567
TCGA-B8-4622	Normal	KIRC	5.87237
TCGA-B8-5549	Tumor	KIRC	6.74619
TCGA-B8-5549	Normal	KIRC	6.79672
TCGA-B8-5552	Tumor	KIRC	6.71785
TCGA-B8-5552	Normal	KIRC	7.22403
TCGA-CJ-5672	Tumor	KIRC	5.67925
TCGA-CJ-5672	Normal	KIRC	6.47788
TCGA-CJ-5676	Tumor	KIRC	4.92082
TCGA-CJ-5676	Normal	KIRC	6.34693
TCGA-CJ-5677	Tumor	KIRC	5.30794
TCGA-CJ-5677	Normal	KIRC	6.40678
TCGA-CJ-5678	Tumor	KIRC	5.20373
TCGA-CJ-5678	Normal	KIRC	5.85426
TCGA-CJ-5679	Tumor	KIRC	4.78505
TCGA-CJ-5679	Normal	KIRC	6.58048
TCGA-CJ-5680	Tumor	KIRC	6.45019
TCGA-CJ-5680	Normal	KIRC	6.98979
TCGA-CJ-5681	Tumor	KIRC	7.38174
TCGA-CJ-5681	Normal	KIRC	6.00582
TCGA-CJ-5689	Tumor	KIRC	5.72777
TCGA-CJ-5689	Normal	KIRC	6.50375
TCGA-CJ-6030	Tumor	KIRC	6.06951
TCGA-CJ-6030	Normal	KIRC	6.25932
TCGA-CJ-6033	Tumor	KIRC	5.84866
TCGA-CJ-6033	Normal	KIRC	5.5819
TCGA-CW-5580	Tumor	KIRC	6.5318
TCGA-CW-5580	Normal	KIRC	6.32608
TCGA-CW-5581	Tumor	KIRC	6.74641
TCGA-CW-5581	Normal	KIRC	6.32594
TCGA-CW-5584	Tumor	KIRC	6.32462
TCGA-CW-5584	Normal	KIRC	6.79128
TCGA-CW-5585	Tumor	KIRC	6.82586
TCGA-CW-5585	Normal	KIRC	6.16312
TCGA-CW-5587	Tumor	KIRC	6.7913
TCGA-CW-5587	Normal	KIRC	6.39008
TCGA-CW-5589	Tumor	KIRC	6.50536
TCGA-CW-5589	Normal	KIRC	6.56569
TCGA-CW-5591	Tumor	KIRC	7.29594
TCGA-CW-5591	Normal	KIRC	6.21043
TCGA-CW-6087	Tumor	KIRC	6.9837
TCGA-CW-6087	Normal	KIRC	5.69461
TCGA-CW-6088	Tumor	KIRC	6.82178
TCGA-CW-6088	Normal	KIRC	6.73338
TCGA-CW-6090	Tumor	KIRC	5.65507
TCGA-CW-6090	Normal	KIRC	6.57226
TCGA-CZ-4863	Tumor	KIRC	6.7197
TCGA-CZ-4863	Normal	KIRC	6.6413
TCGA-CZ-4864	Tumor	KIRC	6.38986
TCGA-CZ-4864	Normal	KIRC	5.83498
TCGA-CZ-4865	Tumor	KIRC	5.98147
TCGA-CZ-4865	Normal	KIRC	6.50292
TCGA-CZ-5451	Tumor	KIRC	6.08198
TCGA-CZ-5451	Normal	KIRC	6.36091
TCGA-CZ-5452	Tumor	KIRC	5.59075
TCGA-CZ-5452	Normal	KIRC	6.75183
TCGA-CZ-5453	Tumor	KIRC	5.80905
TCGA-CZ-5453	Normal	KIRC	6.7216
TCGA-CZ-5454	Tumor	KIRC	5.70187
TCGA-CZ-5454	Normal	KIRC	6.73737
TCGA-CZ-5455	Tumor	KIRC	6.57843
TCGA-CZ-5455	Normal	KIRC	6.069
TCGA-CZ-5456	Tumor	KIRC	5.9274
TCGA-CZ-5456	Normal	KIRC	5.62547
TCGA-CZ-5457	Tumor	KIRC	6.11022
TCGA-CZ-5457	Normal	KIRC	6.25383
TCGA-CZ-5458	Tumor	KIRC	6.3513
TCGA-CZ-5458	Normal	KIRC	6.36037
TCGA-CZ-5461	Tumor	KIRC	6.22471
TCGA-CZ-5461	Normal	KIRC	6.37371
TCGA-CZ-5462	Tumor	KIRC	6.17108
TCGA-CZ-5462	Normal	KIRC	6.58035
TCGA-CZ-5463	Tumor	KIRC	6.407
TCGA-CZ-5463	Normal	KIRC	6.62394
TCGA-CZ-5465	Tumor	KIRC	5.74099
TCGA-CZ-5465	Normal	KIRC	6.83973
TCGA-CZ-5466	Tumor	KIRC	5.79249
TCGA-CZ-5466	Normal	KIRC	6.0264
TCGA-CZ-5467	Tumor	KIRC	6.08405
TCGA-CZ-5467	Normal	KIRC	5.81632
TCGA-CZ-5468	Tumor	KIRC	6.12619
TCGA-CZ-5468	Normal	KIRC	6.53569
TCGA-CZ-5469	Tumor	KIRC	5.39627
TCGA-CZ-5469	Normal	KIRC	6.42092
TCGA-CZ-5470	Tumor	KIRC	5.36875
TCGA-CZ-5470	Normal	KIRC	6.4269
TCGA-CZ-5982	Tumor	KIRC	6.43449
TCGA-CZ-5982	Normal	KIRC	6.0691
TCGA-CZ-5984	Tumor	KIRC	5.99182
TCGA-CZ-5984	Normal	KIRC	6.10089
TCGA-CZ-5985	Tumor	KIRC	6.75478
TCGA-CZ-5985	Normal	KIRC	5.99555
TCGA-CZ-5986	Tumor	KIRC	6.78524
TCGA-CZ-5986	Normal	KIRC	6.2657
TCGA-CZ-5987	Tumor	KIRC	5.25586
TCGA-CZ-5987	Normal	KIRC	7.08173
TCGA-CZ-5988	Tumor	KIRC	6.58002
TCGA-CZ-5988	Normal	KIRC	6.23744
TCGA-CZ-5989	Tumor	KIRC	6.19663
TCGA-CZ-5989	Normal	KIRC	6.9182
TCGA-A4-A4ZT	Tumor	KIRP	6.82458
TCGA-A4-A4ZT	Normal	KIRP	6.10301
TCGA-A4-A57E	Tumor	KIRP	5.58024
TCGA-A4-A57E	Normal	KIRP	5.2581
TCGA-B9-4115	Tumor	KIRP	5.97182
TCGA-B9-4115	Normal	KIRP	6.47956
TCGA-BQ-5875	Tumor	KIRP	6.49903
TCGA-BQ-5875	Normal	KIRP	6.52723
TCGA-BQ-5877	Tumor	KIRP	7.08257
TCGA-BQ-5877	Normal	KIRP	6.14484
TCGA-BQ-5878	Tumor	KIRP	6.59592
TCGA-BQ-5878	Normal	KIRP	6.17324
TCGA-BQ-5879	Tumor	KIRP	7.51261
TCGA-BQ-5879	Normal	KIRP	6.41708
TCGA-BQ-5882	Tumor	KIRP	6.46776
TCGA-BQ-5882	Normal	KIRP	6.33289
TCGA-BQ-5884	Tumor	KIRP	6.68455
TCGA-BQ-5884	Normal	KIRP	6.18192
TCGA-BQ-5887	Tumor	KIRP	5.38588
TCGA-BQ-5887	Normal	KIRP	6.24949
TCGA-BQ-5888	Tumor	KIRP	5.25094
TCGA-BQ-5888	Normal	KIRP	6.16532
TCGA-BQ-5890	Tumor	KIRP	5.71305
TCGA-BQ-5890	Normal	KIRP	6.31857
TCGA-BQ-5891	Tumor	KIRP	7.88682
TCGA-BQ-5891	Normal	KIRP	6.31613
TCGA-BQ-5894	Tumor	KIRP	6.25664
TCGA-BQ-5894	Normal	KIRP	6.08741
TCGA-BQ-7044	Tumor	KIRP	5.5294
TCGA-BQ-7044	Normal	KIRP	5.58859
TCGA-BQ-7045	Tumor	KIRP	5.58477
TCGA-BQ-7045	Normal	KIRP	6.47968
TCGA-BQ-7046	Tumor	KIRP	6.68898
TCGA-BQ-7046	Normal	KIRP	5.99638
TCGA-BQ-7051	Tumor	KIRP	7.59121
TCGA-BQ-7051	Normal	KIRP	6.09388
TCGA-BQ-7055	Tumor	KIRP	5.00317
TCGA-BQ-7055	Normal	KIRP	5.99538
TCGA-BQ-7059	Tumor	KIRP	6.13495
TCGA-BQ-7059	Normal	KIRP	5.93552
TCGA-BQ-7061	Tumor	KIRP	5.98492
TCGA-BQ-7061	Normal	KIRP	6.13755
TCGA-DZ-6131	Tumor	KIRP	6.86204
TCGA-DZ-6131	Normal	KIRP	5.92389
TCGA-DZ-6132	Tumor	KIRP	6.80775
TCGA-DZ-6132	Normal	KIRP	6.51978
TCGA-DZ-6133	Tumor	KIRP	8.10068
TCGA-DZ-6133	Normal	KIRP	5.95543
TCGA-DZ-6134	Tumor	KIRP	6.57788
TCGA-DZ-6134	Normal	KIRP	5.94956
TCGA-GL-6846	Tumor	KIRP	6.8609
TCGA-GL-6846	Normal	KIRP	5.8549
TCGA-GL-7966	Tumor	KIRP	6.61094
TCGA-GL-7966	Normal	KIRP	7.05657
TCGA-GL-A59R	Tumor	KIRP	7.00022
TCGA-GL-A59R	Normal	KIRP	5.79777
TCGA-GL-A9DE	Tumor	KIRP	5.39479
TCGA-GL-A9DE	Normal	KIRP	5.9039
TCGA-P4-A5E8	Tumor	KIRP	5.77505
TCGA-P4-A5E8	Normal	KIRP	5.52194
TCGA-P4-A5ED	Tumor	KIRP	4.52778
TCGA-P4-A5ED	Normal	KIRP	6.23082
TCGA-Y8-A8RY	Tumor	KIRP	6.33648
TCGA-Y8-A8RY	Normal	KIRP	6.41302
TCGA-BC-A10Q	Tumor	LIHC	6.23556
TCGA-BC-A10Q	Normal	LIHC	3.43255
TCGA-BC-A10R	Tumor	LIHC	3.47835
TCGA-BC-A10R	Normal	LIHC	3.96096
TCGA-BC-A10T	Tumor	LIHC	4.40603
TCGA-BC-A10T	Normal	LIHC	3.45692
TCGA-BC-A10U	Tumor	LIHC	5.10709
TCGA-BC-A10U	Normal	LIHC	3.39189
TCGA-BC-A10W	Tumor	LIHC	6.49448
TCGA-BC-A10W	Normal	LIHC	3.40308
TCGA-BC-A10X	Tumor	LIHC	4.01679
TCGA-BC-A10X	Normal	LIHC	3.69323
TCGA-BC-A10Y	Tumor	LIHC	5.4227
TCGA-BC-A10Y	Normal	LIHC	4.3373
TCGA-BC-A10Z	Tumor	LIHC	5.70644
TCGA-BC-A10Z	Normal	LIHC	3.60066
TCGA-BC-A110	Tumor	LIHC	3.57856
TCGA-BC-A110	Normal	LIHC	3.51683
TCGA-BC-A216	Tumor	LIHC	4.95591
TCGA-BC-A216	Normal	LIHC	3.33695
TCGA-BD-A2L6	Tumor	LIHC	3.9554
TCGA-BD-A2L6	Normal	LIHC	4.28724
TCGA-BD-A3EP	Tumor	LIHC	4.77342
TCGA-BD-A3EP	Normal	LIHC	4.12554
TCGA-DD-A113	Tumor	LIHC	4.79412
TCGA-DD-A113	Normal	LIHC	3.48392
TCGA-DD-A114	Tumor	LIHC	5.75802
TCGA-DD-A114	Normal	LIHC	4.34818
TCGA-DD-A116	Tumor	LIHC	4.17608
TCGA-DD-A116	Normal	LIHC	3.42231
TCGA-DD-A118	Tumor	LIHC	5.48098
TCGA-DD-A118	Normal	LIHC	3.59085
TCGA-DD-A119	Tumor	LIHC	3.44203
TCGA-DD-A119	Normal	LIHC	3.96388
TCGA-DD-A11A	Tumor	LIHC	4.57343
TCGA-DD-A11A	Normal	LIHC	4.02986
TCGA-DD-A11B	Tumor	LIHC	5.15741
TCGA-DD-A11B	Normal	LIHC	3.73579
TCGA-DD-A11C	Tumor	LIHC	4.32205
TCGA-DD-A11C	Normal	LIHC	4.00639
TCGA-DD-A11D	Tumor	LIHC	4.31889
TCGA-DD-A11D	Normal	LIHC	3.85667
TCGA-DD-A1EB	Tumor	LIHC	5.95467
TCGA-DD-A1EB	Normal	LIHC	4.05521
TCGA-DD-A1EC	Tumor	LIHC	5.76344
TCGA-DD-A1EC	Normal	LIHC	4.30606
TCGA-DD-A1EE	Tumor	LIHC	5.42869
TCGA-DD-A1EE	Normal	LIHC	4.38502
TCGA-DD-A1EG	Tumor	LIHC	4.15983
TCGA-DD-A1EG	Normal	LIHC	3.10051
TCGA-DD-A1EH	Tumor	LIHC	5.82781
TCGA-DD-A1EH	Normal	LIHC	3.14532
TCGA-DD-A1EI	Tumor	LIHC	5.24759
TCGA-DD-A1EI	Normal	LIHC	3.94466
TCGA-DD-A1EJ	Tumor	LIHC	4.96426
TCGA-DD-A1EJ	Normal	LIHC	3.76221
TCGA-DD-A1EL	Tumor	LIHC	4.91024
TCGA-DD-A1EL	Normal	LIHC	3.80661
TCGA-DD-A39V	Tumor	LIHC	3.385
TCGA-DD-A39V	Normal	LIHC	3.30737
TCGA-DD-A39W	Tumor	LIHC	5.92758
TCGA-DD-A39W	Normal	LIHC	3.89624
TCGA-DD-A39X	Tumor	LIHC	3.86117
TCGA-DD-A39X	Normal	LIHC	3.6467
TCGA-DD-A39Z	Tumor	LIHC	3.86566
TCGA-DD-A39Z	Normal	LIHC	3.24317
TCGA-DD-A3A1	Tumor	LIHC	3.3033
TCGA-DD-A3A1	Normal	LIHC	2.8514
TCGA-DD-A3A2	Tumor	LIHC	3.70435
TCGA-DD-A3A2	Normal	LIHC	3.5948
TCGA-DD-A3A3	Tumor	LIHC	3.16092
TCGA-DD-A3A3	Normal	LIHC	3.48364
TCGA-DD-A3A4	Tumor	LIHC	4.37046
TCGA-DD-A3A4	Normal	LIHC	4.38572
TCGA-DD-A3A5	Tumor	LIHC	3.73277
TCGA-DD-A3A5	Normal	LIHC	3.48581
TCGA-DD-A3A6	Tumor	LIHC	4.0625
TCGA-DD-A3A6	Normal	LIHC	2.51808
TCGA-DD-A3A8	Tumor	LIHC	4.29714
TCGA-DD-A3A8	Normal	LIHC	3.50697
TCGA-EP-A12J	Tumor	LIHC	5.21797
TCGA-EP-A12J	Normal	LIHC	4.09057
TCGA-EP-A26S	Tumor	LIHC	4.91007
TCGA-EP-A26S	Normal	LIHC	3.7067
TCGA-EP-A3RK	Tumor	LIHC	4.6256
TCGA-EP-A3RK	Normal	LIHC	3.61414
TCGA-ES-A2HT	Tumor	LIHC	3.00013
TCGA-ES-A2HT	Normal	LIHC	3.9777
TCGA-FV-A23B	Tumor	LIHC	5.2963
TCGA-FV-A23B	Normal	LIHC	4.01884
TCGA-FV-A2QR	Tumor	LIHC	5.28157
TCGA-FV-A2QR	Normal	LIHC	4.10832
TCGA-FV-A3I0	Tumor	LIHC	5.09908
TCGA-FV-A3I0	Normal	LIHC	3.45972
TCGA-FV-A3I1	Tumor	LIHC	4.83083
TCGA-FV-A3I1	Normal	LIHC	4.0381
TCGA-FV-A3R2	Tumor	LIHC	5.48896
TCGA-FV-A3R2	Normal	LIHC	3.75336
TCGA-G3-A3CH	Tumor	LIHC	4.23884
TCGA-G3-A3CH	Normal	LIHC	3.75647
TCGA-38-4625	Tumor	LUAD	5.76639
TCGA-38-4625	Normal	LUAD	5.68535
TCGA-38-4626	Tumor	LUAD	6.39138
TCGA-38-4626	Normal	LUAD	5.82472
TCGA-38-4627	Tumor	LUAD	5.93089
TCGA-38-4627	Normal	LUAD	5.64093
TCGA-38-4632	Tumor	LUAD	5.85085
TCGA-38-4632	Normal	LUAD	5.82766
TCGA-44-2655	Tumor	LUAD	5.55358
TCGA-44-2655	Normal	LUAD	6.47122
TCGA-44-2657	Tumor	LUAD	5.77499
TCGA-44-2657	Normal	LUAD	6.24806
TCGA-44-2661	Tumor	LUAD	5.34433
TCGA-44-2661	Normal	LUAD	6.56231
TCGA-44-2662	Tumor	LUAD	6.49964
TCGA-44-2662	Normal	LUAD	5.95046
TCGA-44-2665	Tumor	LUAD	5.93452
TCGA-44-2665	Normal	LUAD	6.20603
TCGA-44-2668	Tumor	LUAD	6.74085
TCGA-44-2668	Normal	LUAD	6.32322
TCGA-44-3396	Tumor	LUAD	6.20643
TCGA-44-3396	Normal	LUAD	6.43432
TCGA-44-3398	Tumor	LUAD	5.12672
TCGA-44-3398	Normal	LUAD	6.45611
TCGA-44-5645	Tumor	LUAD	6.57506
TCGA-44-5645	Normal	LUAD	6.46078
TCGA-44-6145	Tumor	LUAD	6.40233
TCGA-44-6145	Normal	LUAD	6.01656
TCGA-44-6146	Tumor	LUAD	6.90124
TCGA-44-6146	Normal	LUAD	6.6246
TCGA-44-6147	Tumor	LUAD	6.1576
TCGA-44-6147	Normal	LUAD	5.80993
TCGA-44-6148	Tumor	LUAD	6.58997
TCGA-44-6148	Normal	LUAD	6.45641
TCGA-44-6776	Tumor	LUAD	6.16708
TCGA-44-6776	Normal	LUAD	6.32741
TCGA-44-6777	Tumor	LUAD	6.41856
TCGA-44-6777	Normal	LUAD	6.26678
TCGA-44-6778	Tumor	LUAD	6.7719
TCGA-44-6778	Normal	LUAD	6.15867
TCGA-49-4490	Tumor	LUAD	6.11181
TCGA-49-4490	Normal	LUAD	5.55315
TCGA-49-4512	Tumor	LUAD	5.26201
TCGA-49-4512	Normal	LUAD	5.23585
TCGA-49-6742	Tumor	LUAD	6.29894
TCGA-49-6742	Normal	LUAD	6.17884
TCGA-49-6743	Tumor	LUAD	6.74385
TCGA-49-6743	Normal	LUAD	5.97339
TCGA-49-6744	Tumor	LUAD	6.3919
TCGA-49-6744	Normal	LUAD	6.55244
TCGA-49-6745	Tumor	LUAD	7.2509
TCGA-49-6745	Normal	LUAD	5.59851
TCGA-49-6761	Tumor	LUAD	6.53401
TCGA-49-6761	Normal	LUAD	6.42252
TCGA-50-5930	Tumor	LUAD	6.05214
TCGA-50-5930	Normal	LUAD	6.21372
TCGA-50-5931	Tumor	LUAD	7.13741
TCGA-50-5931	Normal	LUAD	6.13729
TCGA-50-5932	Tumor	LUAD	7.0733
TCGA-50-5932	Normal	LUAD	6.71073
TCGA-50-5933	Tumor	LUAD	7.23285
TCGA-50-5933	Normal	LUAD	5.89294
TCGA-50-5935	Tumor	LUAD	6.48165
TCGA-50-5935	Normal	LUAD	6.57864
TCGA-50-5936	Tumor	LUAD	6.55194
TCGA-50-5936	Normal	LUAD	6.62608
TCGA-50-5939	Tumor	LUAD	6.30811
TCGA-50-5939	Normal	LUAD	6.38853
TCGA-50-6595	Tumor	LUAD	6.35873
TCGA-50-6595	Normal	LUAD	6.40667
TCGA-55-6968	Tumor	LUAD	6.81008
TCGA-55-6968	Normal	LUAD	5.89802
TCGA-55-6969	Tumor	LUAD	5.98695
TCGA-55-6969	Normal	LUAD	6.15157
TCGA-55-6970	Tumor	LUAD	6.4827
TCGA-55-6970	Normal	LUAD	6.63713
TCGA-55-6971	Tumor	LUAD	6.31239
TCGA-55-6971	Normal	LUAD	6.32023
TCGA-55-6972	Tumor	LUAD	5.04703
TCGA-55-6972	Normal	LUAD	6.23813
TCGA-55-6975	Tumor	LUAD	5.65613
TCGA-55-6975	Normal	LUAD	6.32838
TCGA-55-6978	Tumor	LUAD	7.31373
TCGA-55-6978	Normal	LUAD	6.23565
TCGA-55-6979	Tumor	LUAD	6.1445
TCGA-55-6979	Normal	LUAD	6.30446
TCGA-55-6980	Tumor	LUAD	6.08516
TCGA-55-6980	Normal	LUAD	6.30426
TCGA-55-6981	Tumor	LUAD	6.40465
TCGA-55-6981	Normal	LUAD	6.39844
TCGA-55-6982	Tumor	LUAD	6.09947
TCGA-55-6982	Normal	LUAD	6.61876
TCGA-55-6983	Tumor	LUAD	6.25878
TCGA-55-6983	Normal	LUAD	6.16971
TCGA-55-6984	Tumor	LUAD	5.88094
TCGA-55-6984	Normal	LUAD	5.93724
TCGA-55-6985	Tumor	LUAD	6.37162
TCGA-55-6985	Normal	LUAD	6.16073
TCGA-55-6986	Tumor	LUAD	6.65433
TCGA-55-6986	Normal	LUAD	6.15739
TCGA-73-4676	Tumor	LUAD	6.36809
TCGA-73-4676	Normal	LUAD	5.72155
TCGA-91-6828	Tumor	LUAD	7.24561
TCGA-91-6828	Normal	LUAD	6.26632
TCGA-91-6829	Tumor	LUAD	7.30355
TCGA-91-6829	Normal	LUAD	6.23095
TCGA-91-6831	Tumor	LUAD	6.64181
TCGA-91-6831	Normal	LUAD	6.23378
TCGA-91-6835	Tumor	LUAD	7.38775
TCGA-91-6835	Normal	LUAD	6.04981
TCGA-91-6836	Tumor	LUAD	7.39018
TCGA-91-6836	Normal	LUAD	6.26207
TCGA-91-6847	Tumor	LUAD	5.80574
TCGA-91-6847	Normal	LUAD	6.18605
TCGA-91-6849	Tumor	LUAD	5.35704
TCGA-91-6849	Normal	LUAD	6.15846
TCGA-22-4593	Tumor	LUSC	6.84402
TCGA-22-4593	Normal	LUSC	6.39079
TCGA-22-4609	Tumor	LUSC	6.90421
TCGA-22-4609	Normal	LUSC	6.36068
TCGA-22-5471	Tumor	LUSC	6.24566
TCGA-22-5471	Normal	LUSC	6.57969
TCGA-22-5472	Tumor	LUSC	6.47306
TCGA-22-5472	Normal	LUSC	6.90198
TCGA-22-5478	Tumor	LUSC	7.07854
TCGA-22-5478	Normal	LUSC	6.72398
TCGA-22-5481	Tumor	LUSC	6.26193
TCGA-22-5481	Normal	LUSC	6.01696
TCGA-22-5482	Tumor	LUSC	6.1167
TCGA-22-5482	Normal	LUSC	6.894
TCGA-22-5483	Tumor	LUSC	6.47529
TCGA-22-5483	Normal	LUSC	6.32611
TCGA-22-5489	Tumor	LUSC	5.496
TCGA-22-5489	Normal	LUSC	6.25325
TCGA-22-5491	Tumor	LUSC	6.04708
TCGA-22-5491	Normal	LUSC	5.83502
TCGA-33-4587	Tumor	LUSC	7.51479
TCGA-33-4587	Normal	LUSC	5.30316
TCGA-33-6737	Tumor	LUSC	5.79296
TCGA-33-6737	Normal	LUSC	6.51303
TCGA-34-7107	Tumor	LUSC	6.80387
TCGA-34-7107	Normal	LUSC	5.72224
TCGA-34-8454	Tumor	LUSC	6.50144
TCGA-34-8454	Normal	LUSC	6.19503
TCGA-39-5040	Tumor	LUSC	6.76934
TCGA-39-5040	Normal	LUSC	5.02959
TCGA-43-5670	Tumor	LUSC	6.38036
TCGA-43-5670	Normal	LUSC	6.35031
TCGA-43-6143	Tumor	LUSC	6.68545
TCGA-43-6143	Normal	LUSC	5.71215
TCGA-43-6647	Tumor	LUSC	5.90711
TCGA-43-6647	Normal	LUSC	6.50965
TCGA-43-6771	Tumor	LUSC	5.57357
TCGA-43-6771	Normal	LUSC	6.11405
TCGA-43-6773	Tumor	LUSC	4.88159
TCGA-43-6773	Normal	LUSC	6.37462
TCGA-43-7657	Tumor	LUSC	6.34658
TCGA-43-7657	Normal	LUSC	6.29426
TCGA-43-7658	Tumor	LUSC	7.49528
TCGA-43-7658	Normal	LUSC	6.11197
TCGA-51-4079	Tumor	LUSC	6.12537
TCGA-51-4079	Normal	LUSC	6.22754
TCGA-51-4081	Tumor	LUSC	6.84355
TCGA-51-4081	Normal	LUSC	5.91405
TCGA-56-7222	Tumor	LUSC	6.7759
TCGA-56-7222	Normal	LUSC	6.26683
TCGA-56-7579	Tumor	LUSC	6.41421
TCGA-56-7579	Normal	LUSC	6.49231
TCGA-56-7580	Tumor	LUSC	6.34449
TCGA-56-7580	Normal	LUSC	6.37209
TCGA-56-7582	Tumor	LUSC	6.67451
TCGA-56-7582	Normal	LUSC	6.385
TCGA-56-7730	Tumor	LUSC	6.94921
TCGA-56-7730	Normal	LUSC	5.67377
TCGA-56-7731	Tumor	LUSC	5.80532
TCGA-56-7731	Normal	LUSC	5.80912
TCGA-56-7823	Tumor	LUSC	6.99163
TCGA-56-7823	Normal	LUSC	6.40733
TCGA-56-8082	Tumor	LUSC	7.06923
TCGA-56-8082	Normal	LUSC	5.72812
TCGA-56-8083	Tumor	LUSC	6.86726
TCGA-56-8083	Normal	LUSC	6.29069
TCGA-56-8201	Tumor	LUSC	6.70362
TCGA-56-8201	Normal	LUSC	5.87871
TCGA-56-8309	Tumor	LUSC	6.1921
TCGA-56-8309	Normal	LUSC	6.2429
TCGA-56-8623	Tumor	LUSC	5.83828
TCGA-56-8623	Normal	LUSC	6.12453
TCGA-58-8386	Tumor	LUSC	6.8856
TCGA-58-8386	Normal	LUSC	5.53595
TCGA-60-2709	Tumor	LUSC	6.16748
TCGA-60-2709	Normal	LUSC	5.44654
TCGA-77-7138	Tumor	LUSC	5.83972
TCGA-77-7138	Normal	LUSC	6.29658
TCGA-77-7142	Tumor	LUSC	7.24903
TCGA-77-7142	Normal	LUSC	6.57318
TCGA-77-7335	Tumor	LUSC	5.88339
TCGA-77-7335	Normal	LUSC	5.92901
TCGA-77-7337	Tumor	LUSC	6.25769
TCGA-77-7337	Normal	LUSC	6.51886
TCGA-77-7338	Tumor	LUSC	6.63248
TCGA-77-7338	Normal	LUSC	6.44867
TCGA-77-8007	Tumor	LUSC	6.87746
TCGA-77-8007	Normal	LUSC	5.72638
TCGA-77-8008	Tumor	LUSC	5.65716
TCGA-77-8008	Normal	LUSC	6.14263
TCGA-85-7710	Tumor	LUSC	6.61245
TCGA-85-7710	Normal	LUSC	6.42496
TCGA-90-6837	Tumor	LUSC	5.08562
TCGA-90-6837	Normal	LUSC	6.61141
TCGA-90-7767	Tumor	LUSC	6.64506
TCGA-90-7767	Normal	LUSC	6.26285
TCGA-92-7340	Tumor	LUSC	6.49009
TCGA-92-7340	Normal	LUSC	6.76181
TCGA-H6-8124	Tumor	PAAD	6.17073
TCGA-H6-8124	Normal	PAAD	6.09443
TCGA-H6-A45N	Tumor	PAAD	5.82511
TCGA-H6-A45N	Normal	PAAD	6.27178
TCGA-HV-A5A3	Tumor	PAAD	4.84283
TCGA-HV-A5A3	Normal	PAAD	5.80543
TCGA-YB-A89D	Tumor	PAAD	5.84821
TCGA-YB-A89D	Normal	PAAD	5.58279
TCGA-P8-A5KC	Tumor	PCPG	6.70045
TCGA-P8-A5KC	Normal	PCPG	4.85312
TCGA-P8-A5KD	Tumor	PCPG	6.38237
TCGA-P8-A5KD	Normal	PCPG	4.39814
TCGA-SQ-A6I4	Tumor	PCPG	5.76979
TCGA-SQ-A6I4	Normal	PCPG	5.50209
TCGA-CH-5761	Tumor	PRAD	7.376
TCGA-CH-5761	Normal	PRAD	6.47284
TCGA-CH-5767	Tumor	PRAD	6.32984
TCGA-CH-5767	Normal	PRAD	5.90129
TCGA-CH-5768	Tumor	PRAD	6.99923
TCGA-CH-5768	Normal	PRAD	6.62119
TCGA-CH-5769	Tumor	PRAD	6.66872
TCGA-CH-5769	Normal	PRAD	6.78393
TCGA-EJ-7115	Tumor	PRAD	6.43251
TCGA-EJ-7115	Normal	PRAD	6.35265
TCGA-EJ-7123	Tumor	PRAD	6.6227
TCGA-EJ-7123	Normal	PRAD	6.1615
TCGA-EJ-7125	Tumor	PRAD	6.93874
TCGA-EJ-7125	Normal	PRAD	5.15192
TCGA-EJ-7314	Tumor	PRAD	6.7699
TCGA-EJ-7314	Normal	PRAD	6.8864
TCGA-EJ-7315	Tumor	PRAD	6.94469
TCGA-EJ-7315	Normal	PRAD	6.85022
TCGA-EJ-7317	Tumor	PRAD	6.29435
TCGA-EJ-7317	Normal	PRAD	6.74032
TCGA-EJ-7321	Tumor	PRAD	6.94063
TCGA-EJ-7321	Normal	PRAD	6.65048
TCGA-EJ-7327	Tumor	PRAD	7.46927
TCGA-EJ-7327	Normal	PRAD	6.80309
TCGA-EJ-7328	Tumor	PRAD	6.2639
TCGA-EJ-7328	Normal	PRAD	6.49072
TCGA-EJ-7330	Tumor	PRAD	6.86371
TCGA-EJ-7330	Normal	PRAD	6.19598
TCGA-EJ-7331	Tumor	PRAD	7.04563
TCGA-EJ-7331	Normal	PRAD	6.74319
TCGA-EJ-7781	Tumor	PRAD	7.31584
TCGA-EJ-7781	Normal	PRAD	6.56969
TCGA-EJ-7782	Tumor	PRAD	7.19579
TCGA-EJ-7782	Normal	PRAD	5.97969
TCGA-EJ-7783	Tumor	PRAD	7.41933
TCGA-EJ-7783	Normal	PRAD	5.69996
TCGA-EJ-7784	Tumor	PRAD	7.33507
TCGA-EJ-7784	Normal	PRAD	6.89084
TCGA-EJ-7785	Tumor	PRAD	7.26914
TCGA-EJ-7785	Normal	PRAD	6.26447
TCGA-EJ-7786	Tumor	PRAD	6.71747
TCGA-EJ-7786	Normal	PRAD	6.71752
TCGA-EJ-7789	Tumor	PRAD	6.82302
TCGA-EJ-7789	Normal	PRAD	6.5691
TCGA-EJ-7792	Tumor	PRAD	6.73718
TCGA-EJ-7792	Normal	PRAD	6.77301
TCGA-EJ-7793	Tumor	PRAD	6.79338
TCGA-EJ-7793	Normal	PRAD	6.62438
TCGA-EJ-7794	Tumor	PRAD	6.98979
TCGA-EJ-7794	Normal	PRAD	6.86612
TCGA-EJ-7797	Tumor	PRAD	6.75387
TCGA-EJ-7797	Normal	PRAD	5.97402
TCGA-EJ-A8FO	Tumor	PRAD	6.57814
TCGA-EJ-A8FO	Normal	PRAD	5.81809
TCGA-G9-6333	Tumor	PRAD	6.39002
TCGA-G9-6333	Normal	PRAD	5.99272
TCGA-G9-6342	Tumor	PRAD	6.72703
TCGA-G9-6342	Normal	PRAD	6.17897
TCGA-G9-6348	Tumor	PRAD	5.86949
TCGA-G9-6348	Normal	PRAD	5.31958
TCGA-G9-6351	Tumor	PRAD	6.42179
TCGA-G9-6351	Normal	PRAD	6.16258
TCGA-G9-6356	Tumor	PRAD	6.42753
TCGA-G9-6356	Normal	PRAD	6.14246
TCGA-G9-6362	Tumor	PRAD	5.50933
TCGA-G9-6362	Normal	PRAD	6.16095
TCGA-G9-6363	Tumor	PRAD	6.0672
TCGA-G9-6363	Normal	PRAD	6.61746
TCGA-G9-6365	Tumor	PRAD	5.97809
TCGA-G9-6365	Normal	PRAD	5.46917
TCGA-G9-6384	Tumor	PRAD	6.95773
TCGA-G9-6384	Normal	PRAD	5.72303
TCGA-G9-6496	Tumor	PRAD	5.34977
TCGA-G9-6496	Normal	PRAD	5.80384
TCGA-G9-6499	Tumor	PRAD	5.98507
TCGA-G9-6499	Normal	PRAD	5.41763
TCGA-HC-7211	Tumor	PRAD	7.49911
TCGA-HC-7211	Normal	PRAD	5.35762
TCGA-HC-7737	Tumor	PRAD	6.25423
TCGA-HC-7737	Normal	PRAD	5.83586
TCGA-HC-7738	Tumor	PRAD	6.45706
TCGA-HC-7738	Normal	PRAD	5.64144
TCGA-HC-7740	Tumor	PRAD	6.22546
TCGA-HC-7740	Normal	PRAD	5.58937
TCGA-HC-7742	Tumor	PRAD	6.28515
TCGA-HC-7742	Normal	PRAD	6.75798
TCGA-HC-7745	Tumor	PRAD	6.03117
TCGA-HC-7745	Normal	PRAD	5.88931
TCGA-HC-7747	Tumor	PRAD	6.44123
TCGA-HC-7747	Normal	PRAD	5.49056
TCGA-HC-7752	Tumor	PRAD	3.99347
TCGA-HC-7752	Normal	PRAD	5.78611
TCGA-HC-7819	Tumor	PRAD	7.14568
TCGA-HC-7819	Normal	PRAD	6.58477
TCGA-HC-8258	Tumor	PRAD	6.05684
TCGA-HC-8258	Normal	PRAD	5.34098
TCGA-HC-8259	Tumor	PRAD	6.85815
TCGA-HC-8259	Normal	PRAD	5.87777
TCGA-HC-8260	Tumor	PRAD	6.27599
TCGA-HC-8260	Normal	PRAD	6.31992
TCGA-HC-8262	Tumor	PRAD	6.4641
TCGA-HC-8262	Normal	PRAD	6.43307
TCGA-J4-A83J	Tumor	PRAD	6.09734
TCGA-J4-A83J	Normal	PRAD	5.89583
TCGA-AF-2691	Tumor	READ	5.71546
TCGA-AF-2691	Normal	READ	6.05462
TCGA-AF-2692	Tumor	READ	6.95434
TCGA-AF-2692	Normal	READ	6.19316
TCGA-AF-3400	Tumor	READ	5.61007
TCGA-AF-3400	Normal	READ	6.41145
TCGA-AF-5654	Tumor	READ	6.46247
TCGA-AF-5654	Normal	READ	6.00131
TCGA-AG-3725	Tumor	READ	6.36621
TCGA-AG-3725	Normal	READ	4.82606
TCGA-AG-3731	Tumor	READ	6.79492
TCGA-AG-3731	Normal	READ	6.118
TCGA-AG-3732	Tumor	READ	6.38929
TCGA-AG-3732	Normal	READ	6.24714
TCGA-AG-3742	Tumor	READ	6.90374
TCGA-AG-3742	Normal	READ	5.54889
TCGA-AH-6643	Tumor	READ	7.26551
TCGA-AH-6643	Normal	READ	6.08348
TCGA-FX-A2QS	Tumor	SARC	6.53203
TCGA-FX-A2QS	Normal	SARC	5.56594
TCGA-K1-A3PO	Tumor	SARC	5.78434
TCGA-K1-A3PO	Normal	SARC	4.59291
TCGA-GN-A4U8	Tumor	SKCM	6.04356
TCGA-GN-A4U8	Normal	SKCM	6.08386
TCGA-BR-6453	Tumor	STAD	5.48769
TCGA-BR-6453	Normal	STAD	4.76626
TCGA-BR-6454	Tumor	STAD	6.70616
TCGA-BR-6454	Normal	STAD	4.76894
TCGA-BR-6457	Tumor	STAD	5.73714
TCGA-BR-6457	Normal	STAD	5.21212
TCGA-BR-6802	Tumor	STAD	6.25303
TCGA-BR-6802	Normal	STAD	3.47786
TCGA-BR-7704	Tumor	STAD	5.49819
TCGA-BR-7704	Normal	STAD	5.39146
TCGA-BR-7715	Tumor	STAD	6.10041
TCGA-BR-7715	Normal	STAD	4.70636
TCGA-BR-7716	Tumor	STAD	6.67539
TCGA-BR-7716	Normal	STAD	5.31913
TCGA-BR-7717	Tumor	STAD	5.97619
TCGA-BR-7717	Normal	STAD	4.64478
TCGA-BR-7851	Tumor	STAD	6.60396
TCGA-BR-7851	Normal	STAD	5.23401
TCGA-BR-8060	Tumor	STAD	5.99724
TCGA-BR-8060	Normal	STAD	4.50284
TCGA-CG-5720	Tumor	STAD	6.10115
TCGA-CG-5720	Normal	STAD	5.07549
TCGA-CG-5721	Tumor	STAD	5.92883
TCGA-CG-5721	Normal	STAD	4.36341
TCGA-CG-5722	Tumor	STAD	5.41264
TCGA-CG-5722	Normal	STAD	5.38974
TCGA-CG-5734	Tumor	STAD	4.66872
TCGA-CG-5734	Normal	STAD	4.4124
TCGA-FP-7735	Tumor	STAD	5.39471
TCGA-FP-7735	Normal	STAD	5.20793
TCGA-FP-7829	Tumor	STAD	6.51968
TCGA-FP-7829	Normal	STAD	5.69538
TCGA-HU-8238	Tumor	STAD	5.39314
TCGA-HU-8238	Normal	STAD	5.33756
TCGA-HU-A4GC	Tumor	STAD	5.20452
TCGA-HU-A4GC	Normal	STAD	4.35681
TCGA-HU-A4GH	Tumor	STAD	5.81863
TCGA-HU-A4GH	Normal	STAD	4.74822
TCGA-HU-A4GP	Tumor	STAD	5.25916
TCGA-HU-A4GP	Normal	STAD	4.92361
TCGA-HU-A4GY	Tumor	STAD	5.72417
TCGA-HU-A4GY	Normal	STAD	4.79833
TCGA-HU-A4HB	Tumor	STAD	5.67648
TCGA-HU-A4HB	Normal	STAD	4.92513
TCGA-IN-7806	Tumor	STAD	6.0053
TCGA-IN-7806	Normal	STAD	5.13657
TCGA-IN-8663	Tumor	STAD	5.8847
TCGA-IN-8663	Normal	STAD	4.4939
TCGA-IN-AB1V	Tumor	STAD	5.95539
TCGA-IN-AB1V	Normal	STAD	5.82761
TCGA-IN-AB1X	Tumor	STAD	6.49675
TCGA-IN-AB1X	Normal	STAD	4.844
TCGA-IP-7968	Tumor	STAD	6.51285
TCGA-IP-7968	Normal	STAD	4.64168
TCGA-BJ-A28R	Tumor	THCA	5.94467
TCGA-BJ-A28R	Normal	THCA	6.12236
TCGA-BJ-A28W	Tumor	THCA	4.71451
TCGA-BJ-A28W	Normal	THCA	4.33505
TCGA-BJ-A28X	Tumor	THCA	5.99628
TCGA-BJ-A28X	Normal	THCA	6.075
TCGA-BJ-A290	Tumor	THCA	6.01332
TCGA-BJ-A290	Normal	THCA	6.33497
TCGA-BJ-A2N7	Tumor	THCA	6.07929
TCGA-BJ-A2N7	Normal	THCA	6.10638
TCGA-BJ-A2N8	Tumor	THCA	5.74546
TCGA-BJ-A2N8	Normal	THCA	6.6316
TCGA-BJ-A2N9	Tumor	THCA	4.76134
TCGA-BJ-A2N9	Normal	THCA	5.71833
TCGA-BJ-A2NA	Tumor	THCA	5.99047
TCGA-BJ-A2NA	Normal	THCA	6.15895
TCGA-BJ-A3PR	Tumor	THCA	5.57113
TCGA-BJ-A3PR	Normal	THCA	4.52683
TCGA-BJ-A3PU	Tumor	THCA	4.86483
TCGA-BJ-A3PU	Normal	THCA	6.16122
TCGA-DO-A1JZ	Tumor	THCA	6.68798
TCGA-DO-A1JZ	Normal	THCA	6.76937
TCGA-E8-A2JQ	Tumor	THCA	5.39417
TCGA-E8-A2JQ	Normal	THCA	6.42158
TCGA-EL-A3GZ	Tumor	THCA	6.58434
TCGA-EL-A3GZ	Normal	THCA	6.42505
TCGA-EL-A3H1	Tumor	THCA	6.64497
TCGA-EL-A3H1	Normal	THCA	5.99887
TCGA-EL-A3H2	Tumor	THCA	6.4497
TCGA-EL-A3H2	Normal	THCA	6.31285
TCGA-EL-A3H7	Tumor	THCA	5.68427
TCGA-EL-A3H7	Normal	THCA	5.82003
TCGA-EL-A3MW	Tumor	THCA	6.13659
TCGA-EL-A3MW	Normal	THCA	6.38445
TCGA-EL-A3MX	Tumor	THCA	5.68662
TCGA-EL-A3MX	Normal	THCA	6.19037
TCGA-EL-A3MY	Tumor	THCA	5.80052
TCGA-EL-A3MY	Normal	THCA	6.40173
TCGA-EL-A3N2	Tumor	THCA	5.98243
TCGA-EL-A3N2	Normal	THCA	6.42204
TCGA-EL-A3N3	Tumor	THCA	5.72197
TCGA-EL-A3N3	Normal	THCA	6.29801
TCGA-EL-A3T0	Tumor	THCA	6.09059
TCGA-EL-A3T0	Normal	THCA	5.96447
TCGA-EL-A3T1	Tumor	THCA	5.92063
TCGA-EL-A3T1	Normal	THCA	5.82815
TCGA-EL-A3T2	Tumor	THCA	6.73342
TCGA-EL-A3T2	Normal	THCA	6.20997
TCGA-EL-A3T3	Tumor	THCA	5.50592
TCGA-EL-A3T3	Normal	THCA	5.98996
TCGA-EL-A3T6	Tumor	THCA	5.96905
TCGA-EL-A3T6	Normal	THCA	5.61035
TCGA-EL-A3T7	Tumor	THCA	6.13434
TCGA-EL-A3T7	Normal	THCA	6.06959
TCGA-EL-A3T8	Tumor	THCA	6.32921
TCGA-EL-A3T8	Normal	THCA	6.10661
TCGA-EL-A3TA	Tumor	THCA	5.74586
TCGA-EL-A3TA	Normal	THCA	6.19212
TCGA-EL-A3TB	Tumor	THCA	5.85085
TCGA-EL-A3TB	Normal	THCA	6.09178
TCGA-EL-A3ZG	Tumor	THCA	5.88748
TCGA-EL-A3ZG	Normal	THCA	5.29426
TCGA-EL-A3ZH	Tumor	THCA	6.942
TCGA-EL-A3ZH	Normal	THCA	5.9241
TCGA-EL-A3ZK	Tumor	THCA	5.35748
TCGA-EL-A3ZK	Normal	THCA	6.02219
TCGA-EL-A3ZL	Tumor	THCA	5.19285
TCGA-EL-A3ZL	Normal	THCA	5.9942
TCGA-EL-A3ZM	Tumor	THCA	4.74115
TCGA-EL-A3ZM	Normal	THCA	5.72855
TCGA-EL-A3ZO	Tumor	THCA	5.23047
TCGA-EL-A3ZO	Normal	THCA	5.63948
TCGA-EL-A3ZP	Tumor	THCA	5.68287
TCGA-EL-A3ZP	Normal	THCA	6.23552
TCGA-EL-A3ZQ	Tumor	THCA	4.39957
TCGA-EL-A3ZQ	Normal	THCA	5.59928
TCGA-EL-A3ZR	Tumor	THCA	6.39701
TCGA-EL-A3ZR	Normal	THCA	6.04809
TCGA-EL-A3ZS	Tumor	THCA	6.09234
TCGA-EL-A3ZS	Normal	THCA	4.59932
TCGA-EL-A3ZT	Tumor	THCA	5.69073
TCGA-EL-A3ZT	Normal	THCA	6.30018
TCGA-EM-A1CS	Tumor	THCA	7.25176
TCGA-EM-A1CS	Normal	THCA	6.07734
TCGA-EM-A1CT	Tumor	THCA	5.90081
TCGA-EM-A1CT	Normal	THCA	5.9983
TCGA-EM-A1CU	Tumor	THCA	6.26601
TCGA-EM-A1CU	Normal	THCA	6.26848
TCGA-EM-A1CV	Tumor	THCA	6.79463
TCGA-EM-A1CV	Normal	THCA	6.31378
TCGA-EM-A1CW	Tumor	THCA	5.52268
TCGA-EM-A1CW	Normal	THCA	6.53029
TCGA-EM-A1YC	Tumor	THCA	5.71392
TCGA-EM-A1YC	Normal	THCA	4.93942
TCGA-EM-A3ST	Tumor	THCA	5.72927
TCGA-EM-A3ST	Normal	THCA	5.47319
TCGA-ET-A2MX	Tumor	THCA	5.0081
TCGA-ET-A2MX	Normal	THCA	5.6319
TCGA-ET-A2N5	Tumor	THCA	5.77388
TCGA-ET-A2N5	Normal	THCA	6.33617
TCGA-ET-A3DP	Tumor	THCA	6.65753
TCGA-ET-A3DP	Normal	THCA	6.30214
TCGA-ET-A3DW	Tumor	THCA	5.86417
TCGA-ET-A3DW	Normal	THCA	6.14056
TCGA-FY-A3TY	Tumor	THCA	5.94329
TCGA-FY-A3TY	Normal	THCA	6.19862
TCGA-GE-A2C6	Tumor	THCA	6.50511
TCGA-GE-A2C6	Normal	THCA	6.16901
TCGA-H2-A2K9	Tumor	THCA	7.31562
TCGA-H2-A2K9	Normal	THCA	6.50104
TCGA-H2-A3RI	Tumor	THCA	5.91524
TCGA-H2-A3RI	Normal	THCA	6.12372
TCGA-KS-A41I	Tumor	THCA	3.91463
TCGA-KS-A41I	Normal	THCA	5.64035
TCGA-KS-A41J	Tumor	THCA	5.19989
TCGA-KS-A41J	Normal	THCA	6.18505
TCGA-KS-A41L	Tumor	THCA	4.77204
TCGA-KS-A41L	Normal	THCA	6.07275
TCGA-X7-A8D6	Tumor	THYM	7.17519
TCGA-X7-A8D6	Normal	THYM	5.79536
TCGA-X7-A8D7	Tumor	THYM	6.54778
TCGA-X7-A8D7	Normal	THYM	6.70754
TCGA-AJ-A2QL	Tumor	UCEC	6.81841
TCGA-AJ-A2QL	Normal	UCEC	6.0591
TCGA-AJ-A3NC	Tumor	UCEC	6.13772
TCGA-AJ-A3NC	Normal	UCEC	5.47589
TCGA-AJ-A3NE	Tumor	UCEC	6.66311
TCGA-AJ-A3NE	Normal	UCEC	5.98585
TCGA-AJ-A3NH	Tumor	UCEC	6.774
TCGA-AJ-A3NH	Normal	UCEC	5.77462
TCGA-AX-A05Y	Tumor	UCEC	5.90123
TCGA-AX-A05Y	Normal	UCEC	5.85988
TCGA-AX-A0IZ	Tumor	UCEC	5.62822
TCGA-AX-A0IZ	Normal	UCEC	5.78367
TCGA-AX-A0J0	Tumor	UCEC	6.8638
TCGA-AX-A0J0	Normal	UCEC	6.04341
TCGA-AX-A1CF	Tumor	UCEC	6.05896
TCGA-AX-A1CF	Normal	UCEC	6.01399
TCGA-AX-A1CI	Tumor	UCEC	4.17105
TCGA-AX-A1CI	Normal	UCEC	6.47126
TCGA-AX-A1CK	Tumor	UCEC	5.293
TCGA-AX-A1CK	Normal	UCEC	5.85922
TCGA-AX-A2H8	Tumor	UCEC	5.81844
TCGA-AX-A2H8	Normal	UCEC	6.15206
TCGA-AX-A2HA	Tumor	UCEC	4.44131
TCGA-AX-A2HA	Normal	UCEC	5.35344
TCGA-AX-A2HC	Tumor	UCEC	7.44459
TCGA-AX-A2HC	Normal	UCEC	5.93151
TCGA-AX-A2HD	Tumor	UCEC	7.32449
TCGA-AX-A2HD	Normal	UCEC	5.58649
TCGA-BG-A2AD	Tumor	UCEC	6.99377
TCGA-BG-A2AD	Normal	UCEC	5.48189
TCGA-BG-A3EW	Tumor	UCEC	7.02388
TCGA-BG-A3EW	Normal	UCEC	5.16591
TCGA-BG-A3PP	Tumor	UCEC	6.32324
TCGA-BG-A3PP	Normal	UCEC	5.14258
TCGA-BK-A0CB	Tumor	UCEC	4.89934
TCGA-BK-A0CB	Normal	UCEC	5.82665
TCGA-BK-A13C	Tumor	UCEC	6.53232
TCGA-BK-A13C	Normal	UCEC	6.08211
TCGA-BK-A4ZD	Tumor	UCEC	5.29139
TCGA-BK-A4ZD	Normal	UCEC	6.44612
TCGA-DI-A2QU	Tumor	UCEC	4.45191
TCGA-DI-A2QU	Normal	UCEC	6.15179
TCGA-DI-A2QY	Tumor	UCEC	4.91924
TCGA-DI-A2QY	Normal	UCEC	5.68
TCGA-E6-A1M0	Tumor	UCEC	6.69488
TCGA-E6-A1M0	Normal	UCEC	6.02315
