# Supplementary material for: Pan‐cancer multi‐omics reveals DCAF7 as an immune‐modulating prognostic driver and Wnt/β‐catenin activator in hepatocellular carcinoma
Source: Clin Transl Med. 2025 Dec 31;16(1):e70572. doi: 10.1002/ctm2.70572 (PMC12754573; doi:10.1002/ctm2.70572)
Supplement: Supplementary file 2 — Supporting information [file CTM2-16-e70572-s002.zip › Supplemental Tables/TableS11 Correlation Analysis of DCAF7 Expression With TMB in TCGA cohorts.xlsx]

## Sheet: Sheet1
	TMB	Expression	SampleName
GBM(N=149)	10.74	4.7797	TCGA-19-1787-01
GBM(N=149)	0.96	4.5173	TCGA-06-5412-01
GBM(N=149)	0.58	5.0613	TCGA-12-5299-01
GBM(N=149)	0.94	5.7361	TCGA-06-2565-01
GBM(N=149)	0.6	5.0794	TCGA-06-2561-01
GBM(N=149)	0.32	4.1408	TCGA-06-0132-01
GBM(N=149)	1.44	5.5438	TCGA-19-2629-01
GBM(N=149)	0.72	4.6223	TCGA-06-0238-01
GBM(N=149)	0.8	4.1498	TCGA-06-0749-01
GBM(N=149)	1.18	5.8136	TCGA-06-0174-01
GBM(N=149)	0.38	4.5001	TCGA-06-5410-01
GBM(N=149)	1.5	4.8192	TCGA-28-2513-01
GBM(N=149)	0.98	5.9678	TCGA-76-4929-01
GBM(N=149)	0.86	4.7708	TCGA-06-0645-01
GBM(N=149)	0.78	5.8349	TCGA-32-2634-01
GBM(N=149)	0.26	4.0548	TCGA-06-0141-01
GBM(N=149)	1.1	5.6753	TCGA-06-0125-01
GBM(N=149)	0.56	5.2691	TCGA-26-1442-01
GBM(N=149)	0.76	4.8986	TCGA-26-5136-01
GBM(N=149)	1.38	5.2813	TCGA-14-1034-01
GBM(N=149)	0.96	3.9505	TCGA-06-0184-01
GBM(N=149)	1	4.3576	TCGA-12-3652-01
GBM(N=149)	0.84	5.394	TCGA-76-4927-01
GBM(N=149)	1.04	5.1862	TCGA-14-0790-01
GBM(N=149)	0.78	5.3827	TCGA-26-5132-01
GBM(N=149)	0.94	5.2472	TCGA-76-4932-01
GBM(N=149)	1.2	5.4915	TCGA-32-1970-01
GBM(N=149)	0.72	3.6531	TCGA-06-0219-01
GBM(N=149)	0.62	5.0268	TCGA-14-0787-01
GBM(N=149)	0.76	5.9633	TCGA-12-0618-01
GBM(N=149)	0.64	4.3998	TCGA-27-2524-01
GBM(N=149)	0.22	5.6162	TCGA-08-0386-01
GBM(N=149)	1	4.9914	TCGA-06-0190-01
GBM(N=149)	0.88	4.6707	TCGA-06-0745-01
GBM(N=149)	0.92	5.1922	TCGA-26-5135-01
GBM(N=149)	0.54	4.9246	TCGA-41-3915-01
GBM(N=149)	0.94	3.4006	TCGA-27-1831-01
GBM(N=149)	0.78	5.5487	TCGA-28-1753-01
GBM(N=149)	1.24	4.4363	TCGA-12-5295-01
GBM(N=149)	0.7	5.6238	TCGA-28-5204-01
GBM(N=149)	0.58	5.1428	TCGA-06-2569-01
GBM(N=149)	0.74	5.5229	TCGA-27-1830-01
GBM(N=149)	0.92	5.625	TCGA-06-2559-01
GBM(N=149)	0.1	3.7104	TCGA-06-0139-01
GBM(N=149)	0.86	3.8278	TCGA-27-2526-01
GBM(N=149)	0.96	5.431	TCGA-06-5856-01
GBM(N=149)	0.68	4.9556	TCGA-06-5418-01
GBM(N=149)	0.54	5.3484	TCGA-06-5414-01
GBM(N=149)	0.94	5.5257	TCGA-06-5417-01
GBM(N=149)	0.88	2.8719	TCGA-26-5134-01
GBM(N=149)	1.1	5.8347	TCGA-76-4925-01
GBM(N=149)	0.48	4.8841	TCGA-28-2510-01
GBM(N=149)	0.8	5.3034	TCGA-06-5413-01
GBM(N=149)	0.58	5.6625	TCGA-06-0646-01
GBM(N=149)	0.84	5.1784	TCGA-12-3650-01
GBM(N=149)	0.64	5.0076	TCGA-12-0616-01
GBM(N=149)	0.46	6.3719	TCGA-28-5215-01
GBM(N=149)	1.14	5.0921	TCGA-19-2620-01
GBM(N=149)	1.14	5	TCGA-16-0846-01
GBM(N=149)	1.16	6.3832	TCGA-02-0047-01
GBM(N=149)	0.7	5.409	TCGA-19-2624-01
GBM(N=149)	1.16	4.4784	TCGA-32-1982-01
GBM(N=149)	1.16	5.4935	TCGA-27-1835-01
GBM(N=149)	1.26	4.9941	TCGA-06-0747-01
GBM(N=149)	0.58	5.0103	TCGA-28-5220-01
GBM(N=149)	1.2	4.5699	TCGA-14-0817-01
GBM(N=149)	0.56	5.6043	TCGA-06-2570-01
GBM(N=149)	0.52	5.1143	TCGA-41-4097-01
GBM(N=149)	0.94	5.6606	TCGA-06-0211-01
GBM(N=149)	0.76	5.5723	TCGA-02-2483-01
GBM(N=149)	0.72	5.7973	TCGA-76-4931-01
GBM(N=149)	0.78	5.6325	TCGA-27-2523-01
GBM(N=149)	0.68	5.4439	TCGA-27-1837-01
GBM(N=149)	1.18	4.8615	TCGA-06-0744-01
GBM(N=149)	0.68	4.0909	TCGA-06-0750-01
GBM(N=149)	1.04	4.7612	TCGA-32-5222-01
GBM(N=149)	0.74	5.1094	TCGA-27-2519-01
GBM(N=149)	1.18	5.3737	TCGA-12-0821-01
GBM(N=149)	0.84	5.677	TCGA-19-2619-01
GBM(N=149)	0.94	5.6083	TCGA-12-0619-01
GBM(N=149)	0.84	4.106	TCGA-28-5213-01
GBM(N=149)	1.08	5.3691	TCGA-14-0789-01
GBM(N=149)	1.5	5.8861	TCGA-28-5209-01
GBM(N=149)	0.32	5.2939	TCGA-28-5218-01
GBM(N=149)	0.88	5.7214	TCGA-28-2514-01
GBM(N=149)	0.78	5.3016	TCGA-06-5859-01
GBM(N=149)	0.88	4.864	TCGA-28-2509-01
GBM(N=149)	0.92	5.7642	TCGA-14-1825-01
GBM(N=149)	0.82	4.7388	TCGA-19-4065-01
GBM(N=149)	1	5.4663	TCGA-02-2485-01
GBM(N=149)	1.04	4.5392	TCGA-12-1597-01
GBM(N=149)	0.84	5.328	TCGA-28-1747-01
GBM(N=149)	0.52	4.902	TCGA-28-2499-01
GBM(N=149)	1.48	4.565	TCGA-06-0649-01
GBM(N=149)	1	5.6605	TCGA-06-2564-01
GBM(N=149)	0.72	5.6088	TCGA-06-5408-01
GBM(N=149)	0.6	4.3334	TCGA-27-1832-01
GBM(N=149)	0.72	3.3715	TCGA-14-1829-01
GBM(N=149)	0.54	4.9355	TCGA-32-2615-01
GBM(N=149)	0.84	5.5431	TCGA-06-0158-01
GBM(N=149)	1.28	5.6673	TCGA-06-2558-01
GBM(N=149)	0.72	5.4861	TCGA-28-5216-01
GBM(N=149)	0.78	5.6253	TCGA-28-5207-01
GBM(N=149)	0.8	4.4899	TCGA-41-2572-01
GBM(N=149)	0.54	4.2304	TCGA-06-0130-01
GBM(N=149)	204.9	5.8782	TCGA-06-5416-01
GBM(N=149)	0.66	4.5034	TCGA-06-0168-01
GBM(N=149)	0.92	3.9837	TCGA-02-0055-01
GBM(N=149)	0.86	5.3398	TCGA-06-5415-01
GBM(N=149)	0.48	4.9049	TCGA-06-5411-01
GBM(N=149)	0.74	5.3568	TCGA-26-5139-01
GBM(N=149)	1.32	4.841	TCGA-76-4928-01
GBM(N=149)	0.9	4.7661	TCGA-06-0644-01
GBM(N=149)	0.94	4.5934	TCGA-14-0871-01
GBM(N=149)	1.54	4.8248	TCGA-32-2632-01
GBM(N=149)	0.58	4.9565	TCGA-06-0882-01
GBM(N=149)	0.98	4.6775	TCGA-19-2625-01
GBM(N=149)	0.24	4.7463	TCGA-32-1980-01
GBM(N=149)	0.8	5.4989	TCGA-27-1834-01
GBM(N=149)	0.76	4.6926	TCGA-41-2571-01
GBM(N=149)	0.52	4.6011	TCGA-14-0781-01
GBM(N=149)	0.86	5.3255	TCGA-06-0157-01
GBM(N=149)	0.52	5.3631	TCGA-12-3653-01
GBM(N=149)	1.02	5.3522	TCGA-76-4926-01
GBM(N=149)	0.58	5.7632	TCGA-26-5133-01
GBM(N=149)	1.08	5.263	TCGA-06-2562-01
GBM(N=149)	0.98	5.722	TCGA-27-2521-01
GBM(N=149)	1.38	5.8892	TCGA-41-5651-01
GBM(N=149)	1.02	5.0144	TCGA-06-0210-01
GBM(N=149)	0.74	6.289	TCGA-19-5960-01
GBM(N=149)	1.02	5.3892	TCGA-06-0686-01
GBM(N=149)	1.18	5.5248	TCGA-06-2563-01
GBM(N=149)	0.76	3.391	TCGA-32-4213-01
GBM(N=149)	1.2	5.0605	TCGA-15-0742-01
GBM(N=149)	0.8	5.2032	TCGA-06-0187-01
GBM(N=149)	1.7	6.3854	TCGA-19-1390-01
GBM(N=149)	0.68	5.489	TCGA-06-2557-01
GBM(N=149)	0.64	5.3944	TCGA-06-0878-01
GBM(N=149)	0.66	6.1705	TCGA-06-0129-01
GBM(N=149)	1.2	5.1977	TCGA-16-1045-01
GBM(N=149)	0.86	5.4039	TCGA-06-2567-01
GBM(N=149)	18.58	5.2513	TCGA-32-2616-01
GBM(N=149)	1.02	5.5033	TCGA-28-5208-01
GBM(N=149)	1.2	6.2833	TCGA-06-1804-01
GBM(N=149)	1.18	4.4608	TCGA-14-2554-01
GBM(N=149)	1	5.3052	TCGA-27-2528-01
GBM(N=149)	3.04	5.5765	TCGA-06-5858-01
GBM(N=149)	1.08	3.4686	TCGA-14-1823-01
GBM(N=149)	1.54	4.6188	TCGA-06-0743-01
GBMLGG(N=650)	10.74	4.7797	TCGA-19-1787-01
GBMLGG(N=650)	0.18	5.9422	TCGA-S9-A7J2-01
GBMLGG(N=650)	0.8	6.417	TCGA-E1-A7YI-01
GBMLGG(N=650)	0.96	4.5173	TCGA-06-5412-01
GBMLGG(N=650)	0.7	5.9837	TCGA-DU-7302-01
GBMLGG(N=650)	0.58	5.0613	TCGA-12-5299-01
GBMLGG(N=650)	0.4	4.7377	TCGA-P5-A5EX-01
GBMLGG(N=650)	0.42	5.4532	TCGA-HT-8563-01
GBMLGG(N=650)	0.4	5.7482	TCGA-FG-A60K-01
GBMLGG(N=650)	0.94	5.7361	TCGA-06-2565-01
GBMLGG(N=650)	0.6	5.0794	TCGA-06-2561-01
GBMLGG(N=650)	0.6	5.8413	TCGA-CS-5397-01
GBMLGG(N=650)	0.4	6.0142	TCGA-E1-5322-01
GBMLGG(N=650)	0.08	4.8354	TCGA-HT-8558-01
GBMLGG(N=650)	0.44	5.6459	TCGA-S9-A6U8-01
GBMLGG(N=650)	0.38	5.0703	TCGA-HT-7854-01
GBMLGG(N=650)	0.52	5.2299	TCGA-HT-7467-01
GBMLGG(N=650)	0.48	5.382	TCGA-HT-7874-01
GBMLGG(N=650)	0.66	5.3274	TCGA-S9-A6TV-01
GBMLGG(N=650)	0.36	5.044	TCGA-VM-A8CD-01
GBMLGG(N=650)	0.32	4.1408	TCGA-06-0132-01
GBMLGG(N=650)	0.74	5.6493	TCGA-HT-7616-01
GBMLGG(N=650)	0.7	5.8458	TCGA-KT-A7W1-01
GBMLGG(N=650)	0.54	4.9653	TCGA-P5-A5F2-01
GBMLGG(N=650)	1.44	5.5438	TCGA-19-2629-01
GBMLGG(N=650)	0.48	5.332	TCGA-HT-7607-01
GBMLGG(N=650)	0.72	4.6223	TCGA-06-0238-01
GBMLGG(N=650)	0.46	6.1971	TCGA-HT-7873-01
GBMLGG(N=650)	0.8	4.1498	TCGA-06-0749-01
GBMLGG(N=650)	0.42	4.7137	TCGA-HT-7603-01
GBMLGG(N=650)	0.5	5.5702	TCGA-DB-A64P-01
GBMLGG(N=650)	1.18	5.8136	TCGA-06-0174-01
GBMLGG(N=650)	0.16	5.6963	TCGA-HW-7486-01
GBMLGG(N=650)	0.32	4.8449	TCGA-P5-A5F1-01
GBMLGG(N=650)	0.34	5.3951	TCGA-DU-7011-01
GBMLGG(N=650)	0.54	5.0635	TCGA-P5-A77X-01
GBMLGG(N=650)	0.46	4.1779	TCGA-VM-A8CA-01
GBMLGG(N=650)	0.64	5.7879	TCGA-DU-7015-01
GBMLGG(N=650)	0.5	5.6487	TCGA-TM-A7C5-01
GBMLGG(N=650)	0.4	5.2728	TCGA-DU-8162-01
GBMLGG(N=650)	0.5	5.2998	TCGA-TM-A84O-01
GBMLGG(N=650)	0.38	4.5001	TCGA-06-5410-01
GBMLGG(N=650)	0.54	5.2024	TCGA-S9-A7R3-01
GBMLGG(N=650)	0.44	6.0007	TCGA-TQ-A7RN-01
GBMLGG(N=650)	1.5	4.8192	TCGA-28-2513-01
GBMLGG(N=650)	0.22	5.5223	TCGA-DU-A6S6-01
GBMLGG(N=650)	0.48	5.546	TCGA-P5-A735-01
GBMLGG(N=650)	0.08	4.7016	TCGA-HT-7691-01
GBMLGG(N=650)	0.32	4.3038	TCGA-FG-A6J1-01
GBMLGG(N=650)	0.42	5.4712	TCGA-S9-A7R7-01
GBMLGG(N=650)	0.98	5.9678	TCGA-76-4929-01
GBMLGG(N=650)	0.74	5.223	TCGA-DU-6402-01
GBMLGG(N=650)	0.6	4.3674	TCGA-HT-7684-01
GBMLGG(N=650)	1	5.9179	TCGA-HT-8104-01
GBMLGG(N=650)	0.36	5.6377	TCGA-FN-7833-01
GBMLGG(N=650)	0.34	5.6721	TCGA-HT-7473-01
GBMLGG(N=650)	0.86	4.7708	TCGA-06-0645-01
GBMLGG(N=650)	0.46	5.939	TCGA-TQ-A7RU-01
GBMLGG(N=650)	0.52	6.0259	TCGA-DB-A4XF-01
GBMLGG(N=650)	0.42	4.8861	TCGA-FG-A713-01
GBMLGG(N=650)	0.86	4.7782	TCGA-E1-A7YL-01
GBMLGG(N=650)	0.52	6.1914	TCGA-CS-5396-01
GBMLGG(N=650)	0.48	6.1912	TCGA-HW-8322-01
GBMLGG(N=650)	0.34	4.9598	TCGA-S9-A6U9-01
GBMLGG(N=650)	0.24	5.5454	TCGA-HT-7676-01
GBMLGG(N=650)	0.58	6.2153	TCGA-HT-7469-01
GBMLGG(N=650)	0.78	5.8349	TCGA-32-2634-01
GBMLGG(N=650)	0.52	5.6801	TCGA-HT-7478-01
GBMLGG(N=650)	0.76	5.1599	TCGA-DU-A5TW-01
GBMLGG(N=650)	0.6	5.0785	TCGA-S9-A6TX-01
GBMLGG(N=650)	0.86	5.0081	TCGA-RY-A83Z-01
GBMLGG(N=650)	0.26	4.0548	TCGA-06-0141-01
GBMLGG(N=650)	1.1	5.6753	TCGA-06-0125-01
GBMLGG(N=650)	0.88	4.2273	TCGA-FG-A6IZ-01
GBMLGG(N=650)	0.88	5.6946	TCGA-CS-4941-01
GBMLGG(N=650)	0.32	4.795	TCGA-DH-A7UT-01
GBMLGG(N=650)	0.48	5.5846	TCGA-DU-5871-01
GBMLGG(N=650)	0.54	5.9364	TCGA-HW-8321-01
GBMLGG(N=650)	0.42	6.19	TCGA-EZ-7264-01
GBMLGG(N=650)	0.66	6.059	TCGA-CS-6666-01
GBMLGG(N=650)	0.26	6.522	TCGA-HW-7491-01
GBMLGG(N=650)	0.3	6.2464	TCGA-S9-A6U1-01
GBMLGG(N=650)	1.04	6.1377	TCGA-E1-5307-01
GBMLGG(N=650)	0.64	5.5771	TCGA-DU-A76L-01
GBMLGG(N=650)	0.3	5.6392	TCGA-HW-7495-01
GBMLGG(N=650)	0	4.6017	TCGA-CS-6669-01
GBMLGG(N=650)	0.54	5.5638	TCGA-HT-7481-01
GBMLGG(N=650)	0.26	5.9176	TCGA-DU-8163-01
GBMLGG(N=650)	0.56	5.2691	TCGA-26-1442-01
GBMLGG(N=650)	7.14	5.5401	TCGA-HT-8110-01
GBMLGG(N=650)	0.24	6.0358	TCGA-RY-A840-01
GBMLGG(N=650)	0.1	3.1763	TCGA-VM-A8C9-01
GBMLGG(N=650)	0.5	6.1268	TCGA-HW-8319-01
GBMLGG(N=650)	0.74	5.7363	TCGA-QH-A6CW-01
GBMLGG(N=650)	0.22	6.0777	TCGA-DU-5870-01
GBMLGG(N=650)	0.28	5.2679	TCGA-TM-A84S-01
GBMLGG(N=650)	0.76	4.8986	TCGA-26-5136-01
GBMLGG(N=650)	1.38	5.2813	TCGA-14-1034-01
GBMLGG(N=650)	0.96	3.9505	TCGA-06-0184-01
GBMLGG(N=650)	1	4.3576	TCGA-12-3652-01
GBMLGG(N=650)	0.48	5.7557	TCGA-RY-A845-01
GBMLGG(N=650)	0.84	5.394	TCGA-76-4927-01
GBMLGG(N=650)	0.48	6.1162	TCGA-FG-8182-01
GBMLGG(N=650)	1.04	5.1862	TCGA-14-0790-01
GBMLGG(N=650)	0.78	5.3827	TCGA-26-5132-01
GBMLGG(N=650)	1.06	4.851	TCGA-FG-6688-01
GBMLGG(N=650)	0.8	5.1819	TCGA-TQ-A7RP-01
GBMLGG(N=650)	0.36	4.811	TCGA-HT-8113-01
GBMLGG(N=650)	0.94	5.2472	TCGA-76-4932-01
GBMLGG(N=650)	0.74	5.3187	TCGA-HT-7689-01
GBMLGG(N=650)	0.28	5.3744	TCGA-FG-7638-01
GBMLGG(N=650)	0.64	6.6198	TCGA-DU-7013-01
GBMLGG(N=650)	1.2	5.4915	TCGA-32-1970-01
GBMLGG(N=650)	0.28	5.0285	TCGA-E1-A7Z3-01
GBMLGG(N=650)	0.4	5.037	TCGA-HT-7476-01
GBMLGG(N=650)	0.48	5.8382	TCGA-TQ-A7RG-01
GBMLGG(N=650)	2.04	5.5239	TCGA-DU-A7T6-01
GBMLGG(N=650)	0.38	5.7054	TCGA-DB-A4XC-01
GBMLGG(N=650)	1.1	5.04	TCGA-FG-A4MW-01
GBMLGG(N=650)	0.72	3.6531	TCGA-06-0219-01
GBMLGG(N=650)	0.54	5.8589	TCGA-DH-5142-01
GBMLGG(N=650)	0.62	5.0268	TCGA-14-0787-01
GBMLGG(N=650)	0.44	6.1414	TCGA-S9-A6U2-01
GBMLGG(N=650)	0.76	5.9633	TCGA-12-0618-01
GBMLGG(N=650)	0.64	4.3998	TCGA-27-2524-01
GBMLGG(N=650)	0.68	5.4825	TCGA-TQ-A7RH-01
GBMLGG(N=650)	0.22	5.6162	TCGA-08-0386-01
GBMLGG(N=650)	0.46	5.3975	TCGA-DB-A75M-01
GBMLGG(N=650)	0.4	5.8405	TCGA-HT-8012-01
GBMLGG(N=650)	0.56	5.4998	TCGA-S9-A7QW-01
GBMLGG(N=650)	0.56	4.546	TCGA-P5-A733-01
GBMLGG(N=650)	0.32	5.2354	TCGA-E1-A7Z4-01
GBMLGG(N=650)	0.7	4.2434	TCGA-DU-A5TR-01
GBMLGG(N=650)	0.58	5.6803	TCGA-FG-8185-01
GBMLGG(N=650)	0.46	6.0875	TCGA-HW-8320-01
GBMLGG(N=650)	0.46	5.467	TCGA-CS-6667-01
GBMLGG(N=650)	0.56	5.5506	TCGA-DU-5849-01
GBMLGG(N=650)	0.7	5.5546	TCGA-DB-5279-01
GBMLGG(N=650)	1	4.9914	TCGA-06-0190-01
GBMLGG(N=650)	0.58	5.6011	TCGA-CS-6670-01
GBMLGG(N=650)	0.5	4.6853	TCGA-DB-A64V-01
GBMLGG(N=650)	0.88	4.6707	TCGA-06-0745-01
GBMLGG(N=650)	0.8	6.0635	TCGA-DU-5854-01
GBMLGG(N=650)	1.06	5.4568	TCGA-DH-A7UR-01
GBMLGG(N=650)	0.98	5.95	TCGA-S9-A6WL-01
GBMLGG(N=650)	0.12	4.7409	TCGA-HT-7880-01
GBMLGG(N=650)	0.92	5.1922	TCGA-26-5135-01
GBMLGG(N=650)	0.68	6.2526	TCGA-E1-5318-01
GBMLGG(N=650)	0.48	6.3263	TCGA-DU-6393-01
GBMLGG(N=650)	0.54	4.9246	TCGA-41-3915-01
GBMLGG(N=650)	0.38	6.068	TCGA-DU-5853-01
GBMLGG(N=650)	0.64	5.984	TCGA-TM-A84J-01
GBMLGG(N=650)	0.68	5.7323	TCGA-FG-5962-01
GBMLGG(N=650)	0.94	3.4006	TCGA-27-1831-01
GBMLGG(N=650)	0.48	6.2164	TCGA-F6-A8O4-01
GBMLGG(N=650)	0.78	5.5487	TCGA-28-1753-01
GBMLGG(N=650)	0.34	5.1775	TCGA-S9-A7R1-01
GBMLGG(N=650)	1.24	4.4363	TCGA-12-5295-01
GBMLGG(N=650)	0.54	6.7582	TCGA-TM-A84M-01
GBMLGG(N=650)	0.02	4.8232	TCGA-HT-8107-01
GBMLGG(N=650)	0.36	5.4208	TCGA-P5-A5ET-01
GBMLGG(N=650)	0.72	4.7153	TCGA-P5-A72W-01
GBMLGG(N=650)	0.3	5.3071	TCGA-FG-A70Y-01
GBMLGG(N=650)	0.1	4.9759	TCGA-TM-A84R-01
GBMLGG(N=650)	0.34	5.8263	TCGA-HW-A5KM-01
GBMLGG(N=650)	0.84	6.1951	TCGA-HT-7477-01
GBMLGG(N=650)	1.06	4.795	TCGA-FG-A87Q-01
GBMLGG(N=650)	1	5.4276	TCGA-FG-A70Z-01
GBMLGG(N=650)	1.02	5.4053	TCGA-FG-A4MU-01
GBMLGG(N=650)	0.5	6.6686	TCGA-DB-A4XB-01
GBMLGG(N=650)	0.64	4.9373	TCGA-WY-A85D-01
GBMLGG(N=650)	0.46	5.6982	TCGA-FG-7641-01
GBMLGG(N=650)	0.48	5.3572	TCGA-DU-5872-01
GBMLGG(N=650)	0.36	5.2887	TCGA-FG-6689-01
GBMLGG(N=650)	0.7	6.6167	TCGA-DB-5277-01
GBMLGG(N=650)	0.7	5.6238	TCGA-28-5204-01
GBMLGG(N=650)	0.64	5.4663	TCGA-HT-A615-01
GBMLGG(N=650)	0.5	5.7269	TCGA-DU-7301-01
GBMLGG(N=650)	0.28	6.2896	TCGA-P5-A5EW-01
GBMLGG(N=650)	0.58	5.1428	TCGA-06-2569-01
GBMLGG(N=650)	0.3	5.463	TCGA-HT-A5RB-01
GBMLGG(N=650)	1.08	4.8485	TCGA-E1-A7YN-01
GBMLGG(N=650)	0.74	5.5229	TCGA-27-1830-01
GBMLGG(N=650)	0.82	4.701	TCGA-QH-A6XC-01
GBMLGG(N=650)	0.92	5.625	TCGA-06-2559-01
GBMLGG(N=650)	0.62	4.9523	TCGA-S9-A6WN-01
GBMLGG(N=650)	0.1	3.7104	TCGA-06-0139-01
GBMLGG(N=650)	1.38	5.2072	TCGA-DB-A64L-01
GBMLGG(N=650)	0.6	6.0557	TCGA-TM-A84I-01
GBMLGG(N=650)	0.56	5.6165	TCGA-QH-A6CZ-01
GBMLGG(N=650)	0.58	4.3356	TCGA-WY-A858-01
GBMLGG(N=650)	0.44	5.3165	TCGA-VM-A8CB-01
GBMLGG(N=650)	0.86	3.8278	TCGA-27-2526-01
GBMLGG(N=650)	0.64	3.4789	TCGA-VM-A8CF-01
GBMLGG(N=650)	0.96	5.431	TCGA-06-5856-01
GBMLGG(N=650)	0.36	5.2634	TCGA-HT-7608-01
GBMLGG(N=650)	0.28	5.6957	TCGA-CS-4938-01
GBMLGG(N=650)	0.48	5.206	TCGA-QH-A6X5-01
GBMLGG(N=650)	0.48	6.0866	TCGA-DU-8166-01
GBMLGG(N=650)	0.36	5.1691	TCGA-HT-8018-01
GBMLGG(N=650)	0.7	5.4026	TCGA-DU-7292-01
GBMLGG(N=650)	0.28	5.1252	TCGA-S9-A6TU-01
GBMLGG(N=650)	0.06	4.5921	TCGA-DB-A75P-01
GBMLGG(N=650)	0.68	4.9556	TCGA-06-5418-01
GBMLGG(N=650)	0.22	6.0785	TCGA-FG-6691-01
GBMLGG(N=650)	0.84	6.4891	TCGA-DU-6399-01
GBMLGG(N=650)	0.3	4.9887	TCGA-S9-A7IQ-01
GBMLGG(N=650)	0.54	5.3484	TCGA-06-5414-01
GBMLGG(N=650)	0.4	4.5354	TCGA-S9-A6WI-01
GBMLGG(N=650)	0.18	5.1748	TCGA-DB-A64S-01
GBMLGG(N=650)	1.2	4.9955	TCGA-FG-6692-01
GBMLGG(N=650)	0.34	5.2107	TCGA-HW-7489-01
GBMLGG(N=650)	0.18	6.3528	TCGA-R8-A6YH-01
GBMLGG(N=650)	0.94	5.5257	TCGA-06-5417-01
GBMLGG(N=650)	0.4	5.4874	TCGA-HT-A618-01
GBMLGG(N=650)	0.88	2.8719	TCGA-26-5134-01
GBMLGG(N=650)	0.34	5.0648	TCGA-QH-A65S-01
GBMLGG(N=650)	0.48	5.5753	TCGA-DU-7019-01
GBMLGG(N=650)	1.1	5.8347	TCGA-76-4925-01
GBMLGG(N=650)	0.68	5.9225	TCGA-DU-A7TJ-01
GBMLGG(N=650)	0.74	6.6573	TCGA-TM-A84H-01
GBMLGG(N=650)	0.48	4.8841	TCGA-28-2510-01
GBMLGG(N=650)	0.5	5.6744	TCGA-S9-A7R8-01
GBMLGG(N=650)	0.42	5.3614	TCGA-S9-A7R4-01
GBMLGG(N=650)	0.46	5.9784	TCGA-S9-A7J3-01
GBMLGG(N=650)	0.36	5.5338	TCGA-TM-A84L-01
GBMLGG(N=650)	0.44	5.2506	TCGA-E1-A7YH-01
GBMLGG(N=650)	0.8	5.3034	TCGA-06-5413-01
GBMLGG(N=650)	0.58	5.6625	TCGA-06-0646-01
GBMLGG(N=650)	1.46	5.5151	TCGA-P5-A5EV-01
GBMLGG(N=650)	0.68	5.9628	TCGA-DU-A7TD-01
GBMLGG(N=650)	0.4	5.4393	TCGA-HW-A5KL-01
GBMLGG(N=650)	0.26	5.79	TCGA-RY-A83X-01
GBMLGG(N=650)	0.7	6.1762	TCGA-HT-7687-01
GBMLGG(N=650)	0.2	5.5132	TCGA-WY-A85A-01
GBMLGG(N=650)	0.84	5.1784	TCGA-12-3650-01
GBMLGG(N=650)	0.92	6.0854	TCGA-DB-5281-01
GBMLGG(N=650)	0.92	4.855	TCGA-E1-A7YK-01
GBMLGG(N=650)	0.72	4.8001	TCGA-DU-A5TU-01
GBMLGG(N=650)	0.64	5.2927	TCGA-DU-A7TA-01
GBMLGG(N=650)	0.74	6.3983	TCGA-CS-5395-01
GBMLGG(N=650)	0.44	5.3125	TCGA-TQ-A7RR-01
GBMLGG(N=650)	0.44	5.1973	TCGA-HT-A5R5-01
GBMLGG(N=650)	0.64	5.0076	TCGA-12-0616-01
GBMLGG(N=650)	0.42	4.9006	TCGA-QH-A65V-01
GBMLGG(N=650)	0.64	5.5251	TCGA-S9-A6WP-01
GBMLGG(N=650)	0.46	6.3719	TCGA-28-5215-01
GBMLGG(N=650)	1.14	5.0921	TCGA-19-2620-01
GBMLGG(N=650)	0.32	5.3919	TCGA-S9-A6U5-01
GBMLGG(N=650)	0.62	5.7409	TCGA-E1-A7YO-01
GBMLGG(N=650)	0.44	6.0202	TCGA-QH-A6X8-01
GBMLGG(N=650)	0.28	5.8684	TCGA-HT-7610-01
GBMLGG(N=650)	0.54	5.9676	TCGA-HT-7875-01
GBMLGG(N=650)	1.14	5	TCGA-16-0846-01
GBMLGG(N=650)	0.44	5.3359	TCGA-R8-A6MK-01
GBMLGG(N=650)	0.52	5.4809	TCGA-P5-A5F0-01
GBMLGG(N=650)	0.52	4.8846	TCGA-R8-A73M-01
GBMLGG(N=650)	1.16	6.3832	TCGA-02-0047-01
GBMLGG(N=650)	1.12	5.3374	TCGA-S9-A6TS-01
GBMLGG(N=650)	0.52	4.6916	TCGA-S9-A6TW-01
GBMLGG(N=650)	0.52	5.3561	TCGA-E1-5303-01
GBMLGG(N=650)	0.46	6.2194	TCGA-HT-7606-01
GBMLGG(N=650)	0.3	6.0666	TCGA-DU-6408-01
GBMLGG(N=650)	0.66	5.1571	TCGA-FG-5964-01
GBMLGG(N=650)	0.36	6.2532	TCGA-DB-A64Q-01
GBMLGG(N=650)	0.48	5.2817	TCGA-S9-A7IZ-01
GBMLGG(N=650)	1.22	5.6085	TCGA-S9-A6WH-01
GBMLGG(N=650)	0.24	5.2411	TCGA-HT-7602-01
GBMLGG(N=650)	0.7	5.409	TCGA-19-2624-01
GBMLGG(N=650)	0.9	5.4108	TCGA-DU-A6S8-01
GBMLGG(N=650)	0.34	5.6767	TCGA-HT-7858-01
GBMLGG(N=650)	1.16	4.4784	TCGA-32-1982-01
GBMLGG(N=650)	1.16	5.4935	TCGA-27-1835-01
GBMLGG(N=650)	1.2	5.8694	TCGA-HT-7860-01
GBMLGG(N=650)	1.04	5.9088	TCGA-DU-7006-01
GBMLGG(N=650)	0.3	5.4493	TCGA-TQ-A7RS-01
GBMLGG(N=650)	0.34	5.996	TCGA-DU-7009-01
GBMLGG(N=650)	1.26	4.9941	TCGA-06-0747-01
GBMLGG(N=650)	1.62	6.2388	TCGA-DU-7010-01
GBMLGG(N=650)	0.4	5.6468	TCGA-QH-A6X3-01
GBMLGG(N=650)	0.6	6.35	TCGA-DU-8164-01
GBMLGG(N=650)	0.6	5.9626	TCGA-DU-7018-01
GBMLGG(N=650)	0.3	5.3799	TCGA-RY-A843-01
GBMLGG(N=650)	0.56	5.7498	TCGA-HT-7693-01
GBMLGG(N=650)	1.12	4.2372	TCGA-FG-A6J3-01
GBMLGG(N=650)	0.58	5.0103	TCGA-28-5220-01
GBMLGG(N=650)	0.52	5.4276	TCGA-HT-8106-01
GBMLGG(N=650)	0.28	6.0648	TCGA-HT-7472-01
GBMLGG(N=650)	1.2	4.5699	TCGA-14-0817-01
GBMLGG(N=650)	0.6	6.0607	TCGA-HT-7855-01
GBMLGG(N=650)	0.56	5.6043	TCGA-06-2570-01
GBMLGG(N=650)	0.34	6.1971	TCGA-DB-A4XG-01
GBMLGG(N=650)	0.84	5.2939	TCGA-HT-A5RC-01
GBMLGG(N=650)	0.64	5.2004	TCGA-VM-A8C8-01
GBMLGG(N=650)	0.22	5.3144	TCGA-HT-7681-01
GBMLGG(N=650)	0.52	5.1143	TCGA-41-4097-01
GBMLGG(N=650)	0.28	5.3913	TCGA-DU-A6S2-01
GBMLGG(N=650)	0.6	5.6398	TCGA-DU-7309-01
GBMLGG(N=650)	0.66	4.981	TCGA-DB-A4XH-01
GBMLGG(N=650)	0.26	5.8308	TCGA-HT-7485-01
GBMLGG(N=650)	0.6	5.4578	TCGA-VW-A7QS-01
GBMLGG(N=650)	0.94	5.6606	TCGA-06-0211-01
GBMLGG(N=650)	0.22	5.431	TCGA-VV-A86M-01
GBMLGG(N=650)	0.68	5.7645	TCGA-E1-A7YV-01
GBMLGG(N=650)	0.26	6.2959	TCGA-HT-7468-01
GBMLGG(N=650)	0.76	5.5723	TCGA-02-2483-01
GBMLGG(N=650)	0.64	6.2303	TCGA-HT-7677-01
GBMLGG(N=650)	0.72	5.7973	TCGA-76-4931-01
GBMLGG(N=650)	0.82	5.0648	TCGA-DU-A5TY-01
GBMLGG(N=650)	0.62	5.6094	TCGA-HT-8109-01
GBMLGG(N=650)	0.46	5.1538	TCGA-HT-7479-01
GBMLGG(N=650)	0.7	5.8045	TCGA-DB-5275-01
GBMLGG(N=650)	0.62	5.4611	TCGA-TM-A7C4-01
GBMLGG(N=650)	0.78	5.6325	TCGA-27-2523-01
GBMLGG(N=650)	0.68	5.4439	TCGA-27-1837-01
GBMLGG(N=650)	0.76	5.9845	TCGA-DH-A7UU-01
GBMLGG(N=650)	1.18	4.8615	TCGA-06-0744-01
GBMLGG(N=650)	0.28	4.8263	TCGA-HT-A4DV-01
GBMLGG(N=650)	0.48	5.5988	TCGA-FG-8186-01
GBMLGG(N=650)	0.28	5.327	TCGA-FG-A4MT-01
GBMLGG(N=650)	0.5	6.1183	TCGA-E1-5305-01
GBMLGG(N=650)	0.38	5.5357	TCGA-CS-5393-01
GBMLGG(N=650)	0.36	5.7404	TCGA-DU-6395-01
GBMLGG(N=650)	1.12	4.6094	TCGA-DB-A64X-01
GBMLGG(N=650)	0.88	6.2285	TCGA-S9-A7IS-01
GBMLGG(N=650)	4.28	5.2746	TCGA-HT-7856-01
GBMLGG(N=650)	0.68	4.0909	TCGA-06-0750-01
GBMLGG(N=650)	1.04	4.7612	TCGA-32-5222-01
GBMLGG(N=650)	0.18	5.5846	TCGA-QH-A6XA-01
GBMLGG(N=650)	0.44	5.2142	TCGA-P5-A77W-01
GBMLGG(N=650)	0.74	5.1094	TCGA-27-2519-01
GBMLGG(N=650)	0.42	5.9709	TCGA-CS-4942-01
GBMLGG(N=650)	0.9	5.5598	TCGA-CS-6186-01
GBMLGG(N=650)	0.48	5.8679	TCGA-DU-7008-01
GBMLGG(N=650)	1.24	5.4568	TCGA-HT-7688-01
GBMLGG(N=650)	0.3	5.4118	TCGA-DU-A7T8-01
GBMLGG(N=650)	0.5	4.9122	TCGA-DU-A6S3-01
GBMLGG(N=650)	0.18	5.5892	TCGA-DB-A64U-01
GBMLGG(N=650)	0.74	5.7121	TCGA-HT-A61C-01
GBMLGG(N=650)	1.18	5.3737	TCGA-12-0821-01
GBMLGG(N=650)	0.36	5.1317	TCGA-TQ-A7RF-01
GBMLGG(N=650)	0.84	5.677	TCGA-19-2619-01
GBMLGG(N=650)	0.38	6.1878	TCGA-F6-A8O3-01
GBMLGG(N=650)	0.38	5.7848	TCGA-R8-A6ML-01
GBMLGG(N=650)	0.84	4.5681	TCGA-DU-A5TT-01
GBMLGG(N=650)	0.34	5.4731	TCGA-QH-A870-01
GBMLGG(N=650)	0.32	5.4049	TCGA-DB-A75O-01
GBMLGG(N=650)	0.24	5.6721	TCGA-HT-8111-01
GBMLGG(N=650)	1.02	5.5267	TCGA-S9-A7QZ-01
GBMLGG(N=650)	0.94	5.6083	TCGA-12-0619-01
GBMLGG(N=650)	0.28	5.7124	TCGA-DB-5273-01
GBMLGG(N=650)	0.72	5.7145	TCGA-HT-7470-01
GBMLGG(N=650)	0.58	4.8379	TCGA-FG-A4MY-01
GBMLGG(N=650)	0.28	5.9198	TCGA-HT-8108-01
GBMLGG(N=650)	0.44	5.8699	TCGA-DB-A4XE-01
GBMLGG(N=650)	0.6	4.3448	TCGA-HT-A4DS-01
GBMLGG(N=650)	0.62	5.5925	TCGA-DU-8158-01
GBMLGG(N=650)	0.32	5.4043	TCGA-HT-7474-01
GBMLGG(N=650)	0.52	5.6484	TCGA-DH-5143-01
GBMLGG(N=650)	0.68	5.61	TCGA-TQ-A7RJ-01
GBMLGG(N=650)	0.66	5.0527	TCGA-S9-A7QY-01
GBMLGG(N=650)	0.22	5.1404	TCGA-DB-A4XA-01
GBMLGG(N=650)	0.84	4.106	TCGA-28-5213-01
GBMLGG(N=650)	0.42	5.2346	TCGA-P5-A731-01
GBMLGG(N=650)	1.12	5.7007	TCGA-E1-A7YE-01
GBMLGG(N=650)	0.56	5.337	TCGA-FG-A710-01
GBMLGG(N=650)	0.22	5.0717	TCGA-HT-8010-01
GBMLGG(N=650)	0.4	5.9168	TCGA-DU-7299-01
GBMLGG(N=650)	0.34	5.3806	TCGA-DB-5270-01
GBMLGG(N=650)	1.08	5.3691	TCGA-14-0789-01
GBMLGG(N=650)	0.16	5.7344	TCGA-KT-A74X-01
GBMLGG(N=650)	0.6	5.3646	TCGA-DB-A75L-01
GBMLGG(N=650)	0.34	5.1827	TCGA-HT-A616-01
GBMLGG(N=650)	0.56	4.0764	TCGA-HT-A74K-01
GBMLGG(N=650)	0.56	5.2114	TCGA-WY-A85C-01
GBMLGG(N=650)	0.46	5.8136	TCGA-FG-8188-01
GBMLGG(N=650)	0.44	5.9894	TCGA-DU-A6S7-01
GBMLGG(N=650)	0.34	6.0424	TCGA-DU-7294-01
GBMLGG(N=650)	0.66	3.7866	TCGA-DB-5274-01
GBMLGG(N=650)	1.5	5.8861	TCGA-28-5209-01
GBMLGG(N=650)	0.72	5.9551	TCGA-HT-7604-01
GBMLGG(N=650)	0.36	5.3338	TCGA-TM-A84F-01
GBMLGG(N=650)	0.34	4.7484	TCGA-DB-A64O-01
GBMLGG(N=650)	0.62	5.5512	TCGA-HT-7884-01
GBMLGG(N=650)	0.18	5.9607	TCGA-S9-A6WE-01
GBMLGG(N=650)	0.3	5.1509	TCGA-QH-A6CY-01
GBMLGG(N=650)	1.06	5.437	TCGA-S9-A6WM-01
GBMLGG(N=650)	0.32	5.2939	TCGA-28-5218-01
GBMLGG(N=650)	0.72	5.6899	TCGA-HT-A5RA-01
GBMLGG(N=650)	0.82	4.9546	TCGA-QH-A6CV-01
GBMLGG(N=650)	0.2	5.432	TCGA-VM-A8CE-01
GBMLGG(N=650)	1.18	5.9165	TCGA-DU-5852-01
GBMLGG(N=650)	0.94	4.6182	TCGA-P5-A72U-01
GBMLGG(N=650)	0.88	5.7214	TCGA-28-2514-01
GBMLGG(N=650)	0.78	5.3016	TCGA-06-5859-01
GBMLGG(N=650)	0.58	5.4219	TCGA-DB-A75K-01
GBMLGG(N=650)	0.66	6.4041	TCGA-DU-6410-01
GBMLGG(N=650)	0.88	4.864	TCGA-28-2509-01
GBMLGG(N=650)	0.56	5.3847	TCGA-QH-A65Z-01
GBMLGG(N=650)	0.92	5.7642	TCGA-14-1825-01
GBMLGG(N=650)	0.52	5.0747	TCGA-S9-A7IY-01
GBMLGG(N=650)	0.26	5.3395	TCGA-P5-A781-01
GBMLGG(N=650)	0.52	6.2194	TCGA-TM-A84G-01
GBMLGG(N=650)	0.68	4.7415	TCGA-HW-A5KK-01
GBMLGG(N=650)	0.3	6.0197	TCGA-E1-5311-01
GBMLGG(N=650)	0.3	6.4912	TCGA-FG-7634-01
GBMLGG(N=650)	0.7	5.7241	TCGA-DU-5855-01
GBMLGG(N=650)	0.66	6.2238	TCGA-DU-6396-01
GBMLGG(N=650)	0.82	4.7388	TCGA-19-4065-01
GBMLGG(N=650)	0.82	4.9977	TCGA-FG-7643-01
GBMLGG(N=650)	0.28	5.5925	TCGA-TM-A84C-01
GBMLGG(N=650)	1	5.4663	TCGA-02-2485-01
GBMLGG(N=650)	1.04	5.4718	TCGA-WY-A85E-01
GBMLGG(N=650)	1.04	4.5392	TCGA-12-1597-01
GBMLGG(N=650)	0.84	5.328	TCGA-28-1747-01
GBMLGG(N=650)	0.52	4.902	TCGA-28-2499-01
GBMLGG(N=650)	0.62	5.9649	TCGA-DU-7298-01
GBMLGG(N=650)	0.42	5.5163	TCGA-TM-A84T-01
GBMLGG(N=650)	0.52	5.9702	TCGA-FG-7637-01
GBMLGG(N=650)	0.56	5.5254	TCGA-HT-A5R9-01
GBMLGG(N=650)	0.56	5.3194	TCGA-HT-A614-01
GBMLGG(N=650)	1.48	4.565	TCGA-06-0649-01
GBMLGG(N=650)	0.56	5.1152	TCGA-QH-A65R-01
GBMLGG(N=650)	0.66	6.0764	TCGA-FG-A60J-01
GBMLGG(N=650)	0.08	5.0246	TCGA-FG-8189-01
GBMLGG(N=650)	0.04	4.844	TCGA-P5-A5EY-01
GBMLGG(N=650)	1	5.6605	TCGA-06-2564-01
GBMLGG(N=650)	0.72	5.6088	TCGA-06-5408-01
GBMLGG(N=650)	0.6	4.3334	TCGA-27-1832-01
GBMLGG(N=650)	0.72	3.3715	TCGA-14-1829-01
GBMLGG(N=650)	0.54	4.9355	TCGA-32-2615-01
GBMLGG(N=650)	0.84	5.5431	TCGA-06-0158-01
GBMLGG(N=650)	0.76	5.0643	TCGA-HT-7882-01
GBMLGG(N=650)	1.28	5.6673	TCGA-06-2558-01
GBMLGG(N=650)	0.92	6.0208	TCGA-HT-8011-01
GBMLGG(N=650)	0.5	6.3906	TCGA-DU-6394-01
GBMLGG(N=650)	0.72	5.4861	TCGA-28-5216-01
GBMLGG(N=650)	0.5	5.1317	TCGA-WY-A859-01
GBMLGG(N=650)	0.22	5.571	TCGA-WY-A85B-01
GBMLGG(N=650)	0.42	5.8987	TCGA-S9-A6UB-01
GBMLGG(N=650)	0.78	5.6253	TCGA-28-5207-01
GBMLGG(N=650)	0.6	5.7525	TCGA-S9-A6U6-01
GBMLGG(N=650)	0.82	6.17	TCGA-DU-8168-01
GBMLGG(N=650)	0.8	4.4899	TCGA-41-2572-01
GBMLGG(N=650)	0.54	4.2304	TCGA-06-0130-01
GBMLGG(N=650)	0.6	4.9006	TCGA-DU-7290-01
GBMLGG(N=650)	204.9	5.8782	TCGA-06-5416-01
GBMLGG(N=650)	0.66	4.5034	TCGA-06-0168-01
GBMLGG(N=650)	0.36	6.1486	TCGA-DU-6407-01
GBMLGG(N=650)	0.92	3.9837	TCGA-02-0055-01
GBMLGG(N=650)	0.38	5.823	TCGA-HT-7601-01
GBMLGG(N=650)	0.98	6.1856	TCGA-DU-6403-01
GBMLGG(N=650)	0.86	5.3398	TCGA-06-5415-01
GBMLGG(N=650)	0.28	5.8887	TCGA-DB-A64R-01
GBMLGG(N=650)	0.58	5.1902	TCGA-E1-A7YQ-01
GBMLGG(N=650)	0.94	6.0435	TCGA-DU-6405-01
GBMLGG(N=650)	0.3	5.3081	TCGA-HW-7487-01
GBMLGG(N=650)	0.68	4.6041	TCGA-S9-A7R2-01
GBMLGG(N=650)	0.38	5.7766	TCGA-S9-A7J1-01
GBMLGG(N=650)	0.18	5.477	TCGA-P5-A72X-01
GBMLGG(N=650)	0.62	5.2668	TCGA-E1-A7YJ-01
GBMLGG(N=650)	0.48	4.9049	TCGA-06-5411-01
GBMLGG(N=650)	0.74	5.3568	TCGA-26-5139-01
GBMLGG(N=650)	0.42	5.687	TCGA-HT-7690-01
GBMLGG(N=650)	0.64	5.815	TCGA-HT-8105-01
GBMLGG(N=650)	1.32	4.841	TCGA-76-4928-01
GBMLGG(N=650)	0.9	4.7661	TCGA-06-0644-01
GBMLGG(N=650)	0.14	4.8027	TCGA-E1-A7YY-01
GBMLGG(N=650)	0.88	5.6308	TCGA-HT-A619-01
GBMLGG(N=650)	0.8	5.7298	TCGA-DU-6400-01
GBMLGG(N=650)	0.36	5.5979	TCGA-P5-A737-01
GBMLGG(N=650)	0.94	4.5934	TCGA-14-0871-01
GBMLGG(N=650)	0.64	4.9317	TCGA-RY-A83Y-01
GBMLGG(N=650)	8.14	5.2713	TCGA-HT-8564-01
GBMLGG(N=650)	0.32	5.6786	TCGA-HT-7686-01
GBMLGG(N=650)	0.68	4.8263	TCGA-E1-A7YM-01
GBMLGG(N=650)	0.32	5.428	TCGA-DH-A66F-01
GBMLGG(N=650)	0.74	6.0858	TCGA-CS-5390-01
GBMLGG(N=650)	0.68	5.7777	TCGA-S9-A6UA-01
GBMLGG(N=650)	1.54	4.8248	TCGA-32-2632-01
GBMLGG(N=650)	0.46	6.4686	TCGA-FG-A87N-01
GBMLGG(N=650)	0.58	5.8143	TCGA-VV-A829-01
GBMLGG(N=650)	0.74	5.4327	TCGA-DH-A66B-01
GBMLGG(N=650)	0.44	5.0268	TCGA-HT-A5R7-01
GBMLGG(N=650)	0.46	6.2354	TCGA-CS-5394-01
GBMLGG(N=650)	0.8	5.8402	TCGA-DH-A66D-01
GBMLGG(N=650)	0.26	5.6364	TCGA-HT-7877-01
GBMLGG(N=650)	0.58	4.9565	TCGA-06-0882-01
GBMLGG(N=650)	0.44	6.0862	TCGA-DU-6542-01
GBMLGG(N=650)	0.32	4.7355	TCGA-QH-A6CS-01
GBMLGG(N=650)	0.42	5.2683	TCGA-E1-A7YU-01
GBMLGG(N=650)	0.46	5.6168	TCGA-W9-A837-01
GBMLGG(N=650)	0.72	6.1637	TCGA-IK-7675-01
GBMLGG(N=650)	1	5.533	TCGA-DU-7306-01
GBMLGG(N=650)	0.8	5.7793	TCGA-QH-A6X9-01
GBMLGG(N=650)	0.66	5.1874	TCGA-S9-A6U0-01
GBMLGG(N=650)	0.52	5.9953	TCGA-HT-7611-01
GBMLGG(N=650)	0.34	5.2935	TCGA-S9-A6TY-01
GBMLGG(N=650)	0.58	5.6392	TCGA-DU-A7TB-01
GBMLGG(N=650)	0.98	4.6775	TCGA-19-2625-01
GBMLGG(N=650)	0.9	5.6539	TCGA-IK-8125-01
GBMLGG(N=650)	0.68	4.7703	TCGA-WH-A86K-01
GBMLGG(N=650)	0.42	5.3063	TCGA-DH-5141-01
GBMLGG(N=650)	0.44	3.9991	TCGA-FG-A60L-01
GBMLGG(N=650)	0.36	6.3703	TCGA-DB-5280-01
GBMLGG(N=650)	0.52	5.2735	TCGA-S9-A7IX-01
GBMLGG(N=650)	0.24	4.7463	TCGA-32-1980-01
GBMLGG(N=650)	0.7	6.0599	TCGA-FG-5965-01
GBMLGG(N=650)	0.02	3.838	TCGA-P5-A5F6-01
GBMLGG(N=650)	0.8	5.4989	TCGA-27-1834-01
GBMLGG(N=650)	0.66	5.9083	TCGA-DU-7007-01
GBMLGG(N=650)	0.68	5.2326	TCGA-HW-7490-01
GBMLGG(N=650)	0.6	5.6843	TCGA-CS-6188-01
GBMLGG(N=650)	0.34	6.6057	TCGA-CS-6668-01
GBMLGG(N=650)	1.16	5.6684	TCGA-DU-8165-01
GBMLGG(N=650)	0.4	5.0794	TCGA-HT-7692-01
GBMLGG(N=650)	1.2	7.031	TCGA-TQ-A7RM-01
GBMLGG(N=650)	0.7	5.5608	TCGA-DU-8161-01
GBMLGG(N=650)	0.56	4.7933	TCGA-P5-A736-01
GBMLGG(N=650)	0.42	5.852	TCGA-DU-6401-01
GBMLGG(N=650)	0.86	4.0926	TCGA-HT-A74H-01
GBMLGG(N=650)	0.76	4.6926	TCGA-41-2571-01
GBMLGG(N=650)	0.4	5.4548	TCGA-TQ-A7RV-01
GBMLGG(N=650)	0.52	4.6011	TCGA-14-0781-01
GBMLGG(N=650)	0.22	5.9265	TCGA-HT-7483-01
GBMLGG(N=650)	0.3	5.4453	TCGA-HT-7620-01
GBMLGG(N=650)	0.44	6.011	TCGA-HT-7480-01
GBMLGG(N=650)	0.86	5.3255	TCGA-06-0157-01
GBMLGG(N=650)	0.74	5.8741	TCGA-S9-A7J0-01
GBMLGG(N=650)	0.52	5.3631	TCGA-12-3653-01
GBMLGG(N=650)	0.5	5.7211	TCGA-TM-A84Q-01
GBMLGG(N=650)	1.02	5.3522	TCGA-76-4926-01
GBMLGG(N=650)	0.58	5.7632	TCGA-26-5133-01
GBMLGG(N=650)	1.08	5.263	TCGA-06-2562-01
GBMLGG(N=650)	0.28	5.1235	TCGA-RY-A847-01
GBMLGG(N=650)	0.44	5.8169	TCGA-TQ-A7RQ-01
GBMLGG(N=650)	0.7	5.5988	TCGA-TQ-A7RW-01
GBMLGG(N=650)	0.36	5.2612	TCGA-FG-8191-01
GBMLGG(N=650)	0.34	5.6676	TCGA-E1-A7YW-01
GBMLGG(N=650)	0.12	5.9819	TCGA-DB-5278-01
GBMLGG(N=650)	0.96	6.2578	TCGA-E1-A7YS-01
GBMLGG(N=650)	0.26	5.8497	TCGA-HT-7695-01
GBMLGG(N=650)	0.9	5.5521	TCGA-DU-7012-01
GBMLGG(N=650)	0.26	5.9941	TCGA-HT-7879-01
GBMLGG(N=650)	0.42	4.7474	TCGA-DU-A7TC-01
GBMLGG(N=650)	0.98	5.722	TCGA-27-2521-01
GBMLGG(N=650)	0.02	4.8379	TCGA-HT-7680-01
GBMLGG(N=650)	0.44	5.7693	TCGA-DB-A4X9-01
GBMLGG(N=650)	0.54	5.7377	TCGA-TQ-A7RI-01
GBMLGG(N=650)	0.62	5.6887	TCGA-TM-A7CA-01
GBMLGG(N=650)	0.36	5.7666	TCGA-QH-A86X-01
GBMLGG(N=650)	0.72	5.4219	TCGA-DU-A76R-01
GBMLGG(N=650)	0.58	6.0014	TCGA-DH-5144-01
GBMLGG(N=650)	1.38	5.8892	TCGA-41-5651-01
GBMLGG(N=650)	0.54	5.1317	TCGA-E1-A7Z2-01
GBMLGG(N=650)	0.54	5.6576	TCGA-DU-A5TP-01
GBMLGG(N=650)	1.02	5.0144	TCGA-06-0210-01
GBMLGG(N=650)	0.26	5.2149	TCGA-FG-8187-01
GBMLGG(N=650)	0.6	6.3605	TCGA-E1-5304-01
GBMLGG(N=650)	0.42	6.1548	TCGA-CS-4943-01
GBMLGG(N=650)	0.74	6.289	TCGA-19-5960-01
GBMLGG(N=650)	1.02	5.3892	TCGA-06-0686-01
GBMLGG(N=650)	0.4	6.4048	TCGA-DH-5140-01
GBMLGG(N=650)	0.66	5.1437	TCGA-TM-A7CF-01
GBMLGG(N=650)	0.6	5.3008	TCGA-DH-A7US-01
GBMLGG(N=650)	0.66	5.211	TCGA-HT-A61B-01
GBMLGG(N=650)	0.3	5.4935	TCGA-E1-A7Z6-01
GBMLGG(N=650)	0.26	5.2847	TCGA-HT-7857-01
GBMLGG(N=650)	0.66	5.8238	TCGA-E1-5319-01
GBMLGG(N=650)	0.66	4.5447	TCGA-DU-A5TS-01
GBMLGG(N=650)	192.7	6.1898	TCGA-DU-6392-01
GBMLGG(N=650)	0.3	4.4115	TCGA-QH-A6CU-01
GBMLGG(N=650)	0.2	5.8666	TCGA-DU-6404-01
GBMLGG(N=650)	0.8	4.5969	TCGA-VW-A8FI-01
GBMLGG(N=650)	0.24	6.0503	TCGA-HT-A74L-01
GBMLGG(N=650)	0.44	5.8447	TCGA-P5-A5EU-01
GBMLGG(N=650)	0.68	4.8257	TCGA-P5-A5EZ-01
GBMLGG(N=650)	1.12	5.3726	TCGA-S9-A89Z-01
GBMLGG(N=650)	0.48	5.8379	TCGA-S9-A6TZ-01
GBMLGG(N=650)	0.54	5.4545	TCGA-FG-5963-01
GBMLGG(N=650)	0.14	4.7985	TCGA-HT-A61A-01
GBMLGG(N=650)	0.78	5.7281	TCGA-S9-A89V-01
GBMLGG(N=650)	0.72	5.9004	TCGA-DB-A64W-01
GBMLGG(N=650)	0.46	3.9772	TCGA-FG-A4MX-01
GBMLGG(N=650)	0.5	6.0045	TCGA-P5-A72Z-01
GBMLGG(N=650)	0.36	5.6325	TCGA-HT-8114-01
GBMLGG(N=650)	1.18	5.5248	TCGA-06-2563-01
GBMLGG(N=650)	0.76	3.391	TCGA-32-4213-01
GBMLGG(N=650)	0.18	5.1942	TCGA-HT-7881-01
GBMLGG(N=650)	1.2	5.0605	TCGA-15-0742-01
GBMLGG(N=650)	0.36	4.6141	TCGA-CS-4944-01
GBMLGG(N=650)	0.8	5.2032	TCGA-06-0187-01
GBMLGG(N=650)	1.7	6.3854	TCGA-19-1390-01
GBMLGG(N=650)	0.46	5.3558	TCGA-S9-A7QX-01
GBMLGG(N=650)	0.2	4.7284	TCGA-DU-A7TG-01
GBMLGG(N=650)	0.7	6.3364	TCGA-DU-5874-01
GBMLGG(N=650)	0.66	5.5135	TCGA-TQ-A8XE-01
GBMLGG(N=650)	0.82	5.6636	TCGA-DU-7300-01
GBMLGG(N=650)	0.62	5.285	TCGA-HT-7694-01
GBMLGG(N=650)	0.24	6.0717	TCGA-HT-7471-01
GBMLGG(N=650)	0.58	6.0691	TCGA-DB-A4XD-01
GBMLGG(N=650)	0.44	6.3046	TCGA-TQ-A7RK-01
GBMLGG(N=650)	0.86	5.2207	TCGA-HT-7475-01
GBMLGG(N=650)	0.3	6.2797	TCGA-TQ-A7RO-01
GBMLGG(N=650)	0.48	5.3975	TCGA-HT-7902-01
GBMLGG(N=650)	0.66	5.2687	TCGA-FG-A711-01
GBMLGG(N=650)	0.68	5.489	TCGA-06-2557-01
GBMLGG(N=650)	0.28	5.4558	TCGA-DB-5276-01
GBMLGG(N=650)	0.42	5.3385	TCGA-P5-A730-01
GBMLGG(N=650)	0.92	5.4532	TCGA-E1-A7YD-01
GBMLGG(N=650)	0.38	4.5868	TCGA-HT-A74O-01
GBMLGG(N=650)	0.04	4.848	TCGA-HT-8015-01
GBMLGG(N=650)	0.42	5.3933	TCGA-HT-A74J-01
GBMLGG(N=650)	0.64	5.3944	TCGA-06-0878-01
GBMLGG(N=650)	0.98	5.8515	TCGA-DH-A669-01
GBMLGG(N=650)	0.66	6.1705	TCGA-06-0129-01
GBMLGG(N=650)	0.34	4.5807	TCGA-HT-A617-01
GBMLGG(N=650)	1.2	5.1977	TCGA-16-1045-01
GBMLGG(N=650)	0.86	5.4039	TCGA-06-2567-01
GBMLGG(N=650)	18.58	5.2513	TCGA-32-2616-01
GBMLGG(N=650)	0.5	5.2898	TCGA-HT-7605-01
GBMLGG(N=650)	0.54	5.7271	TCGA-S9-A6WO-01
GBMLGG(N=650)	1.02	5.5033	TCGA-28-5208-01
GBMLGG(N=650)	1.2	6.2833	TCGA-06-1804-01
GBMLGG(N=650)	0.58	4.4796	TCGA-QH-A6CX-01
GBMLGG(N=650)	1.18	4.4608	TCGA-14-2554-01
GBMLGG(N=650)	0.58	4.8807	TCGA-P5-A5F4-01
GBMLGG(N=650)	0.88	5.1322	TCGA-DU-A76K-01
GBMLGG(N=650)	0.12	5.9899	TCGA-VM-A8CH-01
GBMLGG(N=650)	0.44	5.5069	TCGA-HT-7609-01
GBMLGG(N=650)	1	5.3052	TCGA-27-2528-01
GBMLGG(N=650)	0.38	5.4456	TCGA-QH-A6X4-01
GBMLGG(N=650)	0.56	5.4005	TCGA-DH-A7UV-01
GBMLGG(N=650)	1.12	4.7202	TCGA-TM-A7C3-01
GBMLGG(N=650)	0.32	5.9714	TCGA-S9-A6WG-01
GBMLGG(N=650)	3.04	5.5765	TCGA-06-5858-01
GBMLGG(N=650)	0.54	5.8943	TCGA-FG-6690-01
GBMLGG(N=650)	0.9	5.2468	TCGA-DU-8167-01
GBMLGG(N=650)	0.46	4.3483	TCGA-QH-A65X-01
GBMLGG(N=650)	0.7	5.1985	TCGA-P5-A780-01
GBMLGG(N=650)	0.56	6.0119	TCGA-E1-5302-01
GBMLGG(N=650)	1.08	3.4686	TCGA-14-1823-01
GBMLGG(N=650)	0.62	4.1144	TCGA-HW-A5KJ-01
GBMLGG(N=650)	0.58	5.3695	TCGA-R8-A6MO-01
GBMLGG(N=650)	0.74	5.839	TCGA-FG-7636-01
GBMLGG(N=650)	0.34	5.3968	TCGA-CS-6290-01
GBMLGG(N=650)	0.66	5.4287	TCGA-DU-5847-01
GBMLGG(N=650)	0.14	6.2159	TCGA-DU-6406-01
GBMLGG(N=650)	1.54	4.6188	TCGA-06-0743-01
GBMLGG(N=650)	0.5	6.0135	TCGA-TM-A84B-01
LGG(N=501)	0.18	5.9422	TCGA-S9-A7J2-01
LGG(N=501)	0.8	6.417	TCGA-E1-A7YI-01
LGG(N=501)	0.7	5.9837	TCGA-DU-7302-01
LGG(N=501)	0.4	4.7377	TCGA-P5-A5EX-01
LGG(N=501)	0.42	5.4532	TCGA-HT-8563-01
LGG(N=501)	0.4	5.7482	TCGA-FG-A60K-01
LGG(N=501)	0.6	5.8413	TCGA-CS-5397-01
LGG(N=501)	0.4	6.0142	TCGA-E1-5322-01
LGG(N=501)	0.08	4.8354	TCGA-HT-8558-01
LGG(N=501)	0.44	5.6459	TCGA-S9-A6U8-01
LGG(N=501)	0.38	5.0703	TCGA-HT-7854-01
LGG(N=501)	0.52	5.2299	TCGA-HT-7467-01
LGG(N=501)	0.48	5.382	TCGA-HT-7874-01
LGG(N=501)	0.66	5.3274	TCGA-S9-A6TV-01
LGG(N=501)	0.36	5.044	TCGA-VM-A8CD-01
LGG(N=501)	0.74	5.6493	TCGA-HT-7616-01
LGG(N=501)	0.7	5.8458	TCGA-KT-A7W1-01
LGG(N=501)	0.54	4.9653	TCGA-P5-A5F2-01
LGG(N=501)	0.48	5.332	TCGA-HT-7607-01
LGG(N=501)	0.46	6.1971	TCGA-HT-7873-01
LGG(N=501)	0.42	4.7137	TCGA-HT-7603-01
LGG(N=501)	0.5	5.5702	TCGA-DB-A64P-01
LGG(N=501)	0.16	5.6963	TCGA-HW-7486-01
LGG(N=501)	0.32	4.8449	TCGA-P5-A5F1-01
LGG(N=501)	0.34	5.3951	TCGA-DU-7011-01
LGG(N=501)	0.54	5.0635	TCGA-P5-A77X-01
LGG(N=501)	0.46	4.1779	TCGA-VM-A8CA-01
LGG(N=501)	0.64	5.7879	TCGA-DU-7015-01
LGG(N=501)	0.5	5.6487	TCGA-TM-A7C5-01
LGG(N=501)	0.4	5.2728	TCGA-DU-8162-01
LGG(N=501)	0.5	5.2998	TCGA-TM-A84O-01
LGG(N=501)	0.54	5.2024	TCGA-S9-A7R3-01
LGG(N=501)	0.44	6.0007	TCGA-TQ-A7RN-01
LGG(N=501)	0.22	5.5223	TCGA-DU-A6S6-01
LGG(N=501)	0.48	5.546	TCGA-P5-A735-01
LGG(N=501)	0.08	4.7016	TCGA-HT-7691-01
LGG(N=501)	0.32	4.3038	TCGA-FG-A6J1-01
LGG(N=501)	0.42	5.4712	TCGA-S9-A7R7-01
LGG(N=501)	0.74	5.223	TCGA-DU-6402-01
LGG(N=501)	0.6	4.3674	TCGA-HT-7684-01
LGG(N=501)	1	5.9179	TCGA-HT-8104-01
LGG(N=501)	0.36	5.6377	TCGA-FN-7833-01
LGG(N=501)	0.34	5.6721	TCGA-HT-7473-01
LGG(N=501)	0.46	5.939	TCGA-TQ-A7RU-01
LGG(N=501)	0.52	6.0259	TCGA-DB-A4XF-01
LGG(N=501)	0.42	4.8861	TCGA-FG-A713-01
LGG(N=501)	0.86	4.7782	TCGA-E1-A7YL-01
LGG(N=501)	0.52	6.1914	TCGA-CS-5396-01
LGG(N=501)	0.48	6.1912	TCGA-HW-8322-01
LGG(N=501)	0.34	4.9598	TCGA-S9-A6U9-01
LGG(N=501)	0.24	5.5454	TCGA-HT-7676-01
LGG(N=501)	0.58	6.2153	TCGA-HT-7469-01
LGG(N=501)	0.52	5.6801	TCGA-HT-7478-01
LGG(N=501)	0.76	5.1599	TCGA-DU-A5TW-01
LGG(N=501)	0.6	5.0785	TCGA-S9-A6TX-01
LGG(N=501)	0.86	5.0081	TCGA-RY-A83Z-01
LGG(N=501)	0.88	4.2273	TCGA-FG-A6IZ-01
LGG(N=501)	0.88	5.6946	TCGA-CS-4941-01
LGG(N=501)	0.32	4.795	TCGA-DH-A7UT-01
LGG(N=501)	0.48	5.5846	TCGA-DU-5871-01
LGG(N=501)	0.54	5.9364	TCGA-HW-8321-01
LGG(N=501)	0.42	6.19	TCGA-EZ-7264-01
LGG(N=501)	0.66	6.059	TCGA-CS-6666-01
LGG(N=501)	0.26	6.522	TCGA-HW-7491-01
LGG(N=501)	0.3	6.2464	TCGA-S9-A6U1-01
LGG(N=501)	1.04	6.1377	TCGA-E1-5307-01
LGG(N=501)	0.64	5.5771	TCGA-DU-A76L-01
LGG(N=501)	0.3	5.6392	TCGA-HW-7495-01
LGG(N=501)	0	4.6017	TCGA-CS-6669-01
LGG(N=501)	0.54	5.5638	TCGA-HT-7481-01
LGG(N=501)	0.26	5.9176	TCGA-DU-8163-01
LGG(N=501)	7.14	5.5401	TCGA-HT-8110-01
LGG(N=501)	0.24	6.0358	TCGA-RY-A840-01
LGG(N=501)	0.1	3.1763	TCGA-VM-A8C9-01
LGG(N=501)	0.5	6.1268	TCGA-HW-8319-01
LGG(N=501)	0.74	5.7363	TCGA-QH-A6CW-01
LGG(N=501)	0.22	6.0777	TCGA-DU-5870-01
LGG(N=501)	0.28	5.2679	TCGA-TM-A84S-01
LGG(N=501)	0.48	5.7557	TCGA-RY-A845-01
LGG(N=501)	0.48	6.1162	TCGA-FG-8182-01
LGG(N=501)	1.06	4.851	TCGA-FG-6688-01
LGG(N=501)	0.8	5.1819	TCGA-TQ-A7RP-01
LGG(N=501)	0.36	4.811	TCGA-HT-8113-01
LGG(N=501)	0.74	5.3187	TCGA-HT-7689-01
LGG(N=501)	0.28	5.3744	TCGA-FG-7638-01
LGG(N=501)	0.64	6.6198	TCGA-DU-7013-01
LGG(N=501)	0.28	5.0285	TCGA-E1-A7Z3-01
LGG(N=501)	0.4	5.037	TCGA-HT-7476-01
LGG(N=501)	0.48	5.8382	TCGA-TQ-A7RG-01
LGG(N=501)	2.04	5.5239	TCGA-DU-A7T6-01
LGG(N=501)	0.38	5.7054	TCGA-DB-A4XC-01
LGG(N=501)	1.1	5.04	TCGA-FG-A4MW-01
LGG(N=501)	0.54	5.8589	TCGA-DH-5142-01
LGG(N=501)	0.44	6.1414	TCGA-S9-A6U2-01
LGG(N=501)	0.68	5.4825	TCGA-TQ-A7RH-01
LGG(N=501)	0.46	5.3975	TCGA-DB-A75M-01
LGG(N=501)	0.4	5.8405	TCGA-HT-8012-01
LGG(N=501)	0.56	5.4998	TCGA-S9-A7QW-01
LGG(N=501)	0.56	4.546	TCGA-P5-A733-01
LGG(N=501)	0.32	5.2354	TCGA-E1-A7Z4-01
LGG(N=501)	0.7	4.2434	TCGA-DU-A5TR-01
LGG(N=501)	0.58	5.6803	TCGA-FG-8185-01
LGG(N=501)	0.46	6.0875	TCGA-HW-8320-01
LGG(N=501)	0.46	5.467	TCGA-CS-6667-01
LGG(N=501)	0.56	5.5506	TCGA-DU-5849-01
LGG(N=501)	0.7	5.5546	TCGA-DB-5279-01
LGG(N=501)	0.58	5.6011	TCGA-CS-6670-01
LGG(N=501)	0.5	4.6853	TCGA-DB-A64V-01
LGG(N=501)	0.8	6.0635	TCGA-DU-5854-01
LGG(N=501)	1.06	5.4568	TCGA-DH-A7UR-01
LGG(N=501)	0.98	5.95	TCGA-S9-A6WL-01
LGG(N=501)	0.12	4.7409	TCGA-HT-7880-01
LGG(N=501)	0.68	6.2526	TCGA-E1-5318-01
LGG(N=501)	0.48	6.3263	TCGA-DU-6393-01
LGG(N=501)	0.38	6.068	TCGA-DU-5853-01
LGG(N=501)	0.64	5.984	TCGA-TM-A84J-01
LGG(N=501)	0.68	5.7323	TCGA-FG-5962-01
LGG(N=501)	0.48	6.2164	TCGA-F6-A8O4-01
LGG(N=501)	0.34	5.1775	TCGA-S9-A7R1-01
LGG(N=501)	0.54	6.7582	TCGA-TM-A84M-01
LGG(N=501)	0.02	4.8232	TCGA-HT-8107-01
LGG(N=501)	0.36	5.4208	TCGA-P5-A5ET-01
LGG(N=501)	0.72	4.7153	TCGA-P5-A72W-01
LGG(N=501)	0.3	5.3071	TCGA-FG-A70Y-01
LGG(N=501)	0.1	4.9759	TCGA-TM-A84R-01
LGG(N=501)	0.34	5.8263	TCGA-HW-A5KM-01
LGG(N=501)	0.84	6.1951	TCGA-HT-7477-01
LGG(N=501)	1.06	4.795	TCGA-FG-A87Q-01
LGG(N=501)	1	5.4276	TCGA-FG-A70Z-01
LGG(N=501)	1.02	5.4053	TCGA-FG-A4MU-01
LGG(N=501)	0.5	6.6686	TCGA-DB-A4XB-01
LGG(N=501)	0.64	4.9373	TCGA-WY-A85D-01
LGG(N=501)	0.46	5.6982	TCGA-FG-7641-01
LGG(N=501)	0.48	5.3572	TCGA-DU-5872-01
LGG(N=501)	0.36	5.2887	TCGA-FG-6689-01
LGG(N=501)	0.7	6.6167	TCGA-DB-5277-01
LGG(N=501)	0.64	5.4663	TCGA-HT-A615-01
LGG(N=501)	0.5	5.7269	TCGA-DU-7301-01
LGG(N=501)	0.28	6.2896	TCGA-P5-A5EW-01
LGG(N=501)	0.3	5.463	TCGA-HT-A5RB-01
LGG(N=501)	1.08	4.8485	TCGA-E1-A7YN-01
LGG(N=501)	0.82	4.701	TCGA-QH-A6XC-01
LGG(N=501)	0.62	4.9523	TCGA-S9-A6WN-01
LGG(N=501)	1.38	5.2072	TCGA-DB-A64L-01
LGG(N=501)	0.6	6.0557	TCGA-TM-A84I-01
LGG(N=501)	0.56	5.6165	TCGA-QH-A6CZ-01
LGG(N=501)	0.58	4.3356	TCGA-WY-A858-01
LGG(N=501)	0.44	5.3165	TCGA-VM-A8CB-01
LGG(N=501)	0.64	3.4789	TCGA-VM-A8CF-01
LGG(N=501)	0.36	5.2634	TCGA-HT-7608-01
LGG(N=501)	0.28	5.6957	TCGA-CS-4938-01
LGG(N=501)	0.48	5.206	TCGA-QH-A6X5-01
LGG(N=501)	0.48	6.0866	TCGA-DU-8166-01
LGG(N=501)	0.36	5.1691	TCGA-HT-8018-01
LGG(N=501)	0.7	5.4026	TCGA-DU-7292-01
LGG(N=501)	0.28	5.1252	TCGA-S9-A6TU-01
LGG(N=501)	0.06	4.5921	TCGA-DB-A75P-01
LGG(N=501)	0.22	6.0785	TCGA-FG-6691-01
LGG(N=501)	0.84	6.4891	TCGA-DU-6399-01
LGG(N=501)	0.3	4.9887	TCGA-S9-A7IQ-01
LGG(N=501)	0.4	4.5354	TCGA-S9-A6WI-01
LGG(N=501)	0.18	5.1748	TCGA-DB-A64S-01
LGG(N=501)	1.2	4.9955	TCGA-FG-6692-01
LGG(N=501)	0.34	5.2107	TCGA-HW-7489-01
LGG(N=501)	0.18	6.3528	TCGA-R8-A6YH-01
LGG(N=501)	0.4	5.4874	TCGA-HT-A618-01
LGG(N=501)	0.34	5.0648	TCGA-QH-A65S-01
LGG(N=501)	0.48	5.5753	TCGA-DU-7019-01
LGG(N=501)	0.68	5.9225	TCGA-DU-A7TJ-01
LGG(N=501)	0.74	6.6573	TCGA-TM-A84H-01
LGG(N=501)	0.5	5.6744	TCGA-S9-A7R8-01
LGG(N=501)	0.42	5.3614	TCGA-S9-A7R4-01
LGG(N=501)	0.46	5.9784	TCGA-S9-A7J3-01
LGG(N=501)	0.36	5.5338	TCGA-TM-A84L-01
LGG(N=501)	0.44	5.2506	TCGA-E1-A7YH-01
LGG(N=501)	1.46	5.5151	TCGA-P5-A5EV-01
LGG(N=501)	0.68	5.9628	TCGA-DU-A7TD-01
LGG(N=501)	0.4	5.4393	TCGA-HW-A5KL-01
LGG(N=501)	0.26	5.79	TCGA-RY-A83X-01
LGG(N=501)	0.7	6.1762	TCGA-HT-7687-01
LGG(N=501)	0.2	5.5132	TCGA-WY-A85A-01
LGG(N=501)	0.92	6.0854	TCGA-DB-5281-01
LGG(N=501)	0.92	4.855	TCGA-E1-A7YK-01
LGG(N=501)	0.72	4.8001	TCGA-DU-A5TU-01
LGG(N=501)	0.64	5.2927	TCGA-DU-A7TA-01
LGG(N=501)	0.74	6.3983	TCGA-CS-5395-01
LGG(N=501)	0.44	5.3125	TCGA-TQ-A7RR-01
LGG(N=501)	0.44	5.1973	TCGA-HT-A5R5-01
LGG(N=501)	0.42	4.9006	TCGA-QH-A65V-01
LGG(N=501)	0.64	5.5251	TCGA-S9-A6WP-01
LGG(N=501)	0.32	5.3919	TCGA-S9-A6U5-01
LGG(N=501)	0.62	5.7409	TCGA-E1-A7YO-01
LGG(N=501)	0.44	6.0202	TCGA-QH-A6X8-01
LGG(N=501)	0.28	5.8684	TCGA-HT-7610-01
LGG(N=501)	0.54	5.9676	TCGA-HT-7875-01
LGG(N=501)	0.44	5.3359	TCGA-R8-A6MK-01
LGG(N=501)	0.52	5.4809	TCGA-P5-A5F0-01
LGG(N=501)	0.52	4.8846	TCGA-R8-A73M-01
LGG(N=501)	1.12	5.3374	TCGA-S9-A6TS-01
LGG(N=501)	0.52	4.6916	TCGA-S9-A6TW-01
LGG(N=501)	0.52	5.3561	TCGA-E1-5303-01
LGG(N=501)	0.46	6.2194	TCGA-HT-7606-01
LGG(N=501)	0.3	6.0666	TCGA-DU-6408-01
LGG(N=501)	0.66	5.1571	TCGA-FG-5964-01
LGG(N=501)	0.36	6.2532	TCGA-DB-A64Q-01
LGG(N=501)	0.48	5.2817	TCGA-S9-A7IZ-01
LGG(N=501)	1.22	5.6085	TCGA-S9-A6WH-01
LGG(N=501)	0.24	5.2411	TCGA-HT-7602-01
LGG(N=501)	0.9	5.4108	TCGA-DU-A6S8-01
LGG(N=501)	0.34	5.6767	TCGA-HT-7858-01
LGG(N=501)	1.2	5.8694	TCGA-HT-7860-01
LGG(N=501)	1.04	5.9088	TCGA-DU-7006-01
LGG(N=501)	0.3	5.4493	TCGA-TQ-A7RS-01
LGG(N=501)	0.34	5.996	TCGA-DU-7009-01
LGG(N=501)	1.62	6.2388	TCGA-DU-7010-01
LGG(N=501)	0.4	5.6468	TCGA-QH-A6X3-01
LGG(N=501)	0.6	6.35	TCGA-DU-8164-01
LGG(N=501)	0.6	5.9626	TCGA-DU-7018-01
LGG(N=501)	0.3	5.3799	TCGA-RY-A843-01
LGG(N=501)	0.56	5.7498	TCGA-HT-7693-01
LGG(N=501)	1.12	4.2372	TCGA-FG-A6J3-01
LGG(N=501)	0.52	5.4276	TCGA-HT-8106-01
LGG(N=501)	0.28	6.0648	TCGA-HT-7472-01
LGG(N=501)	0.6	6.0607	TCGA-HT-7855-01
LGG(N=501)	0.34	6.1971	TCGA-DB-A4XG-01
LGG(N=501)	0.84	5.2939	TCGA-HT-A5RC-01
LGG(N=501)	0.64	5.2004	TCGA-VM-A8C8-01
LGG(N=501)	0.22	5.3144	TCGA-HT-7681-01
LGG(N=501)	0.28	5.3913	TCGA-DU-A6S2-01
LGG(N=501)	0.6	5.6398	TCGA-DU-7309-01
LGG(N=501)	0.66	4.981	TCGA-DB-A4XH-01
LGG(N=501)	0.26	5.8308	TCGA-HT-7485-01
LGG(N=501)	0.6	5.4578	TCGA-VW-A7QS-01
LGG(N=501)	0.22	5.431	TCGA-VV-A86M-01
LGG(N=501)	0.68	5.7645	TCGA-E1-A7YV-01
LGG(N=501)	0.26	6.2959	TCGA-HT-7468-01
LGG(N=501)	0.64	6.2303	TCGA-HT-7677-01
LGG(N=501)	0.82	5.0648	TCGA-DU-A5TY-01
LGG(N=501)	0.62	5.6094	TCGA-HT-8109-01
LGG(N=501)	0.46	5.1538	TCGA-HT-7479-01
LGG(N=501)	0.7	5.8045	TCGA-DB-5275-01
LGG(N=501)	0.62	5.4611	TCGA-TM-A7C4-01
LGG(N=501)	0.76	5.9845	TCGA-DH-A7UU-01
LGG(N=501)	0.28	4.8263	TCGA-HT-A4DV-01
LGG(N=501)	0.48	5.5988	TCGA-FG-8186-01
LGG(N=501)	0.28	5.327	TCGA-FG-A4MT-01
LGG(N=501)	0.5	6.1183	TCGA-E1-5305-01
LGG(N=501)	0.38	5.5357	TCGA-CS-5393-01
LGG(N=501)	0.36	5.7404	TCGA-DU-6395-01
LGG(N=501)	1.12	4.6094	TCGA-DB-A64X-01
LGG(N=501)	0.88	6.2285	TCGA-S9-A7IS-01
LGG(N=501)	4.28	5.2746	TCGA-HT-7856-01
LGG(N=501)	0.18	5.5846	TCGA-QH-A6XA-01
LGG(N=501)	0.44	5.2142	TCGA-P5-A77W-01
LGG(N=501)	0.42	5.9709	TCGA-CS-4942-01
LGG(N=501)	0.9	5.5598	TCGA-CS-6186-01
LGG(N=501)	0.48	5.8679	TCGA-DU-7008-01
LGG(N=501)	1.24	5.4568	TCGA-HT-7688-01
LGG(N=501)	0.3	5.4118	TCGA-DU-A7T8-01
LGG(N=501)	0.5	4.9122	TCGA-DU-A6S3-01
LGG(N=501)	0.18	5.5892	TCGA-DB-A64U-01
LGG(N=501)	0.74	5.7121	TCGA-HT-A61C-01
LGG(N=501)	0.36	5.1317	TCGA-TQ-A7RF-01
LGG(N=501)	0.38	6.1878	TCGA-F6-A8O3-01
LGG(N=501)	0.38	5.7848	TCGA-R8-A6ML-01
LGG(N=501)	0.84	4.5681	TCGA-DU-A5TT-01
LGG(N=501)	0.34	5.4731	TCGA-QH-A870-01
LGG(N=501)	0.32	5.4049	TCGA-DB-A75O-01
LGG(N=501)	0.24	5.6721	TCGA-HT-8111-01
LGG(N=501)	1.02	5.5267	TCGA-S9-A7QZ-01
LGG(N=501)	0.28	5.7124	TCGA-DB-5273-01
LGG(N=501)	0.72	5.7145	TCGA-HT-7470-01
LGG(N=501)	0.58	4.8379	TCGA-FG-A4MY-01
LGG(N=501)	0.28	5.9198	TCGA-HT-8108-01
LGG(N=501)	0.44	5.8699	TCGA-DB-A4XE-01
LGG(N=501)	0.6	4.3448	TCGA-HT-A4DS-01
LGG(N=501)	0.62	5.5925	TCGA-DU-8158-01
LGG(N=501)	0.32	5.4043	TCGA-HT-7474-01
LGG(N=501)	0.52	5.6484	TCGA-DH-5143-01
LGG(N=501)	0.68	5.61	TCGA-TQ-A7RJ-01
LGG(N=501)	0.66	5.0527	TCGA-S9-A7QY-01
LGG(N=501)	0.22	5.1404	TCGA-DB-A4XA-01
LGG(N=501)	0.42	5.2346	TCGA-P5-A731-01
LGG(N=501)	1.12	5.7007	TCGA-E1-A7YE-01
LGG(N=501)	0.56	5.337	TCGA-FG-A710-01
LGG(N=501)	0.22	5.0717	TCGA-HT-8010-01
LGG(N=501)	0.4	5.9168	TCGA-DU-7299-01
LGG(N=501)	0.34	5.3806	TCGA-DB-5270-01
LGG(N=501)	0.16	5.7344	TCGA-KT-A74X-01
LGG(N=501)	0.6	5.3646	TCGA-DB-A75L-01
LGG(N=501)	0.34	5.1827	TCGA-HT-A616-01
LGG(N=501)	0.56	4.0764	TCGA-HT-A74K-01
LGG(N=501)	0.56	5.2114	TCGA-WY-A85C-01
LGG(N=501)	0.46	5.8136	TCGA-FG-8188-01
LGG(N=501)	0.44	5.9894	TCGA-DU-A6S7-01
LGG(N=501)	0.34	6.0424	TCGA-DU-7294-01
LGG(N=501)	0.66	3.7866	TCGA-DB-5274-01
LGG(N=501)	0.72	5.9551	TCGA-HT-7604-01
LGG(N=501)	0.36	5.3338	TCGA-TM-A84F-01
LGG(N=501)	0.34	4.7484	TCGA-DB-A64O-01
LGG(N=501)	0.62	5.5512	TCGA-HT-7884-01
LGG(N=501)	0.18	5.9607	TCGA-S9-A6WE-01
LGG(N=501)	0.3	5.1509	TCGA-QH-A6CY-01
LGG(N=501)	1.06	5.437	TCGA-S9-A6WM-01
LGG(N=501)	0.72	5.6899	TCGA-HT-A5RA-01
LGG(N=501)	0.82	4.9546	TCGA-QH-A6CV-01
LGG(N=501)	0.2	5.432	TCGA-VM-A8CE-01
LGG(N=501)	1.18	5.9165	TCGA-DU-5852-01
LGG(N=501)	0.94	4.6182	TCGA-P5-A72U-01
LGG(N=501)	0.58	5.4219	TCGA-DB-A75K-01
LGG(N=501)	0.66	6.4041	TCGA-DU-6410-01
LGG(N=501)	0.56	5.3847	TCGA-QH-A65Z-01
LGG(N=501)	0.52	5.0747	TCGA-S9-A7IY-01
LGG(N=501)	0.26	5.3395	TCGA-P5-A781-01
LGG(N=501)	0.52	6.2194	TCGA-TM-A84G-01
LGG(N=501)	0.68	4.7415	TCGA-HW-A5KK-01
LGG(N=501)	0.3	6.0197	TCGA-E1-5311-01
LGG(N=501)	0.3	6.4912	TCGA-FG-7634-01
LGG(N=501)	0.7	5.7241	TCGA-DU-5855-01
LGG(N=501)	0.66	6.2238	TCGA-DU-6396-01
LGG(N=501)	0.82	4.9977	TCGA-FG-7643-01
LGG(N=501)	0.28	5.5925	TCGA-TM-A84C-01
LGG(N=501)	1.04	5.4718	TCGA-WY-A85E-01
LGG(N=501)	0.62	5.9649	TCGA-DU-7298-01
LGG(N=501)	0.42	5.5163	TCGA-TM-A84T-01
LGG(N=501)	0.52	5.9702	TCGA-FG-7637-01
LGG(N=501)	0.56	5.5254	TCGA-HT-A5R9-01
LGG(N=501)	0.56	5.3194	TCGA-HT-A614-01
LGG(N=501)	0.56	5.1152	TCGA-QH-A65R-01
LGG(N=501)	0.66	6.0764	TCGA-FG-A60J-01
LGG(N=501)	0.08	5.0246	TCGA-FG-8189-01
LGG(N=501)	0.04	4.844	TCGA-P5-A5EY-01
LGG(N=501)	0.76	5.0643	TCGA-HT-7882-01
LGG(N=501)	0.92	6.0208	TCGA-HT-8011-01
LGG(N=501)	0.5	6.3906	TCGA-DU-6394-01
LGG(N=501)	0.5	5.1317	TCGA-WY-A859-01
LGG(N=501)	0.22	5.571	TCGA-WY-A85B-01
LGG(N=501)	0.42	5.8987	TCGA-S9-A6UB-01
LGG(N=501)	0.6	5.7525	TCGA-S9-A6U6-01
LGG(N=501)	0.82	6.17	TCGA-DU-8168-01
LGG(N=501)	0.6	4.9006	TCGA-DU-7290-01
LGG(N=501)	0.36	6.1486	TCGA-DU-6407-01
LGG(N=501)	0.38	5.823	TCGA-HT-7601-01
LGG(N=501)	0.98	6.1856	TCGA-DU-6403-01
LGG(N=501)	0.28	5.8887	TCGA-DB-A64R-01
LGG(N=501)	0.58	5.1902	TCGA-E1-A7YQ-01
LGG(N=501)	0.94	6.0435	TCGA-DU-6405-01
LGG(N=501)	0.3	5.3081	TCGA-HW-7487-01
LGG(N=501)	0.68	4.6041	TCGA-S9-A7R2-01
LGG(N=501)	0.38	5.7766	TCGA-S9-A7J1-01
LGG(N=501)	0.18	5.477	TCGA-P5-A72X-01
LGG(N=501)	0.62	5.2668	TCGA-E1-A7YJ-01
LGG(N=501)	0.42	5.687	TCGA-HT-7690-01
LGG(N=501)	0.64	5.815	TCGA-HT-8105-01
LGG(N=501)	0.14	4.8027	TCGA-E1-A7YY-01
LGG(N=501)	0.88	5.6308	TCGA-HT-A619-01
LGG(N=501)	0.8	5.7298	TCGA-DU-6400-01
LGG(N=501)	0.36	5.5979	TCGA-P5-A737-01
LGG(N=501)	0.64	4.9317	TCGA-RY-A83Y-01
LGG(N=501)	8.14	5.2713	TCGA-HT-8564-01
LGG(N=501)	0.32	5.6786	TCGA-HT-7686-01
LGG(N=501)	0.68	4.8263	TCGA-E1-A7YM-01
LGG(N=501)	0.32	5.428	TCGA-DH-A66F-01
LGG(N=501)	0.74	6.0858	TCGA-CS-5390-01
LGG(N=501)	0.68	5.7777	TCGA-S9-A6UA-01
LGG(N=501)	0.46	6.4686	TCGA-FG-A87N-01
LGG(N=501)	0.58	5.8143	TCGA-VV-A829-01
LGG(N=501)	0.74	5.4327	TCGA-DH-A66B-01
LGG(N=501)	0.44	5.0268	TCGA-HT-A5R7-01
LGG(N=501)	0.46	6.2354	TCGA-CS-5394-01
LGG(N=501)	0.8	5.8402	TCGA-DH-A66D-01
LGG(N=501)	0.26	5.6364	TCGA-HT-7877-01
LGG(N=501)	0.44	6.0862	TCGA-DU-6542-01
LGG(N=501)	0.32	4.7355	TCGA-QH-A6CS-01
LGG(N=501)	0.42	5.2683	TCGA-E1-A7YU-01
LGG(N=501)	0.46	5.6168	TCGA-W9-A837-01
LGG(N=501)	0.72	6.1637	TCGA-IK-7675-01
LGG(N=501)	1	5.533	TCGA-DU-7306-01
LGG(N=501)	0.8	5.7793	TCGA-QH-A6X9-01
LGG(N=501)	0.66	5.1874	TCGA-S9-A6U0-01
LGG(N=501)	0.52	5.9953	TCGA-HT-7611-01
LGG(N=501)	0.34	5.2935	TCGA-S9-A6TY-01
LGG(N=501)	0.58	5.6392	TCGA-DU-A7TB-01
LGG(N=501)	0.9	5.6539	TCGA-IK-8125-01
LGG(N=501)	0.68	4.7703	TCGA-WH-A86K-01
LGG(N=501)	0.42	5.3063	TCGA-DH-5141-01
LGG(N=501)	0.44	3.9991	TCGA-FG-A60L-01
LGG(N=501)	0.36	6.3703	TCGA-DB-5280-01
LGG(N=501)	0.52	5.2735	TCGA-S9-A7IX-01
LGG(N=501)	0.7	6.0599	TCGA-FG-5965-01
LGG(N=501)	0.02	3.838	TCGA-P5-A5F6-01
LGG(N=501)	0.66	5.9083	TCGA-DU-7007-01
LGG(N=501)	0.68	5.2326	TCGA-HW-7490-01
LGG(N=501)	0.6	5.6843	TCGA-CS-6188-01
LGG(N=501)	0.34	6.6057	TCGA-CS-6668-01
LGG(N=501)	1.16	5.6684	TCGA-DU-8165-01
LGG(N=501)	0.4	5.0794	TCGA-HT-7692-01
LGG(N=501)	1.2	7.031	TCGA-TQ-A7RM-01
LGG(N=501)	0.7	5.5608	TCGA-DU-8161-01
LGG(N=501)	0.56	4.7933	TCGA-P5-A736-01
LGG(N=501)	0.42	5.852	TCGA-DU-6401-01
LGG(N=501)	0.86	4.0926	TCGA-HT-A74H-01
LGG(N=501)	0.4	5.4548	TCGA-TQ-A7RV-01
LGG(N=501)	0.22	5.9265	TCGA-HT-7483-01
LGG(N=501)	0.3	5.4453	TCGA-HT-7620-01
LGG(N=501)	0.44	6.011	TCGA-HT-7480-01
LGG(N=501)	0.74	5.8741	TCGA-S9-A7J0-01
LGG(N=501)	0.5	5.7211	TCGA-TM-A84Q-01
LGG(N=501)	0.28	5.1235	TCGA-RY-A847-01
LGG(N=501)	0.44	5.8169	TCGA-TQ-A7RQ-01
LGG(N=501)	0.7	5.5988	TCGA-TQ-A7RW-01
LGG(N=501)	0.36	5.2612	TCGA-FG-8191-01
LGG(N=501)	0.34	5.6676	TCGA-E1-A7YW-01
LGG(N=501)	0.12	5.9819	TCGA-DB-5278-01
LGG(N=501)	0.96	6.2578	TCGA-E1-A7YS-01
LGG(N=501)	0.26	5.8497	TCGA-HT-7695-01
LGG(N=501)	0.9	5.5521	TCGA-DU-7012-01
LGG(N=501)	0.26	5.9941	TCGA-HT-7879-01
LGG(N=501)	0.42	4.7474	TCGA-DU-A7TC-01
LGG(N=501)	0.02	4.8379	TCGA-HT-7680-01
LGG(N=501)	0.44	5.7693	TCGA-DB-A4X9-01
LGG(N=501)	0.54	5.7377	TCGA-TQ-A7RI-01
LGG(N=501)	0.62	5.6887	TCGA-TM-A7CA-01
LGG(N=501)	0.36	5.7666	TCGA-QH-A86X-01
LGG(N=501)	0.72	5.4219	TCGA-DU-A76R-01
LGG(N=501)	0.58	6.0014	TCGA-DH-5144-01
LGG(N=501)	0.54	5.1317	TCGA-E1-A7Z2-01
LGG(N=501)	0.54	5.6576	TCGA-DU-A5TP-01
LGG(N=501)	0.26	5.2149	TCGA-FG-8187-01
LGG(N=501)	0.6	6.3605	TCGA-E1-5304-01
LGG(N=501)	0.42	6.1548	TCGA-CS-4943-01
LGG(N=501)	0.4	6.4048	TCGA-DH-5140-01
LGG(N=501)	0.66	5.1437	TCGA-TM-A7CF-01
LGG(N=501)	0.6	5.3008	TCGA-DH-A7US-01
LGG(N=501)	0.66	5.211	TCGA-HT-A61B-01
LGG(N=501)	0.3	5.4935	TCGA-E1-A7Z6-01
LGG(N=501)	0.26	5.2847	TCGA-HT-7857-01
LGG(N=501)	0.66	5.8238	TCGA-E1-5319-01
LGG(N=501)	0.66	4.5447	TCGA-DU-A5TS-01
LGG(N=501)	192.7	6.1898	TCGA-DU-6392-01
LGG(N=501)	0.3	4.4115	TCGA-QH-A6CU-01
LGG(N=501)	0.2	5.8666	TCGA-DU-6404-01
LGG(N=501)	0.8	4.5969	TCGA-VW-A8FI-01
LGG(N=501)	0.24	6.0503	TCGA-HT-A74L-01
LGG(N=501)	0.44	5.8447	TCGA-P5-A5EU-01
LGG(N=501)	0.68	4.8257	TCGA-P5-A5EZ-01
LGG(N=501)	1.12	5.3726	TCGA-S9-A89Z-01
LGG(N=501)	0.48	5.8379	TCGA-S9-A6TZ-01
LGG(N=501)	0.54	5.4545	TCGA-FG-5963-01
LGG(N=501)	0.14	4.7985	TCGA-HT-A61A-01
LGG(N=501)	0.78	5.7281	TCGA-S9-A89V-01
LGG(N=501)	0.72	5.9004	TCGA-DB-A64W-01
LGG(N=501)	0.46	3.9772	TCGA-FG-A4MX-01
LGG(N=501)	0.5	6.0045	TCGA-P5-A72Z-01
LGG(N=501)	0.36	5.6325	TCGA-HT-8114-01
LGG(N=501)	0.18	5.1942	TCGA-HT-7881-01
LGG(N=501)	0.36	4.6141	TCGA-CS-4944-01
LGG(N=501)	0.46	5.3558	TCGA-S9-A7QX-01
LGG(N=501)	0.2	4.7284	TCGA-DU-A7TG-01
LGG(N=501)	0.7	6.3364	TCGA-DU-5874-01
LGG(N=501)	0.66	5.5135	TCGA-TQ-A8XE-01
LGG(N=501)	0.82	5.6636	TCGA-DU-7300-01
LGG(N=501)	0.62	5.285	TCGA-HT-7694-01
LGG(N=501)	0.24	6.0717	TCGA-HT-7471-01
LGG(N=501)	0.58	6.0691	TCGA-DB-A4XD-01
LGG(N=501)	0.44	6.3046	TCGA-TQ-A7RK-01
LGG(N=501)	0.86	5.2207	TCGA-HT-7475-01
LGG(N=501)	0.3	6.2797	TCGA-TQ-A7RO-01
LGG(N=501)	0.48	5.3975	TCGA-HT-7902-01
LGG(N=501)	0.66	5.2687	TCGA-FG-A711-01
LGG(N=501)	0.28	5.4558	TCGA-DB-5276-01
LGG(N=501)	0.42	5.3385	TCGA-P5-A730-01
LGG(N=501)	0.92	5.4532	TCGA-E1-A7YD-01
LGG(N=501)	0.38	4.5868	TCGA-HT-A74O-01
LGG(N=501)	0.04	4.848	TCGA-HT-8015-01
LGG(N=501)	0.42	5.3933	TCGA-HT-A74J-01
LGG(N=501)	0.98	5.8515	TCGA-DH-A669-01
LGG(N=501)	0.34	4.5807	TCGA-HT-A617-01
LGG(N=501)	0.5	5.2898	TCGA-HT-7605-01
LGG(N=501)	0.54	5.7271	TCGA-S9-A6WO-01
LGG(N=501)	0.58	4.4796	TCGA-QH-A6CX-01
LGG(N=501)	0.58	4.8807	TCGA-P5-A5F4-01
LGG(N=501)	0.88	5.1322	TCGA-DU-A76K-01
LGG(N=501)	0.12	5.9899	TCGA-VM-A8CH-01
LGG(N=501)	0.44	5.5069	TCGA-HT-7609-01
LGG(N=501)	0.38	5.4456	TCGA-QH-A6X4-01
LGG(N=501)	0.56	5.4005	TCGA-DH-A7UV-01
LGG(N=501)	1.12	4.7202	TCGA-TM-A7C3-01
LGG(N=501)	0.32	5.9714	TCGA-S9-A6WG-01
LGG(N=501)	0.54	5.8943	TCGA-FG-6690-01
LGG(N=501)	0.9	5.2468	TCGA-DU-8167-01
LGG(N=501)	0.46	4.3483	TCGA-QH-A65X-01
LGG(N=501)	0.7	5.1985	TCGA-P5-A780-01
LGG(N=501)	0.56	6.0119	TCGA-E1-5302-01
LGG(N=501)	0.62	4.1144	TCGA-HW-A5KJ-01
LGG(N=501)	0.58	5.3695	TCGA-R8-A6MO-01
LGG(N=501)	0.74	5.839	TCGA-FG-7636-01
LGG(N=501)	0.34	5.3968	TCGA-CS-6290-01
LGG(N=501)	0.66	5.4287	TCGA-DU-5847-01
LGG(N=501)	0.14	6.2159	TCGA-DU-6406-01
LGG(N=501)	0.5	6.0135	TCGA-TM-A84B-01
CESC(N=286)	0.36	4.4019	TCGA-EK-A2RE-01
CESC(N=286)	0.52	5.7771	TCGA-IR-A3L7-01
CESC(N=286)	1.06	5.463	TCGA-Q1-A73Q-01
CESC(N=286)	1.68	2.7333	TCGA-C5-A1MF-01
CESC(N=286)	0.66	5.1264	TCGA-EX-A3L1-01
CESC(N=286)	1.36	5.2184	TCGA-JW-A5VI-01
CESC(N=286)	1.3	4.9695	TCGA-EA-A1QT-01
CESC(N=286)	4.54	4.0099	TCGA-UC-A7PG-01
CESC(N=286)	1.92	4.847	TCGA-EA-A97N-01
CESC(N=286)	1.74	4.5814	TCGA-EA-A3QD-01
CESC(N=286)	1.08	3.2016	TCGA-C5-A1ME-01
CESC(N=286)	1.82	4.682	TCGA-C5-A8YR-01
CESC(N=286)	3.72	4.5771	TCGA-FU-A40J-01
CESC(N=286)	2.26	4.7186	TCGA-VS-A9V5-01
CESC(N=286)	2.78	5.0242	TCGA-MY-A913-01
CESC(N=286)	0.82	4.225	TCGA-VS-A8Q9-01
CESC(N=286)	1.24	4.7965	TCGA-DS-A0VL-01
CESC(N=286)	1.14	4.1715	TCGA-VS-A9UU-01
CESC(N=286)	0.92	4.66	TCGA-ZJ-AAXN-01
CESC(N=286)	7.64	5.0112	TCGA-VS-A9U6-01
CESC(N=286)	3.48	3.61	TCGA-C5-A2LX-01
CESC(N=286)	1.2	4.4873	TCGA-C5-A1M8-01
CESC(N=286)	1.12	4.9198	TCGA-C5-A7CJ-01
CESC(N=286)	1.24	4.6415	TCGA-GH-A9DA-01
CESC(N=286)	0.98	4.5778	TCGA-EA-A5O9-01
CESC(N=286)	4.22	4.7907	TCGA-Q1-A73P-01
CESC(N=286)	3.4	4.6656	TCGA-C5-A8XK-01
CESC(N=286)	0.96	4.3568	TCGA-C5-A907-01
CESC(N=286)	2.9	4.5273	TCGA-VS-A9UD-01
CESC(N=286)	0.26	5.0998	TCGA-C5-A7CM-01
CESC(N=286)	0.78	4.757	TCGA-VS-A9V2-01
CESC(N=286)	0.74	4.4107	TCGA-VS-A94Y-01
CESC(N=286)	1.62	5.213	TCGA-C5-A8ZZ-01
CESC(N=286)	6.54	5.4637	TCGA-VS-A9UJ-01
CESC(N=286)	1.1	3.3505	TCGA-ZJ-AAXI-01
CESC(N=286)	2.96	4.4309	TCGA-Q1-A6DT-01
CESC(N=286)	0.42	5.4063	TCGA-VS-A9UQ-01
CESC(N=286)	0.64	5.0067	TCGA-VS-A8EG-01
CESC(N=286)	1.02	4.5607	TCGA-EX-A69L-01
CESC(N=286)	23.66	5.1243	TCGA-Q1-A73O-01
CESC(N=286)	2.5	5.6599	TCGA-VS-A8QC-01
CESC(N=286)	0.96	4.6859	TCGA-EA-A5ZE-01
CESC(N=286)	1.26	5.0413	TCGA-ZJ-A8QO-01
CESC(N=286)	0.9	4.3737	TCGA-JX-A5QV-01
CESC(N=286)	1.28	3.8924	TCGA-EK-A2GZ-01
CESC(N=286)	0.96	4.2832	TCGA-EK-A2R9-01
CESC(N=286)	6.66	3.5583	TCGA-IR-A3LL-01
CESC(N=286)	1.2	4.6741	TCGA-C5-A1M5-01
CESC(N=286)	0.98	3.8074	TCGA-C5-A7X8-01
CESC(N=286)	12.84	4.8738	TCGA-EA-A3HS-01
CESC(N=286)	13.36	4.4343	TCGA-IR-A3LH-01
CESC(N=286)	0.86	5.1218	TCGA-C5-A1M9-01
CESC(N=286)	1.42	2.696	TCGA-DG-A2KJ-01
CESC(N=286)	1.12	3.272	TCGA-Q1-A5R3-01
CESC(N=286)	1.4	4.6484	TCGA-HG-A2PA-01
CESC(N=286)	2.9	4.7996	TCGA-VS-A9V3-01
CESC(N=286)	3.44	3.8797	TCGA-VS-A9UH-01
CESC(N=286)	0.96	4.211	TCGA-JX-A3PZ-01
CESC(N=286)	0.8	4.5001	TCGA-C5-A1MP-01
CESC(N=286)	1.04	4.3792	TCGA-MU-A5YI-01
CESC(N=286)	2.92	5.1586	TCGA-VS-A8QA-01
CESC(N=286)	1.68	4.8953	TCGA-FU-A5XV-01
CESC(N=286)	0.8	4.9434	TCGA-EX-A8YF-01
CESC(N=286)	2.22	4.4705	TCGA-ZJ-A8QR-01
CESC(N=286)	0.96	3.9663	TCGA-IR-A3LB-01
CESC(N=286)	1.5	4.4389	TCGA-EK-A2PI-01
CESC(N=286)	0.92	4.6798	TCGA-HM-A6W2-01
CESC(N=286)	2	4.8237	TCGA-IR-A3LF-01
CESC(N=286)	2	4.3356	TCGA-VS-A8QF-01
CESC(N=286)	1.64	4.691	TCGA-VS-AA62-01
CESC(N=286)	3	3.9663	TCGA-C5-A7UE-01
CESC(N=286)	1.7	3.9955	TCGA-DS-A5RQ-01
CESC(N=286)	1.22	4.8022	TCGA-BI-A20A-01
CESC(N=286)	18.68	5.1767	TCGA-EA-A3HU-01
CESC(N=286)	1.48	5.5753	TCGA-EK-A2RM-01
CESC(N=286)	5.66	4.8033	TCGA-DG-A2KK-01
CESC(N=286)	0.96	6.1303	TCGA-C5-A1MI-01
CESC(N=286)	1.7	3.4436	TCGA-JW-A852-01
CESC(N=286)	3.72	4.4012	TCGA-EK-A2RA-01
CESC(N=286)	1.94	3.2095	TCGA-EK-A2RB-01
CESC(N=286)	1.58	4.981	TCGA-C5-A1MJ-01
CESC(N=286)	1.28	4.7511	TCGA-C5-A1BE-01
CESC(N=286)	2.74	5.098	TCGA-ZJ-AAXT-01
CESC(N=286)	2.82	4.2357	TCGA-LP-A7HU-01
CESC(N=286)	196.12	5.1039	TCGA-2W-A8YY-01
CESC(N=286)	1.08	4.7143	TCGA-EA-A411-01
CESC(N=286)	2.68	4.0807	TCGA-C5-A1MN-01
CESC(N=286)	1.12	5.1607	TCGA-C5-A2M2-01
CESC(N=286)	0.44	4.3096	TCGA-EK-A2PK-01
CESC(N=286)	27.84	5.272	TCGA-EA-A410-01
CESC(N=286)	2.02	5.1744	TCGA-VS-A952-01
CESC(N=286)	2.16	4.4647	TCGA-EK-A2IP-01
CESC(N=286)	9.44	3.2854	TCGA-EK-A2PG-01
CESC(N=286)	1.4	4.3674	TCGA-FU-A3YQ-01
CESC(N=286)	23.8	4.2532	TCGA-DS-A1OB-01
CESC(N=286)	4.38	4.981	TCGA-VS-A959-01
CESC(N=286)	2.4	4.8831	TCGA-EK-A2R7-01
CESC(N=286)	3.76	4.0045	TCGA-JW-A5VJ-01
CESC(N=286)	3.96	4.1227	TCGA-C5-A7UH-01
CESC(N=286)	2.92	4.9874	TCGA-MA-AA3Z-01
CESC(N=286)	1.74	5.328	TCGA-VS-A9UR-01
CESC(N=286)	1	4.2319	TCGA-EK-A3GN-01
CESC(N=286)	0.68	5.2828	TCGA-DS-A3LQ-01
CESC(N=286)	6.48	3.9542	TCGA-ZJ-AAXU-01
CESC(N=286)	2	4.6346	TCGA-VS-A9UY-01
CESC(N=286)	1.08	4.4789	TCGA-ZJ-AAXA-01
CESC(N=286)	2.4	3.4712	TCGA-EK-A2RO-01
CESC(N=286)	5.04	4.7093	TCGA-DS-A0VM-01
CESC(N=286)	0.78	5.752	TCGA-EX-A1H5-01
CESC(N=286)	0.92	3.0197	TCGA-FU-A3EO-01
CESC(N=286)	4	4.678	TCGA-EK-A2RK-01
CESC(N=286)	3.84	5.1755	TCGA-C5-A1BL-01
CESC(N=286)	0.38	4.4276	TCGA-Q1-A73S-01
CESC(N=286)	2.42	4.0188	TCGA-PN-A8MA-01
CESC(N=286)	0.82	4.8237	TCGA-DS-A7WF-01
CESC(N=286)	1.3	3.8669	TCGA-C5-A7X3-01
CESC(N=286)	0.98	4.0738	TCGA-HM-A3JK-01
CESC(N=286)	1.6	4.0505	TCGA-ZJ-AAXJ-01
CESC(N=286)	2.66	4.6679	TCGA-VS-A9V1-01
CESC(N=286)	37.44	4.9741	TCGA-FU-A3HZ-01
CESC(N=286)	1.06	4.1009	TCGA-EA-A78R-01
CESC(N=286)	0.7	4.5735	TCGA-JW-A5VG-01
CESC(N=286)	1.42	4.3191	TCGA-VS-A9UV-01
CESC(N=286)	0.08	5.4289	TCGA-C5-A8YT-01
CESC(N=286)	1.02	4.3038	TCGA-ZX-AA5X-01
CESC(N=286)	13.28	4.4416	TCGA-VS-A958-01
CESC(N=286)	5.64	3.678	TCGA-VS-A8EL-01
CESC(N=286)	1.86	3.7634	TCGA-ZJ-AB0I-01
CESC(N=286)	1.78	4.2645	TCGA-VS-A950-01
CESC(N=286)	22.44	5.1603	TCGA-IR-A3LK-01
CESC(N=286)	17.38	5.6023	TCGA-DS-A1OC-01
CESC(N=286)	1.22	5.1477	TCGA-MA-AA3W-01
CESC(N=286)	2.14	5.8174	TCGA-VS-A9UL-01
CESC(N=286)	0.9	4.8223	TCGA-VS-A9UO-01
CESC(N=286)	4.98	7.4348	TCGA-C5-A8XJ-01
CESC(N=286)	2.08	4.691	TCGA-C5-A7CL-01
CESC(N=286)	1.88	4.7208	TCGA-FU-A3NI-01
CESC(N=286)	1.78	6.2965	TCGA-EA-A439-01
CESC(N=286)	0.88	5.5189	TCGA-VS-A9V0-01
CESC(N=286)	21.02	5.9637	TCGA-EK-A3GK-01
CESC(N=286)	1.08	5.0866	TCGA-C5-A7CG-01
CESC(N=286)	2	4.1788	TCGA-C5-A1BI-01
CESC(N=286)	1.2	4.867	TCGA-HM-A3JJ-01
CESC(N=286)	2	3.6053	TCGA-C5-A7UI-01
CESC(N=286)	1.48	4.7708	TCGA-ZJ-AAXD-01
CESC(N=286)	5.06	4.5109	TCGA-EK-A2R8-01
CESC(N=286)	3.26	6.0239	TCGA-VS-A9UP-01
CESC(N=286)	1.24	4.8394	TCGA-C5-A1BF-01
CESC(N=286)	0.9	5.1276	TCGA-EX-A69M-01
CESC(N=286)	0.42	4.5533	TCGA-EA-A5ZD-01
CESC(N=286)	11.9	4.5034	TCGA-JX-A3Q0-01
CESC(N=286)	2.04	4.497	TCGA-BI-A0VS-01
CESC(N=286)	2.64	4.1177	TCGA-VS-A8EJ-01
CESC(N=286)	1.2	4.5687	TCGA-DR-A0ZL-01
CESC(N=286)	8.46	5.7916	TCGA-MA-AA41-01
CESC(N=286)	1.58	5.8084	TCGA-EA-A3HQ-01
CESC(N=286)	3.72	4.8812	TCGA-LP-A5U2-01
CESC(N=286)	3.32	3.4607	TCGA-EA-A43B-01
CESC(N=286)	6.12	3.843	TCGA-IR-A3LI-01
CESC(N=286)	2.26	4.8679	TCGA-VS-A8EI-01
CESC(N=286)	2.32	3.2449	TCGA-EA-A3Y4-01
CESC(N=286)	7.02	4.9639	TCGA-UC-A7PF-01
CESC(N=286)	1.86	5.5558	TCGA-VS-A9UB-01
CESC(N=286)	1.02	5.3618	TCGA-UC-A7PI-01
CESC(N=286)	2.96	4.4369	TCGA-DG-A2KL-01
CESC(N=286)	1.8	4.9533	TCGA-JW-AAVH-01
CESC(N=286)	1.1	4.373	TCGA-Q1-A5R1-01
CESC(N=286)	3.16	4.1227	TCGA-EK-A2PL-01
CESC(N=286)	1.72	4.9169	TCGA-Q1-A6DW-01
CESC(N=286)	1.68	4.6786	TCGA-C5-A2M1-01
CESC(N=286)	1.84	3.7312	TCGA-R2-A69V-01
CESC(N=286)	1.22	5.8537	TCGA-EA-A5ZF-01
CESC(N=286)	2.9	4.6421	TCGA-FU-A23L-01
CESC(N=286)	7.7	4.1018	TCGA-DS-A1OA-01
CESC(N=286)	0.54	4.2426	TCGA-EK-A2H1-01
CESC(N=286)	0.78	4.6011	TCGA-LP-A4AU-01
CESC(N=286)	2.64	4.7644	TCGA-VS-A9U7-01
CESC(N=286)	0.8	4.4039	TCGA-C5-A2LS-01
CESC(N=286)	2.72	4.9326	TCGA-MA-AA3Y-01
CESC(N=286)	3.18	4.7115	TCGA-DG-A2KM-01
CESC(N=286)	0.74	4.5429	TCGA-C5-A3HF-01
CESC(N=286)	0.62	3.678	TCGA-C5-A2LT-01
CESC(N=286)	2.92	4.0713	TCGA-C5-A1BK-01
CESC(N=286)	0.64	4.306	TCGA-UC-A7PD-01
CESC(N=286)	2.86	5.2698	TCGA-VS-A9UZ-01
CESC(N=286)	11.84	4.254	TCGA-DS-A1OD-01
CESC(N=286)	4.7	5.3916	TCGA-C5-A8XH-01
CESC(N=286)	3.02	3.9477	TCGA-EK-A2RC-01
CESC(N=286)	1.1	4.4529	TCGA-JX-A3Q8-01
CESC(N=286)	33.68	4.3819	TCGA-JW-A5VL-01
CESC(N=286)	0.58	3.9241	TCGA-DS-A7WI-01
CESC(N=286)	6.22	3.8963	TCGA-VS-A953-01
CESC(N=286)	1.22	4.9312	TCGA-VS-A957-01
CESC(N=286)	1.36	5.2261	TCGA-JW-A5VH-01
CESC(N=286)	1.18	4.9795	TCGA-EA-A3HR-01
CESC(N=286)	1.08	4.5796	TCGA-EA-A3QE-01
CESC(N=286)	1.76	5.1461	TCGA-WL-A834-01
CESC(N=286)	1.5	4.2854	TCGA-C5-A901-01
CESC(N=286)	0.8	4.9909	TCGA-JW-A69B-01
CESC(N=286)	3.14	4.9083	TCGA-FU-A3HY-01
CESC(N=286)	2.48	5.5364	TCGA-C5-A1M6-01
CESC(N=286)	2.04	5.0648	TCGA-VS-A9V4-01
CESC(N=286)	1.36	4.2957	TCGA-VS-A8Q8-01
CESC(N=286)	2.34	3.8758	TCGA-DS-A0VN-01
CESC(N=286)	1.56	4.3469	TCGA-MU-A8JM-01
CESC(N=286)	1.64	3.7528	TCGA-C5-A2LY-01
CESC(N=286)	1.76	3.1293	TCGA-FU-A23K-01
CESC(N=286)	1.1	4.742	TCGA-EA-A6QX-01
CESC(N=286)	1.12	4.5329	TCGA-C5-A7CH-01
CESC(N=286)	2.82	1.9561	TCGA-EK-A2RN-01
CESC(N=286)	6.72	3.7345	TCGA-EK-A2RJ-01
CESC(N=286)	2.38	4.3155	TCGA-C5-A1BM-01
CESC(N=286)	0.78	5.3338	TCGA-Q1-A73R-01
CESC(N=286)	1.82	5.0343	TCGA-DS-A7WH-01
CESC(N=286)	0.98	4.8037	TCGA-ZJ-AAX4-01
CESC(N=286)	2.38	5.3789	TCGA-C5-A7CK-01
CESC(N=286)	3.68	5.0308	TCGA-VS-A8EK-01
CESC(N=286)	1.08	4.8156	TCGA-EA-A1QS-01
CESC(N=286)	1.32	5.004	TCGA-FU-A3WB-01
CESC(N=286)	1.06	3.5373	TCGA-FU-A3TQ-01
CESC(N=286)	0.96	4.7399	TCGA-C5-A8XI-01
CESC(N=286)	1.22	5.4456	TCGA-C5-A1BN-01
CESC(N=286)	17.48	4.4957	TCGA-IR-A3LA-01
CESC(N=286)	4.84	5.5874	TCGA-VS-A94X-01
CESC(N=286)	8.84	4.4944	TCGA-MA-AA42-01
CESC(N=286)	2.94	3.8885	TCGA-C5-A8YQ-01
CESC(N=286)	1.92	4.3868	TCGA-ZJ-AB0H-01
CESC(N=286)	3.68	4.5987	TCGA-C5-A7X5-01
CESC(N=286)	1.32	5.1926	TCGA-VS-A9U5-01
CESC(N=286)	1.94	4.6582	TCGA-C5-A1M7-01
CESC(N=286)	1.56	4.8172	TCGA-C5-A905-01
CESC(N=286)	7.18	3.8329	TCGA-Q1-A5R2-01
CESC(N=286)	4.04	4.6034	TCGA-EK-A3GJ-01
CESC(N=286)	1.24	4.4416	TCGA-DG-A2KH-01
CESC(N=286)	1.16	6.1495	TCGA-VS-A8EB-01
CESC(N=286)	0.82	4.7771	TCGA-LP-A4AX-01
CESC(N=286)	12.98	5.1346	TCGA-VS-A94Z-01
CESC(N=286)	2.54	4.7099	TCGA-ZJ-AAXB-01
CESC(N=286)	0.88	3.4646	TCGA-C5-A1MQ-01
CESC(N=286)	1.64	3.6416	TCGA-EX-A1H6-01
CESC(N=286)	0.96	4.2141	TCGA-ZJ-AAXF-01
CESC(N=286)	1.08	4.5729	TCGA-VS-A9UM-01
CESC(N=286)	1.08	4.7333	TCGA-VS-A8EH-01
CESC(N=286)	1.98	4.5053	TCGA-BI-A0VR-01
CESC(N=286)	1.32	4.8846	TCGA-EA-A5FO-01
CESC(N=286)	20.78	3.6904	TCGA-DR-A0ZM-01
CESC(N=286)	1.26	4.8232	TCGA-MA-AA43-01
CESC(N=286)	1.12	4.7612	TCGA-C5-A7UC-01
CESC(N=286)	1.12	4.8253	TCGA-C5-A7XC-01
CESC(N=286)	2.38	4.3348	TCGA-VS-A8QH-01
CESC(N=286)	0.76	4.5211	TCGA-LP-A5U3-01
CESC(N=286)	1.72	4.7618	TCGA-EA-A3HT-01
CESC(N=286)	0.8	4.8424	TCGA-IR-A3LC-01
CESC(N=286)	0.88	4.4932	TCGA-FU-A770-01
CESC(N=286)	2.24	5.2802	TCGA-VS-A8EC-01
CESC(N=286)	2.3	6.0987	TCGA-4J-AA1J-01
CESC(N=286)	7.14	3.2219	TCGA-LP-A4AV-01
CESC(N=286)	0.44	4.8068	TCGA-EK-A2RL-01
CESC(N=286)	3.12	5.1239	TCGA-EK-A3GM-01
CESC(N=286)	2.92	4.0807	TCGA-VS-A9UC-01
CESC(N=286)	1.44	5.1317	TCGA-FU-A2QG-01
CESC(N=286)	5.32	4.9653	TCGA-EK-A2PM-01
CESC(N=286)	2.12	5.7148	TCGA-DS-A0VK-01
CESC(N=286)	1.14	4.6536	TCGA-VS-A94W-01
CESC(N=286)	5.48	4.225	TCGA-C5-A1MK-01
CESC(N=286)	8.34	4.1018	TCGA-C5-A1MH-01
CESC(N=286)	0.46	4.9293	TCGA-C5-A0TN-01
CESC(N=286)	2.32	4.0251	TCGA-VS-A9UI-01
CESC(N=286)	1.08	5.1879	TCGA-FU-A3TX-01
CESC(N=286)	0.6	4.8555	TCGA-Q1-A6DV-01
CESC(N=286)	1.32	5.0618	TCGA-C5-A1ML-01
CESC(N=286)	1.62	4.6148	TCGA-VS-A8QM-01
CESC(N=286)	0.68	4.0391	TCGA-RA-A741-01
CESC(N=286)	1.28	3.7887	TCGA-VS-A954-01
CESC(N=286)	1.7	4.9542	TCGA-XS-A8TJ-01
CESC(N=286)	1.88	4.849	TCGA-LP-A4AW-01
CESC(N=286)	0.88	4.0339	TCGA-JW-A5VK-01
CESC(N=286)	3.04	4.4276	TCGA-EK-A2H0-01
CESC(N=286)	0.54	4.4574	TCGA-EX-A449-01
CESC(N=286)	4.66	5.111	TCGA-C5-A902-01
CESC(N=286)	1.02	3.8738	TCGA-MA-AA3X-01
CESC(N=286)	2.02	4.0968	TCGA-C5-A7CO-01
CESC(N=286)	1.14	3.7876	TCGA-C5-A2LV-01
CESC(N=286)	0.52	5.9914	TCGA-VS-A9UT-01
CESC(N=286)	1.26	4.6948	TCGA-ZJ-AAX8-01
CESC(N=286)	2.66	4.9411	TCGA-C5-A1BJ-01
LUAD(N=509)	6.56	5.6585	TCGA-44-6778-01
LUAD(N=509)	4.66	4.9795	TCGA-05-4420-01
LUAD(N=509)	8.96	4.9887	TCGA-64-1679-01
LUAD(N=509)	3.68	5.2238	TCGA-49-6744-01
LUAD(N=509)	3.38	4.9064	TCGA-55-6982-01
LUAD(N=509)	7.54	5.2582	TCGA-NJ-A4YI-01
LUAD(N=509)	5.94	5.2449	TCGA-73-4666-01
LUAD(N=509)	7.7	4.4269	TCGA-MN-A4N1-01
LUAD(N=509)	3.96	5.9262	TCGA-55-7911-01
LUAD(N=509)	13.62	4.6218	TCGA-55-A4DG-01
LUAD(N=509)	4.96	4.6005	TCGA-L9-A5IP-01
LUAD(N=509)	3.54	5.6679	TCGA-73-4662-01
LUAD(N=509)	2.28	5.393	TCGA-55-6712-01
LUAD(N=509)	0.8	5.9155	TCGA-97-7553-01
LUAD(N=509)	20.54	4.6165	TCGA-49-AARE-01
LUAD(N=509)	0.54	4.2234	TCGA-50-8460-01
LUAD(N=509)	8.52	5.8846	TCGA-50-5933-01
LUAD(N=509)	4.78	5.24	TCGA-44-6774-01
LUAD(N=509)	5.96	4.6461	TCGA-73-4670-01
LUAD(N=509)	0.9	4.5904	TCGA-55-A48Z-01
LUAD(N=509)	3.38	4.849	TCGA-75-7031-01
LUAD(N=509)	3.86	5.093	TCGA-44-A47A-01
LUAD(N=509)	12	5.314	TCGA-05-4398-01
LUAD(N=509)	1.8	3.841	TCGA-67-3773-01
LUAD(N=509)	18.56	4.2319	TCGA-64-5781-01
LUAD(N=509)	0.54	5.5524	TCGA-97-7552-01
LUAD(N=509)	13.9	4.5814	TCGA-49-AARN-01
LUAD(N=509)	0.68	5.2525	TCGA-44-3919-01
LUAD(N=509)	6.74	4.743	TCGA-99-8032-01
LUAD(N=509)	3.52	5.0108	TCGA-55-8299-01
LUAD(N=509)	6.32	4.9458	TCGA-55-A491-01
LUAD(N=509)	1.56	5.0627	TCGA-50-6595-01
LUAD(N=509)	2.14	3.8135	TCGA-95-A4VP-01
LUAD(N=509)	11.84	5.1926	TCGA-55-8302-01
LUAD(N=509)	6.64	3.9021	TCGA-44-4112-01
LUAD(N=509)	4.8	4.8933	TCGA-05-4430-01
LUAD(N=509)	3.94	5.0228	TCGA-75-7027-01
LUAD(N=509)	5.06	4.6388	TCGA-44-2668-01
LUAD(N=509)	17.7	5.7911	TCGA-55-8507-01
LUAD(N=509)	1.4	5.0334	TCGA-69-8254-01
LUAD(N=509)	12.58	4.9579	TCGA-78-8640-01
LUAD(N=509)	25.1	4.9336	TCGA-69-7979-01
LUAD(N=509)	0.88	5.133	TCGA-55-7573-01
LUAD(N=509)	2	3.5323	TCGA-49-4506-01
LUAD(N=509)	2.12	5.2118	TCGA-05-4402-01
LUAD(N=509)	10.72	5.1779	TCGA-44-8119-01
LUAD(N=509)	3.82	5.1534	TCGA-55-7724-01
LUAD(N=509)	3.4	4.8714	TCGA-44-6776-01
LUAD(N=509)	5.32	4.2388	TCGA-49-4514-01
LUAD(N=509)	3.52	5.1081	TCGA-05-4396-01
LUAD(N=509)	3.5	4.2914	TCGA-55-8204-01
LUAD(N=509)	0.14	4.9078	TCGA-L4-A4E6-01
LUAD(N=509)	0.88	5.3132	TCGA-75-6205-01
LUAD(N=509)	16.24	4.5717	TCGA-62-A46O-01
LUAD(N=509)	26.1	5.9755	TCGA-78-7155-01
LUAD(N=509)	0.96	5.0904	TCGA-62-A472-01
LUAD(N=509)	4.6	4.6628	TCGA-NJ-A55R-01
LUAD(N=509)	1.42	5.5223	TCGA-62-8395-01
LUAD(N=509)	15.56	5.0849	TCGA-95-7567-01
LUAD(N=509)	1.76	4.0514	TCGA-50-5051-01
LUAD(N=509)	6.28	4.9188	TCGA-55-A48Y-01
LUAD(N=509)	6.16	4.7268	TCGA-86-A456-01
LUAD(N=509)	1.54	3.4155	TCGA-50-5068-01
LUAD(N=509)	1.86	4.8585	TCGA-NJ-A55A-01
LUAD(N=509)	1.4	4.9791	TCGA-J2-A4AG-01
LUAD(N=509)	6.28	5.3926	TCGA-05-4405-01
LUAD(N=509)	1	5.9819	TCGA-50-5944-01
LUAD(N=509)	5.28	5.6197	TCGA-86-7955-01
LUAD(N=509)	0.92	5.4127	TCGA-50-6673-01
LUAD(N=509)	4.1	5.4367	TCGA-55-7727-01
LUAD(N=509)	5.26	4.8753	TCGA-55-8510-01
LUAD(N=509)	2.06	4.936	TCGA-MP-A4T8-01
LUAD(N=509)	8.76	5.0985	TCGA-86-8279-01
LUAD(N=509)	4.04	5.5304	TCGA-55-A494-01
LUAD(N=509)	3.72	3.2118	TCGA-44-3917-01
LUAD(N=509)	2.94	5.6401	TCGA-75-5125-01
LUAD(N=509)	1.78	5.3572	TCGA-55-8615-01
LUAD(N=509)	7.12	5.4561	TCGA-MP-A4TF-01
LUAD(N=509)	2.08	4.6582	TCGA-55-6979-01
LUAD(N=509)	23	4.957	TCGA-86-A4JF-01
LUAD(N=509)	3.22	4.723	TCGA-86-7701-01
LUAD(N=509)	1.46	5.5638	TCGA-62-8398-01
LUAD(N=509)	4.52	4.582	TCGA-L9-A443-01
LUAD(N=509)	4.28	5.1161	TCGA-78-8660-01
LUAD(N=509)	3.9	5.0339	TCGA-78-7148-01
LUAD(N=509)	1.76	5.5897	TCGA-67-6215-01
LUAD(N=509)	22.36	5.6435	TCGA-55-A490-01
LUAD(N=509)	8.72	6.4321	TCGA-69-7974-01
LUAD(N=509)	10.18	4.4489	TCGA-49-AAR4-01
LUAD(N=509)	4.66	4.5097	TCGA-05-4418-01
LUAD(N=509)	4.36	4.5267	TCGA-35-4123-01
LUAD(N=509)	6.72	4.7835	TCGA-55-6969-01
LUAD(N=509)	0.76	4.9736	TCGA-91-8497-01
LUAD(N=509)	2.08	4.5668	TCGA-62-A470-01
LUAD(N=509)	8.32	4.5211	TCGA-53-A4EZ-01
LUAD(N=509)	1.38	5.1851	TCGA-78-7162-01
LUAD(N=509)	0.68	4.6994	TCGA-62-A46Y-01
LUAD(N=509)	3.16	4.7682	TCGA-62-A46R-01
LUAD(N=509)	3.74	5.263	TCGA-05-4244-01
LUAD(N=509)	13.32	4.2118	TCGA-L9-A8F4-01
LUAD(N=509)	1.84	4.5831	TCGA-55-7726-01
LUAD(N=509)	0.68	4.1473	TCGA-49-4512-01
LUAD(N=509)	15.8	5.029	TCGA-73-A9RS-01
LUAD(N=509)	1.28	4.6719	TCGA-MP-A4TD-01
LUAD(N=509)	0.74	4.9044	TCGA-75-5147-01
LUAD(N=509)	3.9	4.9231	TCGA-44-7671-01
LUAD(N=509)	12.58	4.3191	TCGA-38-4631-01
LUAD(N=509)	2.5	4.8565	TCGA-NJ-A55O-01
LUAD(N=509)	6.42	5.3405	TCGA-75-6211-01
LUAD(N=509)	1.46	3.3575	TCGA-05-5420-01
LUAD(N=509)	2.46	5.7809	TCGA-55-1594-01
LUAD(N=509)	2.34	5.6487	TCGA-64-5774-01
LUAD(N=509)	6.48	5.6017	TCGA-50-5941-01
LUAD(N=509)	2.9	4.3718	TCGA-44-2662-01
LUAD(N=509)	0.46	4.7082	TCGA-97-A4M2-01
LUAD(N=509)	10.96	5.537	TCGA-55-7995-01
LUAD(N=509)	18.1	4.9069	TCGA-95-7043-01
LUAD(N=509)	8.76	4.5071	TCGA-NJ-A4YP-01
LUAD(N=509)	0.72	4.591	TCGA-97-A4M1-01
LUAD(N=509)	2.38	4.5747	TCGA-78-7149-01
LUAD(N=509)	4.42	4.6859	TCGA-MP-A4TC-01
LUAD(N=509)	2.6	5.0734	TCGA-97-A4M5-01
LUAD(N=509)	7.84	4.225	TCGA-99-8028-01
LUAD(N=509)	3.42	5.5431	TCGA-67-6217-01
LUAD(N=509)	0.88	4.8962	TCGA-44-A47B-01
LUAD(N=509)	2.16	4.6323	TCGA-38-4628-01
LUAD(N=509)	5.92	5.6825	TCGA-05-4250-01
LUAD(N=509)	1.62	5.0879	TCGA-67-3774-01
LUAD(N=509)	2.84	4.9718	TCGA-80-5608-01
LUAD(N=509)	3.64	5.7503	TCGA-05-4389-01
LUAD(N=509)	0.2	4.7756	TCGA-75-6203-01
LUAD(N=509)	0.92	5.2122	TCGA-55-6981-01
LUAD(N=509)	2.7	5.5919	TCGA-55-7903-01
LUAD(N=509)	2.14	5.2008	TCGA-62-8394-01
LUAD(N=509)	4.84	5.4067	TCGA-49-4488-01
LUAD(N=509)	2.56	4.5034	TCGA-78-7537-01
LUAD(N=509)	3.42	5.5631	TCGA-80-5611-01
LUAD(N=509)	4.46	3.7005	TCGA-55-6972-01
LUAD(N=509)	1.54	5.0461	TCGA-97-7941-01
LUAD(N=509)	2.1	5.0833	TCGA-91-6840-01
LUAD(N=509)	10.02	5.44	TCGA-69-7978-01
LUAD(N=509)	18.68	4.9639	TCGA-50-5930-01
LUAD(N=509)	8.36	5.3677	TCGA-93-8067-01
LUAD(N=509)	5.24	5.0166	TCGA-44-A479-01
LUAD(N=509)	0.5	5.2616	TCGA-55-8087-01
LUAD(N=509)	0.84	5.2498	TCGA-86-6562-01
LUAD(N=509)	0.72	4.9773	TCGA-05-4425-01
LUAD(N=509)	1.04	4.5223	TCGA-MP-A4SW-01
LUAD(N=509)	0.76	4.9054	TCGA-55-8512-01
LUAD(N=509)	3.56	4.4329	TCGA-67-3770-01
LUAD(N=509)	5.02	5.36	TCGA-50-6592-01
LUAD(N=509)	1.38	4.6398	TCGA-55-6975-01
LUAD(N=509)	1.94	4.0807	TCGA-S2-AA1A-01
LUAD(N=509)	9.28	5.0308	TCGA-55-8511-01
LUAD(N=509)	0.78	4.8419	TCGA-05-4434-01
LUAD(N=509)	9.1	4.1914	TCGA-55-8092-01
LUAD(N=509)	0.64	4.8748	TCGA-L9-A50W-01
LUAD(N=509)	4.4	5.8311	TCGA-44-7661-01
LUAD(N=509)	0.82	4.8938	TCGA-05-4426-01
LUAD(N=509)	9.4	5.0849	TCGA-05-4390-01
LUAD(N=509)	2.94	5.5982	TCGA-64-5815-01
LUAD(N=509)	0.5	5.2177	TCGA-69-7761-01
LUAD(N=509)	4.8	4.4601	TCGA-55-8301-01
LUAD(N=509)	2.54	4.6684	TCGA-44-A4SU-01
LUAD(N=509)	10.18	5.0086	TCGA-69-7765-01
LUAD(N=509)	0.62	5.7112	TCGA-05-4433-01
LUAD(N=509)	3.16	4.2086	TCGA-55-8508-01
LUAD(N=509)	2	4.2555	TCGA-50-5044-01
LUAD(N=509)	2.14	5.2303	TCGA-05-4384-01
LUAD(N=509)	2.94	5.4673	TCGA-O1-A52J-01
LUAD(N=509)	13.7	5.4857	TCGA-78-7220-01
LUAD(N=509)	0.66	4.7021	TCGA-05-4422-01
LUAD(N=509)	1.58	5.8615	TCGA-44-6779-01
LUAD(N=509)	5.02	4.7612	TCGA-86-8672-01
LUAD(N=509)	1.98	4.8957	TCGA-55-6983-01
LUAD(N=509)	5.64	5.3667	TCGA-91-8499-01
LUAD(N=509)	7.28	6.0825	TCGA-91-6836-01
LUAD(N=509)	1.04	5.0687	TCGA-38-7271-01
LUAD(N=509)	2.86	4.4436	TCGA-NJ-A4YG-01
LUAD(N=509)	5.9	4.8919	TCGA-73-4658-01
LUAD(N=509)	1.02	4.6982	TCGA-86-8076-01
LUAD(N=509)	3.06	4.6633	TCGA-55-6987-01
LUAD(N=509)	3.3	4.9001	TCGA-78-7152-01
LUAD(N=509)	2.52	4.6023	TCGA-55-8096-01
LUAD(N=509)	2.1	5.2634	TCGA-75-5122-01
LUAD(N=509)	5.22	6.2104	TCGA-50-5931-01
LUAD(N=509)	10.04	4.41	TCGA-49-AARO-01
LUAD(N=509)	2.68	4.6639	TCGA-44-2655-01
LUAD(N=509)	7.38	5.1014	TCGA-73-4668-01
LUAD(N=509)	4.68	5.7584	TCGA-91-6831-01
LUAD(N=509)	9.64	5.0622	TCGA-L9-A444-01
LUAD(N=509)	9.84	4.6246	TCGA-05-5425-01
LUAD(N=509)	1.08	4.5639	TCGA-44-6775-01
LUAD(N=509)	0.5	4.3923	TCGA-75-7025-01
LUAD(N=509)	0.54	4.1602	TCGA-05-5429-01
LUAD(N=509)	7.96	5.5198	TCGA-99-7458-01
LUAD(N=509)	4.6	5.0268	TCGA-97-7546-01
LUAD(N=509)	1.46	4.591	TCGA-67-3772-01
LUAD(N=509)	4.16	4.8419	TCGA-05-4395-01
LUAD(N=509)	3.34	4.8664	TCGA-91-7771-01
LUAD(N=509)	0.38	4.6679	TCGA-55-6984-01
LUAD(N=509)	16.62	4.2782	TCGA-44-3918-01
LUAD(N=509)	1.48	4.8714	TCGA-50-8459-01
LUAD(N=509)	13.96	5.4582	TCGA-69-7980-01
LUAD(N=509)	1.32	5.1937	TCGA-50-5939-01
LUAD(N=509)	10.04	5.168	TCGA-75-5126-01
LUAD(N=509)	9.16	5.8607	TCGA-50-6594-01
LUAD(N=509)	1.22	5.1489	TCGA-MP-A5C7-01
LUAD(N=509)	0.68	4.2834	TCGA-44-5645-01
LUAD(N=509)	1.74	5.1264	TCGA-50-5935-01
LUAD(N=509)	2.98	4.7345	TCGA-55-7914-01
LUAD(N=509)	6.4	6.0883	TCGA-55-7576-01
LUAD(N=509)	0.7	3.932	TCGA-44-2666-01
LUAD(N=509)	0.68	5.394	TCGA-55-7284-01
LUAD(N=509)	1.58	5.1172	TCGA-73-4676-01
LUAD(N=509)	3.66	3.6439	TCGA-78-7166-01
LUAD(N=509)	4.06	5.7281	TCGA-83-5908-01
LUAD(N=509)	13.86	4.6798	TCGA-50-5049-01
LUAD(N=509)	3.44	5.0175	TCGA-44-3396-01
LUAD(N=509)	4.5	5.1937	TCGA-97-8172-01
LUAD(N=509)	0.72	4.9112	TCGA-50-6597-01
LUAD(N=509)	5.04	6.0065	TCGA-69-8255-01
LUAD(N=509)	0.86	5.4175	TCGA-62-A46U-01
LUAD(N=509)	2.52	5.2724	TCGA-97-8176-01
LUAD(N=509)	19	6.7718	TCGA-86-8358-01
LUAD(N=509)	3.3	5.5338	TCGA-05-4415-01
LUAD(N=509)	7.76	4.5292	TCGA-55-7281-01
LUAD(N=509)	2.9	4.8904	TCGA-78-7161-01
LUAD(N=509)	3.38	4.1683	TCGA-49-4507-01
LUAD(N=509)	1.08	5.1346	TCGA-55-8621-01
LUAD(N=509)	2.96	5.1313	TCGA-55-6970-01
LUAD(N=509)	0.92	5.6174	TCGA-75-6207-01
LUAD(N=509)	9.64	5.802	TCGA-55-8205-01
LUAD(N=509)	1.18	5.2012	TCGA-69-7763-01
LUAD(N=509)	5.72	5.3923	TCGA-55-7913-01
LUAD(N=509)	0.48	4.1498	TCGA-62-8397-01
LUAD(N=509)	3.64	5.1031	TCGA-73-4659-01
LUAD(N=509)	7.48	4.1102	TCGA-91-A4BC-01
LUAD(N=509)	0.98	5.1407	TCGA-97-8547-01
LUAD(N=509)	0.52	4.7021	TCGA-97-8175-01
LUAD(N=509)	0.76	5.4751	TCGA-86-8075-01
LUAD(N=509)	7.62	5.1707	TCGA-55-6985-01
LUAD(N=509)	7.02	5.1143	TCGA-55-A48X-01
LUAD(N=509)	6.78	4.5404	TCGA-44-2657-01
LUAD(N=509)	7.02	5.009	TCGA-95-7562-01
LUAD(N=509)	2.34	4.3391	TCGA-55-7725-01
LUAD(N=509)	8.08	4.588	TCGA-69-A59K-01
LUAD(N=509)	1.86	4.9686	TCGA-05-5715-01
LUAD(N=509)	5.58	3.4919	TCGA-55-A492-01
LUAD(N=509)	3.14	5.9973	TCGA-78-7145-01
LUAD(N=509)	1.74	5.2479	TCGA-86-8278-01
LUAD(N=509)	7.7	4.9279	TCGA-MN-A4N5-01
LUAD(N=509)	8.12	4.3391	TCGA-64-5778-01
LUAD(N=509)	2.54	5.106	TCGA-J2-8194-01
LUAD(N=509)	0.72	5.5838	TCGA-55-A57B-01
LUAD(N=509)	0.52	4.5856	TCGA-38-4627-01
LUAD(N=509)	3.6	5.1424	TCGA-86-7711-01
LUAD(N=509)	2.58	4.0926	TCGA-05-5423-01
LUAD(N=509)	0.66	3.7224	TCGA-91-8496-01
LUAD(N=509)	0.8	4.7666	TCGA-86-8280-01
LUAD(N=509)	0.52	4.781	TCGA-44-6146-01
LUAD(N=509)	5.96	5.8369	TCGA-78-7146-01
LUAD(N=509)	5.48	4.0197	TCGA-35-4122-01
LUAD(N=509)	0.16	4.7317	TCGA-78-8648-01
LUAD(N=509)	0.9	5.966	TCGA-86-7953-01
LUAD(N=509)	2.12	6.1925	TCGA-44-5643-01
LUAD(N=509)	1.84	5.2099	TCGA-73-7498-01
LUAD(N=509)	11.7	5.004	TCGA-75-6214-01
LUAD(N=509)	1.92	4.6387	TCGA-93-7348-01
LUAD(N=509)	2.96	5.5033	TCGA-97-8174-01
LUAD(N=509)	8.52	5.4676	TCGA-55-8620-01
LUAD(N=509)	8.66	5.4864	TCGA-62-8399-01
LUAD(N=509)	2.04	5.0246	TCGA-80-5607-01
LUAD(N=509)	6.88	4.8354	TCGA-49-AAR2-01
LUAD(N=509)	0.38	4.8743	TCGA-55-6543-01
LUAD(N=509)	0.82	4.7533	TCGA-49-4501-01
LUAD(N=509)	5.28	4.4436	TCGA-78-7156-01
LUAD(N=509)	2.06	4.7247	TCGA-62-A46S-01
LUAD(N=509)	12.14	3.853	TCGA-49-AARQ-01
LUAD(N=509)	1.32	4.5681	TCGA-93-A4JN-01
LUAD(N=509)	1.12	4.3778	TCGA-91-6847-01
LUAD(N=509)	1.98	4.8237	TCGA-55-6642-01
LUAD(N=509)	7.14	4.9388	TCGA-55-8203-01
LUAD(N=509)	18.18	5.7991	TCGA-44-7670-01
LUAD(N=509)	1.66	4.9107	TCGA-MP-A4TJ-01
LUAD(N=509)	0.96	5.3413	TCGA-38-6178-01
LUAD(N=509)	1.22	5.2854	TCGA-86-8074-01
LUAD(N=509)	12.78	4.8243	TCGA-55-8616-01
LUAD(N=509)	6.64	4.904	TCGA-97-A4M0-01
LUAD(N=509)	7.66	4.9878	TCGA-49-6767-01
LUAD(N=509)	5.42	5.7834	TCGA-55-1595-01
LUAD(N=509)	0.06	4.5958	TCGA-49-AARR-01
LUAD(N=509)	0.56	5.4122	TCGA-MP-A4T9-01
LUAD(N=509)	1.64	4.1987	TCGA-44-6147-01
LUAD(N=509)	24.52	5.4637	TCGA-86-8073-01
LUAD(N=509)	25.56	4.5921	TCGA-MN-A4N4-01
LUAD(N=509)	3.7	4.7225	TCGA-97-A4M3-01
LUAD(N=509)	1.34	5.0993	TCGA-86-7714-01
LUAD(N=509)	6.16	4.8787	TCGA-49-4487-01
LUAD(N=509)	5.96	5.5301	TCGA-78-7542-01
LUAD(N=509)	4.46	5.3048	TCGA-95-A4VK-01
LUAD(N=509)	26.44	6.1831	TCGA-55-7994-01
LUAD(N=509)	4.48	5.7358	TCGA-49-6742-01
LUAD(N=509)	1.42	4.8197	TCGA-MP-A4T6-01
LUAD(N=509)	29.64	5.1981	TCGA-55-8506-01
LUAD(N=509)	6.22	4.6674	TCGA-MP-A4TA-01
LUAD(N=509)	0.48	4.5484	TCGA-55-8091-01
LUAD(N=509)	5.04	6.0615	TCGA-91-6828-01
LUAD(N=509)	7.28	3.1375	TCGA-35-5375-01
LUAD(N=509)	5.24	5.1807	TCGA-97-A4M7-01
LUAD(N=509)	7.96	5.4624	TCGA-78-7539-01
LUAD(N=509)	1.18	5.3747	TCGA-J2-8192-01
LUAD(N=509)	2.54	6.2511	TCGA-86-7713-01
LUAD(N=509)	0.62	4.7955	TCGA-67-6216-01
LUAD(N=509)	1.48	4.6803	TCGA-44-A47G-01
LUAD(N=509)	0.08	4.9156	TCGA-55-7816-01
LUAD(N=509)	5.6	4.9122	TCGA-78-7147-01
LUAD(N=509)	3.02	4.0339	TCGA-44-3398-01
LUAD(N=509)	1.9	5.6713	TCGA-78-7633-01
LUAD(N=509)	0	5.0726	TCGA-86-A4P8-01
LUAD(N=509)	2.74	3.3771	TCGA-78-7535-01
LUAD(N=509)	0.52	4.7591	TCGA-86-8671-01
LUAD(N=509)	1.32	6.2222	TCGA-91-6835-01
LUAD(N=509)	2.1	3.798	TCGA-35-3615-01
LUAD(N=509)	0.28	4.8084	TCGA-55-6980-01
LUAD(N=509)	1.92	5.3561	TCGA-50-5936-01
LUAD(N=509)	1.14	4.5897	TCGA-73-4675-01
LUAD(N=509)	1.36	5.6224	TCGA-50-5932-01
LUAD(N=509)	1.06	4.9355	TCGA-93-A4JO-01
LUAD(N=509)	2.24	4.4389	TCGA-49-AAR3-01
LUAD(N=509)	3.66	4.9449	TCGA-78-7154-01
LUAD(N=509)	5.36	4.2876	TCGA-55-7910-01
LUAD(N=509)	2.48	4.1457	TCGA-4B-A93V-01
LUAD(N=509)	1.92	4.4614	TCGA-91-6849-01
LUAD(N=509)	2.78	5.2403	TCGA-MP-A4SY-01
LUAD(N=509)	5.78	5.1489	TCGA-MP-A4SV-01
LUAD(N=509)	0.1	5.2188	TCGA-55-8513-01
LUAD(N=509)	6.7	5.1663	TCGA-MP-A4T4-01
LUAD(N=509)	1.58	5.4046	TCGA-71-8520-01
LUAD(N=509)	2.94	4.7655	TCGA-44-7672-01
LUAD(N=509)	5.24	5.0522	TCGA-50-6593-01
LUAD(N=509)	4.5	5.8357	TCGA-69-7973-01
LUAD(N=509)	17.66	5.2865	TCGA-67-3771-01
LUAD(N=509)	2.82	5.0635	TCGA-99-8033-01
LUAD(N=509)	9.48	5.571	TCGA-91-6848-01
LUAD(N=509)	0.98	5.0824	TCGA-93-A4JP-01
LUAD(N=509)	0.22	4.0009	TCGA-38-A44F-01
LUAD(N=509)	6.02	5.2056	TCGA-44-7660-01
LUAD(N=509)	1.16	5.511	TCGA-69-7760-01
LUAD(N=509)	1.4	5.0122	TCGA-69-7764-01
LUAD(N=509)	0.52	3.9298	TCGA-44-2665-01
LUAD(N=509)	2.38	4.975	TCGA-55-8505-01
LUAD(N=509)	3.7	5.6884	TCGA-95-7944-01
LUAD(N=509)	26.24	5.8238	TCGA-L9-A7SV-01
LUAD(N=509)	20.62	5.3034	TCGA-55-8089-01
LUAD(N=509)	3.78	5.6203	TCGA-55-7283-01
LUAD(N=509)	12.76	5.7485	TCGA-44-8117-01
LUAD(N=509)	5.58	5.3512	TCGA-53-7626-01
LUAD(N=509)	8.16	4.9035	TCGA-86-8673-01
LUAD(N=509)	1.54	4.8048	TCGA-95-8494-01
LUAD(N=509)	0.98	4.3957	TCGA-97-8171-01
LUAD(N=509)	4.1	4.9117	TCGA-50-7109-01
LUAD(N=509)	5.28	5.2566	TCGA-44-6145-01
LUAD(N=509)	4.24	4.8304	TCGA-55-8085-01
LUAD(N=509)	10.22	4.4594	TCGA-NJ-A4YF-01
LUAD(N=509)	0.52	4.6758	TCGA-NJ-A7XG-01
LUAD(N=509)	2.24	4.7655	TCGA-05-4403-01
LUAD(N=509)	1.9	4.889	TCGA-55-8097-01
LUAD(N=509)	19	4.4679	TCGA-NJ-A4YQ-01
LUAD(N=509)	2.78	4.9713	TCGA-97-7547-01
LUAD(N=509)	7.42	5.7685	TCGA-55-5899-01
LUAD(N=509)	13.76	5.9594	TCGA-05-4397-01
LUAD(N=509)	6.3	5.3844	TCGA-44-6777-01
LUAD(N=509)	2.42	5.3854	TCGA-55-7815-01
LUAD(N=509)	3.54	5.2315	TCGA-91-6830-01
LUAD(N=509)	8.22	5.076	TCGA-44-A4SS-01
LUAD(N=509)	2.46	4.8475	TCGA-44-7659-01
LUAD(N=509)	2.78	4.488	TCGA-53-7813-01
LUAD(N=509)	30.36	5.1933	TCGA-05-4382-01
LUAD(N=509)	2.44	5.073	TCGA-93-A4JQ-01
LUAD(N=509)	6.38	3.4006	TCGA-05-5428-01
LUAD(N=509)	0.36	5.029	TCGA-55-6986-01
LUAD(N=509)	0.64	3.3448	TCGA-91-A4BD-01
LUAD(N=509)	4.52	3.1143	TCGA-50-5066-01
LUAD(N=509)	10.96	5.1506	TCGA-49-AAR9-01
LUAD(N=509)	19.6	5.4269	TCGA-55-7907-01
LUAD(N=509)	21.06	5.36	TCGA-95-7039-01
LUAD(N=509)	0.96	4.5625	TCGA-64-1680-01
LUAD(N=509)	0.88	4.1922	TCGA-J2-A4AE-01
LUAD(N=509)	2.72	4.4561	TCGA-86-8359-01
LUAD(N=509)	3.78	4.8505	TCGA-55-8614-01
LUAD(N=509)	4.4	4.85	TCGA-55-7574-01
LUAD(N=509)	16	4.8197	TCGA-44-5644-01
LUAD(N=509)	4.08	4.9486	TCGA-MP-A4TI-01
LUAD(N=509)	2.5	4.867	TCGA-95-7948-01
LUAD(N=509)	4.22	4.9188	TCGA-73-4677-01
LUAD(N=509)	1.08	5.0917	TCGA-50-5942-01
LUAD(N=509)	1.56	4.9791	TCGA-78-7167-01
LUAD(N=509)	19.06	4.9818	TCGA-78-8662-01
LUAD(N=509)	9.76	4.546	TCGA-86-8585-01
LUAD(N=509)	1.06	6.1757	TCGA-50-6591-01
LUAD(N=509)	6.14	4.4763	TCGA-MP-A4TK-01
LUAD(N=509)	6.62	5.8268	TCGA-55-7570-01
LUAD(N=509)	0.36	4.2149	TCGA-78-7163-01
LUAD(N=509)	5.04	5.1317	TCGA-05-4417-01
LUAD(N=509)	1.74	5.3388	TCGA-78-8655-01
LUAD(N=509)	7.38	5.7466	TCGA-97-7554-01
LUAD(N=509)	3.46	4.6849	TCGA-49-4505-01
LUAD(N=509)	3.24	5.3313	TCGA-86-8669-01
LUAD(N=509)	5.64	5.1433	TCGA-55-8208-01
LUAD(N=509)	1.5	5.3434	TCGA-75-6206-01
LUAD(N=509)	1.44	5.4101	TCGA-55-6971-01
LUAD(N=509)	18.26	5.0967	TCGA-05-4410-01
[truncated: 9,003 more rows]
