# Supplementary material for: Pan‐cancer multi‐omics reveals DCAF7 as an immune‐modulating prognostic driver and Wnt/β‐catenin activator in hepatocellular carcinoma
Source: Clin Transl Med. 2025 Dec 31;16(1):e70572. doi: 10.1002/ctm2.70572 (PMC12754573; doi:10.1002/ctm2.70572)
Supplement: Supplementary file 2 — Supporting information [file CTM2-16-e70572-s002.zip › Supplemental Tables/TableS13 Correlation Analysis of DCAF7 Expression With NEO in TCGA cohorts.xlsx]

## Sheet: Sheet1
	Neoantigen	Expression	SampleName
GBM(N=117)	43	4.7797	TCGA-19-1787-01
GBM(N=117)	21	4.5173	TCGA-06-5412-01
GBM(N=117)	8	5.7361	TCGA-06-2565-01
GBM(N=117)	0	5.0794	TCGA-06-2561-01
GBM(N=117)	0	4.1408	TCGA-06-0132-01
GBM(N=117)	28	5.5438	TCGA-19-2629-01
GBM(N=117)	1	4.6223	TCGA-06-0238-01
GBM(N=117)	1	4.1498	TCGA-06-0749-01
GBM(N=117)	2	5.8136	TCGA-06-0174-01
GBM(N=117)	3	4.8192	TCGA-28-2513-01
GBM(N=117)	8	5.9678	TCGA-76-4929-01
GBM(N=117)	2	5.8349	TCGA-32-2634-01
GBM(N=117)	1	5.6753	TCGA-06-0125-01
GBM(N=117)	0	5.2691	TCGA-26-1442-01
GBM(N=117)	3	4.8986	TCGA-26-5136-01
GBM(N=117)	1	3.9505	TCGA-06-0184-01
GBM(N=117)	6	5.1862	TCGA-14-0790-01
GBM(N=117)	0	5.3827	TCGA-26-5132-01
GBM(N=117)	0	5.2472	TCGA-76-4932-01
GBM(N=117)	1	5.4915	TCGA-32-1970-01
GBM(N=117)	4	5.0268	TCGA-14-0787-01
GBM(N=117)	4	5.9633	TCGA-12-0618-01
GBM(N=117)	0	4.3998	TCGA-27-2524-01
GBM(N=117)	2	4.9914	TCGA-06-0190-01
GBM(N=117)	0	4.6707	TCGA-06-0745-01
GBM(N=117)	1	5.1922	TCGA-26-5135-01
GBM(N=117)	4	4.9246	TCGA-41-3915-01
GBM(N=117)	7	3.4006	TCGA-27-1831-01
GBM(N=117)	0	5.5487	TCGA-28-1753-01
GBM(N=117)	6	4.4363	TCGA-12-5295-01
GBM(N=117)	1	5.6238	TCGA-28-5204-01
GBM(N=117)	132	5.1428	TCGA-06-2569-01
GBM(N=117)	0	5.625	TCGA-06-2559-01
GBM(N=117)	2	3.8278	TCGA-27-2526-01
GBM(N=117)	0	5.431	TCGA-06-5856-01
GBM(N=117)	1	4.9556	TCGA-06-5418-01
GBM(N=117)	0	5.3484	TCGA-06-5414-01
GBM(N=117)	14	5.5257	TCGA-06-5417-01
GBM(N=117)	3	2.8719	TCGA-26-5134-01
GBM(N=117)	2	5.8347	TCGA-76-4925-01
GBM(N=117)	2	5.3034	TCGA-06-5413-01
GBM(N=117)	1	5.6625	TCGA-06-0646-01
GBM(N=117)	2	5.0076	TCGA-12-0616-01
GBM(N=117)	4	5.0921	TCGA-19-2620-01
GBM(N=117)	1	5	TCGA-16-0846-01
GBM(N=117)	20	6.3832	TCGA-02-0047-01
GBM(N=117)	8	5.409	TCGA-19-2624-01
GBM(N=117)	0	4.4784	TCGA-32-1982-01
GBM(N=117)	4	5.4935	TCGA-27-1835-01
GBM(N=117)	2	4.9941	TCGA-06-0747-01
GBM(N=117)	0	5.0103	TCGA-28-5220-01
GBM(N=117)	3	4.5699	TCGA-14-0817-01
GBM(N=117)	14	5.6043	TCGA-06-2570-01
GBM(N=117)	3	5.1143	TCGA-41-4097-01
GBM(N=117)	5	5.6606	TCGA-06-0211-01
GBM(N=117)	4	5.5723	TCGA-02-2483-01
GBM(N=117)	0	5.6325	TCGA-27-2523-01
GBM(N=117)	8	5.4439	TCGA-27-1837-01
GBM(N=117)	28	4.8615	TCGA-06-0744-01
GBM(N=117)	0	4.7612	TCGA-32-5222-01
GBM(N=117)	5	5.1094	TCGA-27-2519-01
GBM(N=117)	11	5.3737	TCGA-12-0821-01
GBM(N=117)	19	5.677	TCGA-19-2619-01
GBM(N=117)	3	5.3691	TCGA-14-0789-01
GBM(N=117)	18	5.8861	TCGA-28-5209-01
GBM(N=117)	12	5.2939	TCGA-28-5218-01
GBM(N=117)	10	5.7214	TCGA-28-2514-01
GBM(N=117)	1	5.3016	TCGA-06-5859-01
GBM(N=117)	3	4.864	TCGA-28-2509-01
GBM(N=117)	0	4.7388	TCGA-19-4065-01
GBM(N=117)	2	5.4663	TCGA-02-2485-01
GBM(N=117)	9	4.5392	TCGA-12-1597-01
GBM(N=117)	6	5.328	TCGA-28-1747-01
GBM(N=117)	5	4.565	TCGA-06-0649-01
GBM(N=117)	0	5.6605	TCGA-06-2564-01
GBM(N=117)	0	5.6088	TCGA-06-5408-01
GBM(N=117)	9	4.3334	TCGA-27-1832-01
GBM(N=117)	4	4.9355	TCGA-32-2615-01
GBM(N=117)	11	5.5431	TCGA-06-0158-01
GBM(N=117)	2	5.4861	TCGA-28-5216-01
GBM(N=117)	3	5.6253	TCGA-28-5207-01
GBM(N=117)	5	4.2304	TCGA-06-0130-01
GBM(N=117)	89	5.8782	TCGA-06-5416-01
GBM(N=117)	1	4.5034	TCGA-06-0168-01
GBM(N=117)	1	5.3398	TCGA-06-5415-01
GBM(N=117)	3	5.3568	TCGA-26-5139-01
GBM(N=117)	7	4.841	TCGA-76-4928-01
GBM(N=117)	9	4.7661	TCGA-06-0644-01
GBM(N=117)	0	4.5934	TCGA-14-0871-01
GBM(N=117)	0	4.9565	TCGA-06-0882-01
GBM(N=117)	0	4.6775	TCGA-19-2625-01
GBM(N=117)	0	5.4989	TCGA-27-1834-01
GBM(N=117)	0	4.6926	TCGA-41-2571-01
GBM(N=117)	5	4.6011	TCGA-14-0781-01
GBM(N=117)	8	5.3255	TCGA-06-0157-01
GBM(N=117)	2	5.3631	TCGA-12-3653-01
GBM(N=117)	3	5.3522	TCGA-76-4926-01
GBM(N=117)	2	5.7632	TCGA-26-5133-01
GBM(N=117)	13	5.263	TCGA-06-2562-01
GBM(N=117)	17	5.722	TCGA-27-2521-01
GBM(N=117)	6	5.0144	TCGA-06-0210-01
GBM(N=117)	9	6.289	TCGA-19-5960-01
GBM(N=117)	1	5.3892	TCGA-06-0686-01
GBM(N=117)	4	3.391	TCGA-32-4213-01
GBM(N=117)	0	5.0605	TCGA-15-0742-01
GBM(N=117)	0	5.2032	TCGA-06-0187-01
GBM(N=117)	0	6.3854	TCGA-19-1390-01
GBM(N=117)	13	5.489	TCGA-06-2557-01
GBM(N=117)	8	5.3944	TCGA-06-0878-01
GBM(N=117)	4	6.1705	TCGA-06-0129-01
GBM(N=117)	14	5.1977	TCGA-16-1045-01
GBM(N=117)	8	5.4039	TCGA-06-2567-01
GBM(N=117)	0	5.5033	TCGA-28-5208-01
GBM(N=117)	0	4.4608	TCGA-14-2554-01
GBM(N=117)	3	5.3052	TCGA-27-2528-01
GBM(N=117)	0	5.5765	TCGA-06-5858-01
GBM(N=117)	6	4.6188	TCGA-06-0743-01
GBMLGG(N=520)	43	4.7797	TCGA-19-1787-01
GBMLGG(N=520)	4	5.9422	TCGA-S9-A7J2-01
GBMLGG(N=520)	2	6.417	TCGA-E1-A7YI-01
GBMLGG(N=520)	21	4.5173	TCGA-06-5412-01
GBMLGG(N=520)	14	5.9837	TCGA-DU-7302-01
GBMLGG(N=520)	2	4.7377	TCGA-P5-A5EX-01
GBMLGG(N=520)	14	5.7482	TCGA-FG-A60K-01
GBMLGG(N=520)	8	5.7361	TCGA-06-2565-01
GBMLGG(N=520)	0	5.0794	TCGA-06-2561-01
GBMLGG(N=520)	0	5.8413	TCGA-CS-5397-01
GBMLGG(N=520)	4	6.0142	TCGA-E1-5322-01
GBMLGG(N=520)	0	5.0703	TCGA-HT-7854-01
GBMLGG(N=520)	3	5.2299	TCGA-HT-7467-01
GBMLGG(N=520)	0	5.382	TCGA-HT-7874-01
GBMLGG(N=520)	1	5.044	TCGA-VM-A8CD-01
GBMLGG(N=520)	0	4.1408	TCGA-06-0132-01
GBMLGG(N=520)	3	5.6493	TCGA-HT-7616-01
GBMLGG(N=520)	1	5.8458	TCGA-KT-A7W1-01
GBMLGG(N=520)	1	4.9653	TCGA-P5-A5F2-01
GBMLGG(N=520)	28	5.5438	TCGA-19-2629-01
GBMLGG(N=520)	1	5.332	TCGA-HT-7607-01
GBMLGG(N=520)	1	4.6223	TCGA-06-0238-01
GBMLGG(N=520)	5	6.1971	TCGA-HT-7873-01
GBMLGG(N=520)	1	4.1498	TCGA-06-0749-01
GBMLGG(N=520)	2	5.5702	TCGA-DB-A64P-01
GBMLGG(N=520)	2	5.8136	TCGA-06-0174-01
GBMLGG(N=520)	3	5.3951	TCGA-DU-7011-01
GBMLGG(N=520)	10	5.0635	TCGA-P5-A77X-01
GBMLGG(N=520)	4	4.1779	TCGA-VM-A8CA-01
GBMLGG(N=520)	3	5.7879	TCGA-DU-7015-01
GBMLGG(N=520)	0	5.2998	TCGA-TM-A84O-01
GBMLGG(N=520)	4	5.2024	TCGA-S9-A7R3-01
GBMLGG(N=520)	3	4.8192	TCGA-28-2513-01
GBMLGG(N=520)	13	5.5223	TCGA-DU-A6S6-01
GBMLGG(N=520)	33	5.546	TCGA-P5-A735-01
GBMLGG(N=520)	0	4.3038	TCGA-FG-A6J1-01
GBMLGG(N=520)	13	5.4712	TCGA-S9-A7R7-01
GBMLGG(N=520)	8	5.9678	TCGA-76-4929-01
GBMLGG(N=520)	3	5.223	TCGA-DU-6402-01
GBMLGG(N=520)	0	4.3674	TCGA-HT-7684-01
GBMLGG(N=520)	4	5.9179	TCGA-HT-8104-01
GBMLGG(N=520)	55	5.6377	TCGA-FN-7833-01
GBMLGG(N=520)	1	5.6721	TCGA-HT-7473-01
GBMLGG(N=520)	5	6.0259	TCGA-DB-A4XF-01
GBMLGG(N=520)	5	4.8861	TCGA-FG-A713-01
GBMLGG(N=520)	2	4.7782	TCGA-E1-A7YL-01
GBMLGG(N=520)	1	6.1914	TCGA-CS-5396-01
GBMLGG(N=520)	8	6.1912	TCGA-HW-8322-01
GBMLGG(N=520)	4	4.9598	TCGA-S9-A6U9-01
GBMLGG(N=520)	0	5.5454	TCGA-HT-7676-01
GBMLGG(N=520)	1	6.2153	TCGA-HT-7469-01
GBMLGG(N=520)	2	5.8349	TCGA-32-2634-01
GBMLGG(N=520)	1	5.6801	TCGA-HT-7478-01
GBMLGG(N=520)	1	5.1599	TCGA-DU-A5TW-01
GBMLGG(N=520)	14	5.0785	TCGA-S9-A6TX-01
GBMLGG(N=520)	6	5.0081	TCGA-RY-A83Z-01
GBMLGG(N=520)	1	5.6753	TCGA-06-0125-01
GBMLGG(N=520)	0	4.2273	TCGA-FG-A6IZ-01
GBMLGG(N=520)	1	5.9364	TCGA-HW-8321-01
GBMLGG(N=520)	0	6.19	TCGA-EZ-7264-01
GBMLGG(N=520)	0	6.059	TCGA-CS-6666-01
GBMLGG(N=520)	2	6.522	TCGA-HW-7491-01
GBMLGG(N=520)	1	6.2464	TCGA-S9-A6U1-01
GBMLGG(N=520)	0	6.1377	TCGA-E1-5307-01
GBMLGG(N=520)	5	5.6392	TCGA-HW-7495-01
GBMLGG(N=520)	1	5.5638	TCGA-HT-7481-01
GBMLGG(N=520)	0	5.2691	TCGA-26-1442-01
GBMLGG(N=520)	5	5.5401	TCGA-HT-8110-01
GBMLGG(N=520)	18	5.7363	TCGA-QH-A6CW-01
GBMLGG(N=520)	0	6.0777	TCGA-DU-5870-01
GBMLGG(N=520)	3	4.8986	TCGA-26-5136-01
GBMLGG(N=520)	1	3.9505	TCGA-06-0184-01
GBMLGG(N=520)	0	6.1162	TCGA-FG-8182-01
GBMLGG(N=520)	6	5.1862	TCGA-14-0790-01
GBMLGG(N=520)	0	5.3827	TCGA-26-5132-01
GBMLGG(N=520)	3	4.851	TCGA-FG-6688-01
GBMLGG(N=520)	0	4.811	TCGA-HT-8113-01
GBMLGG(N=520)	0	5.2472	TCGA-76-4932-01
GBMLGG(N=520)	1	5.3187	TCGA-HT-7689-01
GBMLGG(N=520)	0	6.6198	TCGA-DU-7013-01
GBMLGG(N=520)	1	5.4915	TCGA-32-1970-01
GBMLGG(N=520)	3	5.0285	TCGA-E1-A7Z3-01
GBMLGG(N=520)	1	5.037	TCGA-HT-7476-01
GBMLGG(N=520)	0	5.8382	TCGA-TQ-A7RG-01
GBMLGG(N=520)	20	5.5239	TCGA-DU-A7T6-01
GBMLGG(N=520)	4	5.7054	TCGA-DB-A4XC-01
GBMLGG(N=520)	9	5.04	TCGA-FG-A4MW-01
GBMLGG(N=520)	1	5.8589	TCGA-DH-5142-01
GBMLGG(N=520)	4	5.0268	TCGA-14-0787-01
GBMLGG(N=520)	4	5.9633	TCGA-12-0618-01
GBMLGG(N=520)	0	4.3998	TCGA-27-2524-01
GBMLGG(N=520)	1	5.4825	TCGA-TQ-A7RH-01
GBMLGG(N=520)	9	5.8405	TCGA-HT-8012-01
GBMLGG(N=520)	0	5.4998	TCGA-S9-A7QW-01
GBMLGG(N=520)	4	4.546	TCGA-P5-A733-01
GBMLGG(N=520)	6	5.2354	TCGA-E1-A7Z4-01
GBMLGG(N=520)	0	5.6803	TCGA-FG-8185-01
GBMLGG(N=520)	2	6.0875	TCGA-HW-8320-01
GBMLGG(N=520)	2	5.467	TCGA-CS-6667-01
GBMLGG(N=520)	2	5.5546	TCGA-DB-5279-01
GBMLGG(N=520)	2	4.9914	TCGA-06-0190-01
GBMLGG(N=520)	2	5.6011	TCGA-CS-6670-01
GBMLGG(N=520)	8	4.6853	TCGA-DB-A64V-01
GBMLGG(N=520)	0	4.6707	TCGA-06-0745-01
GBMLGG(N=520)	1	6.0635	TCGA-DU-5854-01
GBMLGG(N=520)	24	5.4568	TCGA-DH-A7UR-01
GBMLGG(N=520)	3	5.95	TCGA-S9-A6WL-01
GBMLGG(N=520)	2	4.7409	TCGA-HT-7880-01
GBMLGG(N=520)	1	5.1922	TCGA-26-5135-01
GBMLGG(N=520)	3	6.2526	TCGA-E1-5318-01
GBMLGG(N=520)	11	6.3263	TCGA-DU-6393-01
GBMLGG(N=520)	4	4.9246	TCGA-41-3915-01
GBMLGG(N=520)	0	5.984	TCGA-TM-A84J-01
GBMLGG(N=520)	3	5.7323	TCGA-FG-5962-01
GBMLGG(N=520)	7	3.4006	TCGA-27-1831-01
GBMLGG(N=520)	0	6.2164	TCGA-F6-A8O4-01
GBMLGG(N=520)	0	5.5487	TCGA-28-1753-01
GBMLGG(N=520)	1	5.1775	TCGA-S9-A7R1-01
GBMLGG(N=520)	6	4.4363	TCGA-12-5295-01
GBMLGG(N=520)	0	6.7582	TCGA-TM-A84M-01
GBMLGG(N=520)	1	5.4208	TCGA-P5-A5ET-01
GBMLGG(N=520)	2	4.7153	TCGA-P5-A72W-01
GBMLGG(N=520)	0	5.3071	TCGA-FG-A70Y-01
GBMLGG(N=520)	2	5.8263	TCGA-HW-A5KM-01
GBMLGG(N=520)	2	4.795	TCGA-FG-A87Q-01
GBMLGG(N=520)	0	5.4053	TCGA-FG-A4MU-01
GBMLGG(N=520)	1	6.6686	TCGA-DB-A4XB-01
GBMLGG(N=520)	0	4.9373	TCGA-WY-A85D-01
GBMLGG(N=520)	1	5.2887	TCGA-FG-6689-01
GBMLGG(N=520)	2	6.6167	TCGA-DB-5277-01
GBMLGG(N=520)	1	5.6238	TCGA-28-5204-01
GBMLGG(N=520)	0	5.4663	TCGA-HT-A615-01
GBMLGG(N=520)	4	5.7269	TCGA-DU-7301-01
GBMLGG(N=520)	1	6.2896	TCGA-P5-A5EW-01
GBMLGG(N=520)	132	5.1428	TCGA-06-2569-01
GBMLGG(N=520)	12	5.463	TCGA-HT-A5RB-01
GBMLGG(N=520)	3	4.8485	TCGA-E1-A7YN-01
GBMLGG(N=520)	1	4.701	TCGA-QH-A6XC-01
GBMLGG(N=520)	0	5.625	TCGA-06-2559-01
GBMLGG(N=520)	7	4.9523	TCGA-S9-A6WN-01
GBMLGG(N=520)	0	5.2072	TCGA-DB-A64L-01
GBMLGG(N=520)	4	6.0557	TCGA-TM-A84I-01
GBMLGG(N=520)	0	5.6165	TCGA-QH-A6CZ-01
GBMLGG(N=520)	3	4.3356	TCGA-WY-A858-01
GBMLGG(N=520)	2	5.3165	TCGA-VM-A8CB-01
GBMLGG(N=520)	2	3.8278	TCGA-27-2526-01
GBMLGG(N=520)	0	3.4789	TCGA-VM-A8CF-01
GBMLGG(N=520)	0	5.431	TCGA-06-5856-01
GBMLGG(N=520)	1	5.2634	TCGA-HT-7608-01
GBMLGG(N=520)	22	5.6957	TCGA-CS-4938-01
GBMLGG(N=520)	0	5.206	TCGA-QH-A6X5-01
GBMLGG(N=520)	4	6.0866	TCGA-DU-8166-01
GBMLGG(N=520)	3	5.1691	TCGA-HT-8018-01
GBMLGG(N=520)	0	5.4026	TCGA-DU-7292-01
GBMLGG(N=520)	1	4.9556	TCGA-06-5418-01
GBMLGG(N=520)	80	6.0785	TCGA-FG-6691-01
GBMLGG(N=520)	5	6.4891	TCGA-DU-6399-01
GBMLGG(N=520)	0	4.9887	TCGA-S9-A7IQ-01
GBMLGG(N=520)	0	5.3484	TCGA-06-5414-01
GBMLGG(N=520)	0	4.5354	TCGA-S9-A6WI-01
GBMLGG(N=520)	2	5.1748	TCGA-DB-A64S-01
GBMLGG(N=520)	1	4.9955	TCGA-FG-6692-01
GBMLGG(N=520)	0	5.2107	TCGA-HW-7489-01
GBMLGG(N=520)	0	6.3528	TCGA-R8-A6YH-01
GBMLGG(N=520)	14	5.5257	TCGA-06-5417-01
GBMLGG(N=520)	0	5.4874	TCGA-HT-A618-01
GBMLGG(N=520)	3	2.8719	TCGA-26-5134-01
GBMLGG(N=520)	5	5.0648	TCGA-QH-A65S-01
GBMLGG(N=520)	3	5.5753	TCGA-DU-7019-01
GBMLGG(N=520)	2	5.8347	TCGA-76-4925-01
GBMLGG(N=520)	12	6.6573	TCGA-TM-A84H-01
GBMLGG(N=520)	0	5.6744	TCGA-S9-A7R8-01
GBMLGG(N=520)	5	5.9784	TCGA-S9-A7J3-01
GBMLGG(N=520)	5	5.5338	TCGA-TM-A84L-01
GBMLGG(N=520)	1	5.2506	TCGA-E1-A7YH-01
GBMLGG(N=520)	2	5.3034	TCGA-06-5413-01
GBMLGG(N=520)	1	5.6625	TCGA-06-0646-01
GBMLGG(N=520)	8	5.5151	TCGA-P5-A5EV-01
GBMLGG(N=520)	2	5.9628	TCGA-DU-A7TD-01
GBMLGG(N=520)	1	5.4393	TCGA-HW-A5KL-01
GBMLGG(N=520)	0	5.79	TCGA-RY-A83X-01
GBMLGG(N=520)	2	6.1762	TCGA-HT-7687-01
GBMLGG(N=520)	5	5.5132	TCGA-WY-A85A-01
GBMLGG(N=520)	13	6.0854	TCGA-DB-5281-01
GBMLGG(N=520)	1	4.855	TCGA-E1-A7YK-01
GBMLGG(N=520)	19	5.2927	TCGA-DU-A7TA-01
GBMLGG(N=520)	0	6.3983	TCGA-CS-5395-01
GBMLGG(N=520)	2	5.3125	TCGA-TQ-A7RR-01
GBMLGG(N=520)	2	5.0076	TCGA-12-0616-01
GBMLGG(N=520)	2	4.9006	TCGA-QH-A65V-01
GBMLGG(N=520)	5	5.5251	TCGA-S9-A6WP-01
GBMLGG(N=520)	4	5.0921	TCGA-19-2620-01
GBMLGG(N=520)	4	5.3919	TCGA-S9-A6U5-01
GBMLGG(N=520)	1	5.7409	TCGA-E1-A7YO-01
GBMLGG(N=520)	1	6.0202	TCGA-QH-A6X8-01
GBMLGG(N=520)	9	5.9676	TCGA-HT-7875-01
GBMLGG(N=520)	1	5	TCGA-16-0846-01
GBMLGG(N=520)	0	5.3359	TCGA-R8-A6MK-01
GBMLGG(N=520)	4	5.4809	TCGA-P5-A5F0-01
GBMLGG(N=520)	20	6.3832	TCGA-02-0047-01
GBMLGG(N=520)	8	4.6916	TCGA-S9-A6TW-01
GBMLGG(N=520)	3	5.3561	TCGA-E1-5303-01
GBMLGG(N=520)	0	6.2194	TCGA-HT-7606-01
GBMLGG(N=520)	0	6.0666	TCGA-DU-6408-01
GBMLGG(N=520)	4	5.1571	TCGA-FG-5964-01
GBMLGG(N=520)	2	6.2532	TCGA-DB-A64Q-01
GBMLGG(N=520)	11	5.2817	TCGA-S9-A7IZ-01
GBMLGG(N=520)	12	5.6085	TCGA-S9-A6WH-01
GBMLGG(N=520)	8	5.409	TCGA-19-2624-01
GBMLGG(N=520)	7	5.4108	TCGA-DU-A6S8-01
GBMLGG(N=520)	1	5.6767	TCGA-HT-7858-01
GBMLGG(N=520)	0	4.4784	TCGA-32-1982-01
GBMLGG(N=520)	0	5.3366	TCGA-S9-A6WD-01
GBMLGG(N=520)	4	5.4935	TCGA-27-1835-01
GBMLGG(N=520)	4	5.8694	TCGA-HT-7860-01
GBMLGG(N=520)	2	5.9088	TCGA-DU-7006-01
GBMLGG(N=520)	5	5.4493	TCGA-TQ-A7RS-01
GBMLGG(N=520)	0	5.996	TCGA-DU-7009-01
GBMLGG(N=520)	2	4.9941	TCGA-06-0747-01
GBMLGG(N=520)	13	6.2388	TCGA-DU-7010-01
GBMLGG(N=520)	1	5.6468	TCGA-QH-A6X3-01
GBMLGG(N=520)	3	6.35	TCGA-DU-8164-01
GBMLGG(N=520)	11	5.9626	TCGA-DU-7018-01
GBMLGG(N=520)	0	5.3799	TCGA-RY-A843-01
GBMLGG(N=520)	4	5.7498	TCGA-HT-7693-01
GBMLGG(N=520)	1	4.2372	TCGA-FG-A6J3-01
GBMLGG(N=520)	0	5.0103	TCGA-28-5220-01
GBMLGG(N=520)	2	6.0648	TCGA-HT-7472-01
GBMLGG(N=520)	3	4.5699	TCGA-14-0817-01
GBMLGG(N=520)	4	6.0607	TCGA-HT-7855-01
GBMLGG(N=520)	14	5.6043	TCGA-06-2570-01
GBMLGG(N=520)	3	6.1971	TCGA-DB-A4XG-01
GBMLGG(N=520)	2	5.2939	TCGA-HT-A5RC-01
GBMLGG(N=520)	2	5.3144	TCGA-HT-7681-01
GBMLGG(N=520)	3	5.1143	TCGA-41-4097-01
GBMLGG(N=520)	1	5.3913	TCGA-DU-A6S2-01
GBMLGG(N=520)	0	5.6398	TCGA-DU-7309-01
GBMLGG(N=520)	2	4.981	TCGA-DB-A4XH-01
GBMLGG(N=520)	1	5.4578	TCGA-VW-A7QS-01
GBMLGG(N=520)	5	5.6606	TCGA-06-0211-01
GBMLGG(N=520)	2	5.431	TCGA-VV-A86M-01
GBMLGG(N=520)	21	5.7645	TCGA-E1-A7YV-01
GBMLGG(N=520)	0	6.2959	TCGA-HT-7468-01
GBMLGG(N=520)	4	5.5723	TCGA-02-2483-01
GBMLGG(N=520)	2	6.2303	TCGA-HT-7677-01
GBMLGG(N=520)	15	5.0648	TCGA-DU-A5TY-01
GBMLGG(N=520)	1	5.6094	TCGA-HT-8109-01
GBMLGG(N=520)	24	5.1538	TCGA-HT-7479-01
GBMLGG(N=520)	9	5.8045	TCGA-DB-5275-01
GBMLGG(N=520)	0	5.4611	TCGA-TM-A7C4-01
GBMLGG(N=520)	0	5.6325	TCGA-27-2523-01
GBMLGG(N=520)	8	5.4439	TCGA-27-1837-01
GBMLGG(N=520)	0	5.9845	TCGA-DH-A7UU-01
GBMLGG(N=520)	28	4.8615	TCGA-06-0744-01
GBMLGG(N=520)	2	5.327	TCGA-FG-A4MT-01
GBMLGG(N=520)	2	6.1183	TCGA-E1-5305-01
GBMLGG(N=520)	0	5.5357	TCGA-CS-5393-01
GBMLGG(N=520)	1	5.7404	TCGA-DU-6395-01
GBMLGG(N=520)	0	4.6094	TCGA-DB-A64X-01
GBMLGG(N=520)	0	6.2285	TCGA-S9-A7IS-01
GBMLGG(N=520)	0	4.7612	TCGA-32-5222-01
GBMLGG(N=520)	0	5.5846	TCGA-QH-A6XA-01
GBMLGG(N=520)	9	5.2142	TCGA-P5-A77W-01
GBMLGG(N=520)	5	5.1094	TCGA-27-2519-01
GBMLGG(N=520)	0	5.5598	TCGA-CS-6186-01
GBMLGG(N=520)	3	5.8679	TCGA-DU-7008-01
GBMLGG(N=520)	35	5.4568	TCGA-HT-7688-01
GBMLGG(N=520)	0	5.4118	TCGA-DU-A7T8-01
GBMLGG(N=520)	0	4.9122	TCGA-DU-A6S3-01
GBMLGG(N=520)	3	5.5892	TCGA-DB-A64U-01
GBMLGG(N=520)	1	5.7121	TCGA-HT-A61C-01
GBMLGG(N=520)	11	5.3737	TCGA-12-0821-01
GBMLGG(N=520)	0	5.1317	TCGA-TQ-A7RF-01
GBMLGG(N=520)	19	5.677	TCGA-19-2619-01
GBMLGG(N=520)	0	6.1878	TCGA-F6-A8O3-01
GBMLGG(N=520)	0	5.7848	TCGA-R8-A6ML-01
GBMLGG(N=520)	1	4.5681	TCGA-DU-A5TT-01
GBMLGG(N=520)	4	5.4731	TCGA-QH-A870-01
GBMLGG(N=520)	5	5.4049	TCGA-DB-A75O-01
GBMLGG(N=520)	1	5.6721	TCGA-HT-8111-01
GBMLGG(N=520)	21	5.5267	TCGA-S9-A7QZ-01
GBMLGG(N=520)	10	5.7145	TCGA-HT-7470-01
GBMLGG(N=520)	0	4.8379	TCGA-FG-A4MY-01
GBMLGG(N=520)	2	5.9198	TCGA-HT-8108-01
GBMLGG(N=520)	3	5.8699	TCGA-DB-A4XE-01
GBMLGG(N=520)	0	4.3448	TCGA-HT-A4DS-01
GBMLGG(N=520)	0	5.5925	TCGA-DU-8158-01
GBMLGG(N=520)	3	5.4043	TCGA-HT-7474-01
GBMLGG(N=520)	1	5.6484	TCGA-DH-5143-01
GBMLGG(N=520)	1	5.61	TCGA-TQ-A7RJ-01
GBMLGG(N=520)	0	5.1404	TCGA-DB-A4XA-01
GBMLGG(N=520)	1	5.2346	TCGA-P5-A731-01
GBMLGG(N=520)	3	5.337	TCGA-FG-A710-01
GBMLGG(N=520)	1	5.0717	TCGA-HT-8010-01
GBMLGG(N=520)	6	5.9168	TCGA-DU-7299-01
GBMLGG(N=520)	4	5.3806	TCGA-DB-5270-01
GBMLGG(N=520)	3	5.3691	TCGA-14-0789-01
GBMLGG(N=520)	0	5.7344	TCGA-KT-A74X-01
GBMLGG(N=520)	2	5.3646	TCGA-DB-A75L-01
GBMLGG(N=520)	0	5.1827	TCGA-HT-A616-01
GBMLGG(N=520)	9	4.0764	TCGA-HT-A74K-01
GBMLGG(N=520)	21	5.2114	TCGA-WY-A85C-01
GBMLGG(N=520)	0	5.8136	TCGA-FG-8188-01
GBMLGG(N=520)	4	5.9894	TCGA-DU-A6S7-01
GBMLGG(N=520)	74	3.7866	TCGA-DB-5274-01
GBMLGG(N=520)	18	5.8861	TCGA-28-5209-01
GBMLGG(N=520)	2	5.9551	TCGA-HT-7604-01
GBMLGG(N=520)	9	5.3338	TCGA-TM-A84F-01
GBMLGG(N=520)	4	4.7484	TCGA-DB-A64O-01
GBMLGG(N=520)	18	5.5512	TCGA-HT-7884-01
GBMLGG(N=520)	9	5.9607	TCGA-S9-A6WE-01
GBMLGG(N=520)	6	5.437	TCGA-S9-A6WM-01
GBMLGG(N=520)	12	5.2939	TCGA-28-5218-01
GBMLGG(N=520)	1	5.6899	TCGA-HT-A5RA-01
GBMLGG(N=520)	0	5.9165	TCGA-DU-5852-01
GBMLGG(N=520)	10	5.7214	TCGA-28-2514-01
GBMLGG(N=520)	1	5.3016	TCGA-06-5859-01
GBMLGG(N=520)	7	5.4219	TCGA-DB-A75K-01
GBMLGG(N=520)	0	6.4041	TCGA-DU-6410-01
GBMLGG(N=520)	3	4.864	TCGA-28-2509-01
GBMLGG(N=520)	15	5.3847	TCGA-QH-A65Z-01
GBMLGG(N=520)	5	5.0747	TCGA-S9-A7IY-01
GBMLGG(N=520)	3	5.3395	TCGA-P5-A781-01
GBMLGG(N=520)	0	6.2194	TCGA-TM-A84G-01
GBMLGG(N=520)	6	4.7415	TCGA-HW-A5KK-01
GBMLGG(N=520)	0	6.4912	TCGA-FG-7634-01
GBMLGG(N=520)	0	5.7241	TCGA-DU-5855-01
GBMLGG(N=520)	7	6.2238	TCGA-DU-6396-01
GBMLGG(N=520)	0	4.7388	TCGA-19-4065-01
GBMLGG(N=520)	5	4.9977	TCGA-FG-7643-01
GBMLGG(N=520)	79	5.5925	TCGA-TM-A84C-01
GBMLGG(N=520)	2	5.4663	TCGA-02-2485-01
GBMLGG(N=520)	3	5.4718	TCGA-WY-A85E-01
GBMLGG(N=520)	9	4.5392	TCGA-12-1597-01
GBMLGG(N=520)	6	5.328	TCGA-28-1747-01
GBMLGG(N=520)	26	5.9649	TCGA-DU-7298-01
GBMLGG(N=520)	0	5.5163	TCGA-TM-A84T-01
GBMLGG(N=520)	1	5.9702	TCGA-FG-7637-01
GBMLGG(N=520)	8	5.5254	TCGA-HT-A5R9-01
GBMLGG(N=520)	4	5.3194	TCGA-HT-A614-01
GBMLGG(N=520)	5	4.565	TCGA-06-0649-01
GBMLGG(N=520)	1	5.1152	TCGA-QH-A65R-01
GBMLGG(N=520)	0	5.6605	TCGA-06-2564-01
GBMLGG(N=520)	0	5.6088	TCGA-06-5408-01
GBMLGG(N=520)	9	4.3334	TCGA-27-1832-01
GBMLGG(N=520)	4	4.9355	TCGA-32-2615-01
GBMLGG(N=520)	11	5.5431	TCGA-06-0158-01
GBMLGG(N=520)	4	5.0643	TCGA-HT-7882-01
GBMLGG(N=520)	2	6.0208	TCGA-HT-8011-01
GBMLGG(N=520)	28	6.3906	TCGA-DU-6394-01
GBMLGG(N=520)	2	5.4861	TCGA-28-5216-01
GBMLGG(N=520)	0	5.1317	TCGA-WY-A859-01
GBMLGG(N=520)	7	5.8987	TCGA-S9-A6UB-01
GBMLGG(N=520)	3	5.6253	TCGA-28-5207-01
GBMLGG(N=520)	0	5.7525	TCGA-S9-A6U6-01
GBMLGG(N=520)	7	6.17	TCGA-DU-8168-01
GBMLGG(N=520)	5	4.2304	TCGA-06-0130-01
GBMLGG(N=520)	0	4.9006	TCGA-DU-7290-01
GBMLGG(N=520)	89	5.8782	TCGA-06-5416-01
GBMLGG(N=520)	1	4.5034	TCGA-06-0168-01
GBMLGG(N=520)	1	6.1486	TCGA-DU-6407-01
GBMLGG(N=520)	5	5.823	TCGA-HT-7601-01
GBMLGG(N=520)	2	6.1856	TCGA-DU-6403-01
GBMLGG(N=520)	1	5.3398	TCGA-06-5415-01
GBMLGG(N=520)	1	5.1902	TCGA-E1-A7YQ-01
GBMLGG(N=520)	12	6.0435	TCGA-DU-6405-01
GBMLGG(N=520)	5	5.7766	TCGA-S9-A7J1-01
GBMLGG(N=520)	0	5.477	TCGA-P5-A72X-01
GBMLGG(N=520)	1	5.2668	TCGA-E1-A7YJ-01
GBMLGG(N=520)	3	5.3568	TCGA-26-5139-01
GBMLGG(N=520)	1	5.687	TCGA-HT-7690-01
GBMLGG(N=520)	27	5.815	TCGA-HT-8105-01
GBMLGG(N=520)	7	4.841	TCGA-76-4928-01
GBMLGG(N=520)	9	4.7661	TCGA-06-0644-01
GBMLGG(N=520)	1	4.8027	TCGA-E1-A7YY-01
GBMLGG(N=520)	2	5.7298	TCGA-DU-6400-01
GBMLGG(N=520)	1	5.5979	TCGA-P5-A737-01
GBMLGG(N=520)	0	4.5934	TCGA-14-0871-01
GBMLGG(N=520)	2	4.9317	TCGA-RY-A83Y-01
GBMLGG(N=520)	130	5.2713	TCGA-HT-8564-01
GBMLGG(N=520)	7	5.6786	TCGA-HT-7686-01
GBMLGG(N=520)	2	4.8263	TCGA-E1-A7YM-01
GBMLGG(N=520)	0	5.428	TCGA-DH-A66F-01
GBMLGG(N=520)	1	6.0858	TCGA-CS-5390-01
GBMLGG(N=520)	0	5.7777	TCGA-S9-A6UA-01
GBMLGG(N=520)	0	6.4686	TCGA-FG-A87N-01
GBMLGG(N=520)	2	5.8143	TCGA-VV-A829-01
GBMLGG(N=520)	14	5.4327	TCGA-DH-A66B-01
GBMLGG(N=520)	0	5.0268	TCGA-HT-A5R7-01
GBMLGG(N=520)	4	6.2354	TCGA-CS-5394-01
GBMLGG(N=520)	9	5.8402	TCGA-DH-A66D-01
GBMLGG(N=520)	6	5.6364	TCGA-HT-7877-01
GBMLGG(N=520)	0	4.9565	TCGA-06-0882-01
GBMLGG(N=520)	0	6.0862	TCGA-DU-6542-01
GBMLGG(N=520)	9	4.7355	TCGA-QH-A6CS-01
GBMLGG(N=520)	6	5.6168	TCGA-W9-A837-01
GBMLGG(N=520)	0	6.1637	TCGA-IK-7675-01
GBMLGG(N=520)	1	5.533	TCGA-DU-7306-01
GBMLGG(N=520)	0	5.7793	TCGA-QH-A6X9-01
GBMLGG(N=520)	2	5.9953	TCGA-HT-7611-01
GBMLGG(N=520)	1	5.6392	TCGA-DU-A7TB-01
GBMLGG(N=520)	0	4.6775	TCGA-19-2625-01
GBMLGG(N=520)	8	5.6539	TCGA-IK-8125-01
GBMLGG(N=520)	6	4.7703	TCGA-WH-A86K-01
GBMLGG(N=520)	2	3.9991	TCGA-FG-A60L-01
GBMLGG(N=520)	0	6.3703	TCGA-DB-5280-01
GBMLGG(N=520)	4	5.2735	TCGA-S9-A7IX-01
GBMLGG(N=520)	4	6.0599	TCGA-FG-5965-01
GBMLGG(N=520)	0	5.4989	TCGA-27-1834-01
GBMLGG(N=520)	4	5.9083	TCGA-DU-7007-01
GBMLGG(N=520)	7	5.2326	TCGA-HW-7490-01
GBMLGG(N=520)	0	5.6843	TCGA-CS-6188-01
GBMLGG(N=520)	2	6.6057	TCGA-CS-6668-01
GBMLGG(N=520)	0	5.6684	TCGA-DU-8165-01
GBMLGG(N=520)	4	5.0794	TCGA-HT-7692-01
GBMLGG(N=520)	5	7.031	TCGA-TQ-A7RM-01
GBMLGG(N=520)	1	5.5608	TCGA-DU-8161-01
GBMLGG(N=520)	6	4.7933	TCGA-P5-A736-01
GBMLGG(N=520)	39	5.852	TCGA-DU-6401-01
GBMLGG(N=520)	3	4.0926	TCGA-HT-A74H-01
GBMLGG(N=520)	0	4.6926	TCGA-41-2571-01
GBMLGG(N=520)	2	5.4548	TCGA-TQ-A7RV-01
GBMLGG(N=520)	5	4.6011	TCGA-14-0781-01
GBMLGG(N=520)	0	5.4453	TCGA-HT-7620-01
GBMLGG(N=520)	1	6.011	TCGA-HT-7480-01
GBMLGG(N=520)	8	5.3255	TCGA-06-0157-01
GBMLGG(N=520)	10	5.8741	TCGA-S9-A7J0-01
GBMLGG(N=520)	2	5.3631	TCGA-12-3653-01
GBMLGG(N=520)	5	5.7211	TCGA-TM-A84Q-01
GBMLGG(N=520)	3	5.3522	TCGA-76-4926-01
GBMLGG(N=520)	2	5.7632	TCGA-26-5133-01
GBMLGG(N=520)	13	5.263	TCGA-06-2562-01
GBMLGG(N=520)	0	5.1235	TCGA-RY-A847-01
GBMLGG(N=520)	8	5.8169	TCGA-TQ-A7RQ-01
GBMLGG(N=520)	0	5.5988	TCGA-TQ-A7RW-01
GBMLGG(N=520)	4	5.6676	TCGA-E1-A7YW-01
GBMLGG(N=520)	16	6.2578	TCGA-E1-A7YS-01
GBMLGG(N=520)	1	5.5521	TCGA-DU-7012-01
GBMLGG(N=520)	6	5.9941	TCGA-HT-7879-01
GBMLGG(N=520)	9	4.7474	TCGA-DU-A7TC-01
GBMLGG(N=520)	17	5.722	TCGA-27-2521-01
GBMLGG(N=520)	23	5.7693	TCGA-DB-A4X9-01
GBMLGG(N=520)	3	5.7377	TCGA-TQ-A7RI-01
GBMLGG(N=520)	10	5.6887	TCGA-TM-A7CA-01
GBMLGG(N=520)	4	5.7666	TCGA-QH-A86X-01
GBMLGG(N=520)	0	5.4219	TCGA-DU-A76R-01
GBMLGG(N=520)	0	5.1317	TCGA-E1-A7Z2-01
GBMLGG(N=520)	6	5.0144	TCGA-06-0210-01
GBMLGG(N=520)	1	5.2149	TCGA-FG-8187-01
GBMLGG(N=520)	2	6.3605	TCGA-E1-5304-01
GBMLGG(N=520)	9	6.289	TCGA-19-5960-01
GBMLGG(N=520)	1	5.3892	TCGA-06-0686-01
GBMLGG(N=520)	16	6.4048	TCGA-DH-5140-01
GBMLGG(N=520)	1	5.1437	TCGA-TM-A7CF-01
GBMLGG(N=520)	0	5.211	TCGA-HT-A61B-01
GBMLGG(N=520)	0	5.4935	TCGA-E1-A7Z6-01
GBMLGG(N=520)	7	5.2847	TCGA-HT-7857-01
GBMLGG(N=520)	11	5.8238	TCGA-E1-5319-01
GBMLGG(N=520)	0	4.5447	TCGA-DU-A5TS-01
GBMLGG(N=520)	356	6.1898	TCGA-DU-6392-01
GBMLGG(N=520)	5	4.4115	TCGA-QH-A6CU-01
GBMLGG(N=520)	1	4.5969	TCGA-VW-A8FI-01
GBMLGG(N=520)	2	4.8257	TCGA-P5-A5EZ-01
GBMLGG(N=520)	3	5.3726	TCGA-S9-A89Z-01
GBMLGG(N=520)	8	5.8379	TCGA-S9-A6TZ-01
GBMLGG(N=520)	1	5.4545	TCGA-FG-5963-01
GBMLGG(N=520)	12	5.7281	TCGA-S9-A89V-01
GBMLGG(N=520)	6	5.9004	TCGA-DB-A64W-01
GBMLGG(N=520)	0	3.9772	TCGA-FG-A4MX-01
GBMLGG(N=520)	1	6.0045	TCGA-P5-A72Z-01
GBMLGG(N=520)	1	5.6325	TCGA-HT-8114-01
GBMLGG(N=520)	4	3.391	TCGA-32-4213-01
GBMLGG(N=520)	0	5.1942	TCGA-HT-7881-01
GBMLGG(N=520)	0	5.0605	TCGA-15-0742-01
GBMLGG(N=520)	0	4.6141	TCGA-CS-4944-01
GBMLGG(N=520)	0	5.2032	TCGA-06-0187-01
GBMLGG(N=520)	0	6.3854	TCGA-19-1390-01
GBMLGG(N=520)	1	5.3558	TCGA-S9-A7QX-01
GBMLGG(N=520)	1	4.7284	TCGA-DU-A7TG-01
GBMLGG(N=520)	0	6.3364	TCGA-DU-5874-01
GBMLGG(N=520)	0	5.5135	TCGA-TQ-A8XE-01
GBMLGG(N=520)	19	5.6636	TCGA-DU-7300-01
GBMLGG(N=520)	14	5.285	TCGA-HT-7694-01
GBMLGG(N=520)	0	6.0717	TCGA-HT-7471-01
GBMLGG(N=520)	16	6.0691	TCGA-DB-A4XD-01
GBMLGG(N=520)	3	6.3046	TCGA-TQ-A7RK-01
GBMLGG(N=520)	31	5.2207	TCGA-HT-7475-01
GBMLGG(N=520)	31	5.3975	TCGA-HT-7902-01
GBMLGG(N=520)	7	5.2687	TCGA-FG-A711-01
GBMLGG(N=520)	13	5.489	TCGA-06-2557-01
GBMLGG(N=520)	15	5.4558	TCGA-DB-5276-01
GBMLGG(N=520)	0	5.4532	TCGA-E1-A7YD-01
GBMLGG(N=520)	9	4.5868	TCGA-HT-A74O-01
GBMLGG(N=520)	8	5.3944	TCGA-06-0878-01
GBMLGG(N=520)	21	5.8515	TCGA-DH-A669-01
GBMLGG(N=520)	4	6.1705	TCGA-06-0129-01
GBMLGG(N=520)	14	5.1977	TCGA-16-1045-01
GBMLGG(N=520)	8	5.4039	TCGA-06-2567-01
GBMLGG(N=520)	0	5.2898	TCGA-HT-7605-01
GBMLGG(N=520)	1	5.7271	TCGA-S9-A6WO-01
GBMLGG(N=520)	0	5.5033	TCGA-28-5208-01
GBMLGG(N=520)	2	4.4796	TCGA-QH-A6CX-01
GBMLGG(N=520)	0	4.4608	TCGA-14-2554-01
GBMLGG(N=520)	0	4.8807	TCGA-P5-A5F4-01
GBMLGG(N=520)	4	5.1322	TCGA-DU-A76K-01
GBMLGG(N=520)	0	5.9899	TCGA-VM-A8CH-01
GBMLGG(N=520)	3	5.3052	TCGA-27-2528-01
GBMLGG(N=520)	4	5.4456	TCGA-QH-A6X4-01
GBMLGG(N=520)	38	5.4005	TCGA-DH-A7UV-01
GBMLGG(N=520)	0	4.7202	TCGA-TM-A7C3-01
GBMLGG(N=520)	0	5.5765	TCGA-06-5858-01
GBMLGG(N=520)	10	5.2468	TCGA-DU-8167-01
GBMLGG(N=520)	16	4.3483	TCGA-QH-A65X-01
GBMLGG(N=520)	1	6.0119	TCGA-E1-5302-01
GBMLGG(N=520)	25	4.1144	TCGA-HW-A5KJ-01
GBMLGG(N=520)	6	5.839	TCGA-FG-7636-01
GBMLGG(N=520)	0	5.4287	TCGA-DU-5847-01
GBMLGG(N=520)	6	4.6188	TCGA-06-0743-01
GBMLGG(N=520)	0	6.0135	TCGA-TM-A84B-01
GBMLGG(N=520)	1	5.4256	TCGA-DU-A76O-01
LGG(N=403)	4	5.9422	TCGA-S9-A7J2-01
LGG(N=403)	2	6.417	TCGA-E1-A7YI-01
LGG(N=403)	14	5.9837	TCGA-DU-7302-01
LGG(N=403)	2	4.7377	TCGA-P5-A5EX-01
LGG(N=403)	14	5.7482	TCGA-FG-A60K-01
LGG(N=403)	0	5.8413	TCGA-CS-5397-01
LGG(N=403)	4	6.0142	TCGA-E1-5322-01
LGG(N=403)	0	5.0703	TCGA-HT-7854-01
LGG(N=403)	3	5.2299	TCGA-HT-7467-01
LGG(N=403)	0	5.382	TCGA-HT-7874-01
LGG(N=403)	1	5.044	TCGA-VM-A8CD-01
LGG(N=403)	3	5.6493	TCGA-HT-7616-01
LGG(N=403)	1	5.8458	TCGA-KT-A7W1-01
LGG(N=403)	1	4.9653	TCGA-P5-A5F2-01
LGG(N=403)	1	5.332	TCGA-HT-7607-01
LGG(N=403)	5	6.1971	TCGA-HT-7873-01
LGG(N=403)	2	5.5702	TCGA-DB-A64P-01
LGG(N=403)	3	5.3951	TCGA-DU-7011-01
LGG(N=403)	10	5.0635	TCGA-P5-A77X-01
LGG(N=403)	4	4.1779	TCGA-VM-A8CA-01
LGG(N=403)	3	5.7879	TCGA-DU-7015-01
LGG(N=403)	0	5.2998	TCGA-TM-A84O-01
LGG(N=403)	4	5.2024	TCGA-S9-A7R3-01
LGG(N=403)	13	5.5223	TCGA-DU-A6S6-01
LGG(N=403)	33	5.546	TCGA-P5-A735-01
LGG(N=403)	0	4.3038	TCGA-FG-A6J1-01
LGG(N=403)	13	5.4712	TCGA-S9-A7R7-01
LGG(N=403)	3	5.223	TCGA-DU-6402-01
LGG(N=403)	0	4.3674	TCGA-HT-7684-01
LGG(N=403)	4	5.9179	TCGA-HT-8104-01
LGG(N=403)	55	5.6377	TCGA-FN-7833-01
LGG(N=403)	1	5.6721	TCGA-HT-7473-01
LGG(N=403)	5	6.0259	TCGA-DB-A4XF-01
LGG(N=403)	5	4.8861	TCGA-FG-A713-01
LGG(N=403)	2	4.7782	TCGA-E1-A7YL-01
LGG(N=403)	1	6.1914	TCGA-CS-5396-01
LGG(N=403)	8	6.1912	TCGA-HW-8322-01
LGG(N=403)	4	4.9598	TCGA-S9-A6U9-01
LGG(N=403)	0	5.5454	TCGA-HT-7676-01
LGG(N=403)	1	6.2153	TCGA-HT-7469-01
LGG(N=403)	1	5.6801	TCGA-HT-7478-01
LGG(N=403)	1	5.1599	TCGA-DU-A5TW-01
LGG(N=403)	14	5.0785	TCGA-S9-A6TX-01
LGG(N=403)	6	5.0081	TCGA-RY-A83Z-01
LGG(N=403)	0	4.2273	TCGA-FG-A6IZ-01
LGG(N=403)	1	5.9364	TCGA-HW-8321-01
LGG(N=403)	0	6.19	TCGA-EZ-7264-01
LGG(N=403)	0	6.059	TCGA-CS-6666-01
LGG(N=403)	2	6.522	TCGA-HW-7491-01
LGG(N=403)	1	6.2464	TCGA-S9-A6U1-01
LGG(N=403)	0	6.1377	TCGA-E1-5307-01
LGG(N=403)	5	5.6392	TCGA-HW-7495-01
LGG(N=403)	1	5.5638	TCGA-HT-7481-01
LGG(N=403)	5	5.5401	TCGA-HT-8110-01
LGG(N=403)	18	5.7363	TCGA-QH-A6CW-01
LGG(N=403)	0	6.0777	TCGA-DU-5870-01
LGG(N=403)	0	6.1162	TCGA-FG-8182-01
LGG(N=403)	3	4.851	TCGA-FG-6688-01
LGG(N=403)	0	4.811	TCGA-HT-8113-01
LGG(N=403)	1	5.3187	TCGA-HT-7689-01
LGG(N=403)	0	6.6198	TCGA-DU-7013-01
LGG(N=403)	3	5.0285	TCGA-E1-A7Z3-01
LGG(N=403)	1	5.037	TCGA-HT-7476-01
LGG(N=403)	0	5.8382	TCGA-TQ-A7RG-01
LGG(N=403)	20	5.5239	TCGA-DU-A7T6-01
LGG(N=403)	4	5.7054	TCGA-DB-A4XC-01
LGG(N=403)	9	5.04	TCGA-FG-A4MW-01
LGG(N=403)	1	5.8589	TCGA-DH-5142-01
LGG(N=403)	1	5.4825	TCGA-TQ-A7RH-01
LGG(N=403)	9	5.8405	TCGA-HT-8012-01
LGG(N=403)	0	5.4998	TCGA-S9-A7QW-01
LGG(N=403)	4	4.546	TCGA-P5-A733-01
LGG(N=403)	6	5.2354	TCGA-E1-A7Z4-01
LGG(N=403)	0	5.6803	TCGA-FG-8185-01
LGG(N=403)	2	6.0875	TCGA-HW-8320-01
LGG(N=403)	2	5.467	TCGA-CS-6667-01
LGG(N=403)	2	5.5546	TCGA-DB-5279-01
LGG(N=403)	2	5.6011	TCGA-CS-6670-01
LGG(N=403)	8	4.6853	TCGA-DB-A64V-01
LGG(N=403)	1	6.0635	TCGA-DU-5854-01
LGG(N=403)	24	5.4568	TCGA-DH-A7UR-01
LGG(N=403)	3	5.95	TCGA-S9-A6WL-01
LGG(N=403)	2	4.7409	TCGA-HT-7880-01
LGG(N=403)	3	6.2526	TCGA-E1-5318-01
LGG(N=403)	11	6.3263	TCGA-DU-6393-01
LGG(N=403)	0	5.984	TCGA-TM-A84J-01
LGG(N=403)	3	5.7323	TCGA-FG-5962-01
LGG(N=403)	0	6.2164	TCGA-F6-A8O4-01
LGG(N=403)	1	5.1775	TCGA-S9-A7R1-01
LGG(N=403)	0	6.7582	TCGA-TM-A84M-01
LGG(N=403)	1	5.4208	TCGA-P5-A5ET-01
LGG(N=403)	2	4.7153	TCGA-P5-A72W-01
LGG(N=403)	0	5.3071	TCGA-FG-A70Y-01
LGG(N=403)	2	5.8263	TCGA-HW-A5KM-01
LGG(N=403)	2	4.795	TCGA-FG-A87Q-01
LGG(N=403)	0	5.4053	TCGA-FG-A4MU-01
LGG(N=403)	1	6.6686	TCGA-DB-A4XB-01
LGG(N=403)	0	4.9373	TCGA-WY-A85D-01
LGG(N=403)	1	5.2887	TCGA-FG-6689-01
LGG(N=403)	2	6.6167	TCGA-DB-5277-01
LGG(N=403)	0	5.4663	TCGA-HT-A615-01
LGG(N=403)	4	5.7269	TCGA-DU-7301-01
LGG(N=403)	1	6.2896	TCGA-P5-A5EW-01
LGG(N=403)	12	5.463	TCGA-HT-A5RB-01
LGG(N=403)	3	4.8485	TCGA-E1-A7YN-01
LGG(N=403)	1	4.701	TCGA-QH-A6XC-01
LGG(N=403)	7	4.9523	TCGA-S9-A6WN-01
LGG(N=403)	0	5.2072	TCGA-DB-A64L-01
LGG(N=403)	4	6.0557	TCGA-TM-A84I-01
LGG(N=403)	0	5.6165	TCGA-QH-A6CZ-01
LGG(N=403)	3	4.3356	TCGA-WY-A858-01
LGG(N=403)	2	5.3165	TCGA-VM-A8CB-01
LGG(N=403)	0	3.4789	TCGA-VM-A8CF-01
LGG(N=403)	1	5.2634	TCGA-HT-7608-01
LGG(N=403)	22	5.6957	TCGA-CS-4938-01
LGG(N=403)	0	5.206	TCGA-QH-A6X5-01
LGG(N=403)	4	6.0866	TCGA-DU-8166-01
LGG(N=403)	3	5.1691	TCGA-HT-8018-01
LGG(N=403)	0	5.4026	TCGA-DU-7292-01
LGG(N=403)	80	6.0785	TCGA-FG-6691-01
LGG(N=403)	5	6.4891	TCGA-DU-6399-01
LGG(N=403)	0	4.9887	TCGA-S9-A7IQ-01
LGG(N=403)	0	4.5354	TCGA-S9-A6WI-01
LGG(N=403)	2	5.1748	TCGA-DB-A64S-01
LGG(N=403)	1	4.9955	TCGA-FG-6692-01
LGG(N=403)	0	5.2107	TCGA-HW-7489-01
LGG(N=403)	0	6.3528	TCGA-R8-A6YH-01
LGG(N=403)	0	5.4874	TCGA-HT-A618-01
LGG(N=403)	5	5.0648	TCGA-QH-A65S-01
LGG(N=403)	3	5.5753	TCGA-DU-7019-01
LGG(N=403)	12	6.6573	TCGA-TM-A84H-01
LGG(N=403)	0	5.6744	TCGA-S9-A7R8-01
LGG(N=403)	5	5.9784	TCGA-S9-A7J3-01
LGG(N=403)	5	5.5338	TCGA-TM-A84L-01
LGG(N=403)	1	5.2506	TCGA-E1-A7YH-01
LGG(N=403)	8	5.5151	TCGA-P5-A5EV-01
LGG(N=403)	2	5.9628	TCGA-DU-A7TD-01
LGG(N=403)	1	5.4393	TCGA-HW-A5KL-01
LGG(N=403)	0	5.79	TCGA-RY-A83X-01
LGG(N=403)	2	6.1762	TCGA-HT-7687-01
LGG(N=403)	5	5.5132	TCGA-WY-A85A-01
LGG(N=403)	13	6.0854	TCGA-DB-5281-01
LGG(N=403)	1	4.855	TCGA-E1-A7YK-01
LGG(N=403)	19	5.2927	TCGA-DU-A7TA-01
LGG(N=403)	0	6.3983	TCGA-CS-5395-01
LGG(N=403)	2	5.3125	TCGA-TQ-A7RR-01
LGG(N=403)	2	4.9006	TCGA-QH-A65V-01
LGG(N=403)	5	5.5251	TCGA-S9-A6WP-01
LGG(N=403)	4	5.3919	TCGA-S9-A6U5-01
LGG(N=403)	1	5.7409	TCGA-E1-A7YO-01
LGG(N=403)	1	6.0202	TCGA-QH-A6X8-01
LGG(N=403)	9	5.9676	TCGA-HT-7875-01
LGG(N=403)	0	5.3359	TCGA-R8-A6MK-01
LGG(N=403)	4	5.4809	TCGA-P5-A5F0-01
LGG(N=403)	8	4.6916	TCGA-S9-A6TW-01
LGG(N=403)	3	5.3561	TCGA-E1-5303-01
LGG(N=403)	0	6.2194	TCGA-HT-7606-01
LGG(N=403)	0	6.0666	TCGA-DU-6408-01
LGG(N=403)	4	5.1571	TCGA-FG-5964-01
LGG(N=403)	2	6.2532	TCGA-DB-A64Q-01
LGG(N=403)	11	5.2817	TCGA-S9-A7IZ-01
LGG(N=403)	12	5.6085	TCGA-S9-A6WH-01
LGG(N=403)	7	5.4108	TCGA-DU-A6S8-01
LGG(N=403)	1	5.6767	TCGA-HT-7858-01
LGG(N=403)	0	5.3366	TCGA-S9-A6WD-01
LGG(N=403)	4	5.8694	TCGA-HT-7860-01
LGG(N=403)	2	5.9088	TCGA-DU-7006-01
LGG(N=403)	5	5.4493	TCGA-TQ-A7RS-01
LGG(N=403)	0	5.996	TCGA-DU-7009-01
LGG(N=403)	13	6.2388	TCGA-DU-7010-01
LGG(N=403)	1	5.6468	TCGA-QH-A6X3-01
LGG(N=403)	3	6.35	TCGA-DU-8164-01
LGG(N=403)	11	5.9626	TCGA-DU-7018-01
LGG(N=403)	0	5.3799	TCGA-RY-A843-01
LGG(N=403)	4	5.7498	TCGA-HT-7693-01
LGG(N=403)	1	4.2372	TCGA-FG-A6J3-01
LGG(N=403)	2	6.0648	TCGA-HT-7472-01
LGG(N=403)	4	6.0607	TCGA-HT-7855-01
LGG(N=403)	3	6.1971	TCGA-DB-A4XG-01
LGG(N=403)	2	5.2939	TCGA-HT-A5RC-01
LGG(N=403)	2	5.3144	TCGA-HT-7681-01
LGG(N=403)	1	5.3913	TCGA-DU-A6S2-01
LGG(N=403)	0	5.6398	TCGA-DU-7309-01
LGG(N=403)	2	4.981	TCGA-DB-A4XH-01
LGG(N=403)	1	5.4578	TCGA-VW-A7QS-01
LGG(N=403)	2	5.431	TCGA-VV-A86M-01
LGG(N=403)	21	5.7645	TCGA-E1-A7YV-01
LGG(N=403)	0	6.2959	TCGA-HT-7468-01
LGG(N=403)	2	6.2303	TCGA-HT-7677-01
LGG(N=403)	15	5.0648	TCGA-DU-A5TY-01
LGG(N=403)	1	5.6094	TCGA-HT-8109-01
LGG(N=403)	24	5.1538	TCGA-HT-7479-01
LGG(N=403)	9	5.8045	TCGA-DB-5275-01
LGG(N=403)	0	5.4611	TCGA-TM-A7C4-01
LGG(N=403)	0	5.9845	TCGA-DH-A7UU-01
LGG(N=403)	2	5.327	TCGA-FG-A4MT-01
LGG(N=403)	2	6.1183	TCGA-E1-5305-01
LGG(N=403)	0	5.5357	TCGA-CS-5393-01
LGG(N=403)	1	5.7404	TCGA-DU-6395-01
LGG(N=403)	0	4.6094	TCGA-DB-A64X-01
LGG(N=403)	0	6.2285	TCGA-S9-A7IS-01
LGG(N=403)	0	5.5846	TCGA-QH-A6XA-01
LGG(N=403)	9	5.2142	TCGA-P5-A77W-01
LGG(N=403)	0	5.5598	TCGA-CS-6186-01
LGG(N=403)	3	5.8679	TCGA-DU-7008-01
LGG(N=403)	35	5.4568	TCGA-HT-7688-01
LGG(N=403)	0	5.4118	TCGA-DU-A7T8-01
LGG(N=403)	0	4.9122	TCGA-DU-A6S3-01
LGG(N=403)	3	5.5892	TCGA-DB-A64U-01
LGG(N=403)	1	5.7121	TCGA-HT-A61C-01
LGG(N=403)	0	5.1317	TCGA-TQ-A7RF-01
LGG(N=403)	0	6.1878	TCGA-F6-A8O3-01
LGG(N=403)	0	5.7848	TCGA-R8-A6ML-01
LGG(N=403)	1	4.5681	TCGA-DU-A5TT-01
LGG(N=403)	4	5.4731	TCGA-QH-A870-01
LGG(N=403)	5	5.4049	TCGA-DB-A75O-01
LGG(N=403)	1	5.6721	TCGA-HT-8111-01
LGG(N=403)	21	5.5267	TCGA-S9-A7QZ-01
LGG(N=403)	10	5.7145	TCGA-HT-7470-01
LGG(N=403)	0	4.8379	TCGA-FG-A4MY-01
LGG(N=403)	2	5.9198	TCGA-HT-8108-01
LGG(N=403)	3	5.8699	TCGA-DB-A4XE-01
LGG(N=403)	0	4.3448	TCGA-HT-A4DS-01
LGG(N=403)	0	5.5925	TCGA-DU-8158-01
LGG(N=403)	3	5.4043	TCGA-HT-7474-01
LGG(N=403)	1	5.6484	TCGA-DH-5143-01
LGG(N=403)	1	5.61	TCGA-TQ-A7RJ-01
LGG(N=403)	0	5.1404	TCGA-DB-A4XA-01
LGG(N=403)	1	5.2346	TCGA-P5-A731-01
LGG(N=403)	3	5.337	TCGA-FG-A710-01
LGG(N=403)	1	5.0717	TCGA-HT-8010-01
LGG(N=403)	6	5.9168	TCGA-DU-7299-01
LGG(N=403)	4	5.3806	TCGA-DB-5270-01
LGG(N=403)	0	5.7344	TCGA-KT-A74X-01
LGG(N=403)	2	5.3646	TCGA-DB-A75L-01
LGG(N=403)	0	5.1827	TCGA-HT-A616-01
LGG(N=403)	9	4.0764	TCGA-HT-A74K-01
LGG(N=403)	21	5.2114	TCGA-WY-A85C-01
LGG(N=403)	0	5.8136	TCGA-FG-8188-01
LGG(N=403)	4	5.9894	TCGA-DU-A6S7-01
LGG(N=403)	74	3.7866	TCGA-DB-5274-01
LGG(N=403)	2	5.9551	TCGA-HT-7604-01
LGG(N=403)	9	5.3338	TCGA-TM-A84F-01
LGG(N=403)	4	4.7484	TCGA-DB-A64O-01
LGG(N=403)	18	5.5512	TCGA-HT-7884-01
LGG(N=403)	9	5.9607	TCGA-S9-A6WE-01
LGG(N=403)	6	5.437	TCGA-S9-A6WM-01
LGG(N=403)	1	5.6899	TCGA-HT-A5RA-01
LGG(N=403)	0	5.9165	TCGA-DU-5852-01
LGG(N=403)	7	5.4219	TCGA-DB-A75K-01
LGG(N=403)	0	6.4041	TCGA-DU-6410-01
LGG(N=403)	15	5.3847	TCGA-QH-A65Z-01
LGG(N=403)	5	5.0747	TCGA-S9-A7IY-01
LGG(N=403)	3	5.3395	TCGA-P5-A781-01
LGG(N=403)	0	6.2194	TCGA-TM-A84G-01
LGG(N=403)	6	4.7415	TCGA-HW-A5KK-01
LGG(N=403)	0	6.4912	TCGA-FG-7634-01
LGG(N=403)	0	5.7241	TCGA-DU-5855-01
LGG(N=403)	7	6.2238	TCGA-DU-6396-01
LGG(N=403)	5	4.9977	TCGA-FG-7643-01
LGG(N=403)	79	5.5925	TCGA-TM-A84C-01
LGG(N=403)	3	5.4718	TCGA-WY-A85E-01
LGG(N=403)	26	5.9649	TCGA-DU-7298-01
LGG(N=403)	0	5.5163	TCGA-TM-A84T-01
LGG(N=403)	1	5.9702	TCGA-FG-7637-01
LGG(N=403)	8	5.5254	TCGA-HT-A5R9-01
LGG(N=403)	4	5.3194	TCGA-HT-A614-01
LGG(N=403)	1	5.1152	TCGA-QH-A65R-01
LGG(N=403)	4	5.0643	TCGA-HT-7882-01
LGG(N=403)	2	6.0208	TCGA-HT-8011-01
LGG(N=403)	28	6.3906	TCGA-DU-6394-01
LGG(N=403)	0	5.1317	TCGA-WY-A859-01
LGG(N=403)	7	5.8987	TCGA-S9-A6UB-01
LGG(N=403)	0	5.7525	TCGA-S9-A6U6-01
LGG(N=403)	7	6.17	TCGA-DU-8168-01
LGG(N=403)	0	4.9006	TCGA-DU-7290-01
LGG(N=403)	1	6.1486	TCGA-DU-6407-01
LGG(N=403)	5	5.823	TCGA-HT-7601-01
LGG(N=403)	2	6.1856	TCGA-DU-6403-01
LGG(N=403)	1	5.1902	TCGA-E1-A7YQ-01
LGG(N=403)	12	6.0435	TCGA-DU-6405-01
LGG(N=403)	5	5.7766	TCGA-S9-A7J1-01
LGG(N=403)	0	5.477	TCGA-P5-A72X-01
LGG(N=403)	1	5.2668	TCGA-E1-A7YJ-01
LGG(N=403)	1	5.687	TCGA-HT-7690-01
LGG(N=403)	27	5.815	TCGA-HT-8105-01
LGG(N=403)	1	4.8027	TCGA-E1-A7YY-01
LGG(N=403)	2	5.7298	TCGA-DU-6400-01
LGG(N=403)	1	5.5979	TCGA-P5-A737-01
LGG(N=403)	2	4.9317	TCGA-RY-A83Y-01
LGG(N=403)	130	5.2713	TCGA-HT-8564-01
LGG(N=403)	7	5.6786	TCGA-HT-7686-01
LGG(N=403)	2	4.8263	TCGA-E1-A7YM-01
LGG(N=403)	0	5.428	TCGA-DH-A66F-01
LGG(N=403)	1	6.0858	TCGA-CS-5390-01
LGG(N=403)	0	5.7777	TCGA-S9-A6UA-01
LGG(N=403)	0	6.4686	TCGA-FG-A87N-01
LGG(N=403)	2	5.8143	TCGA-VV-A829-01
LGG(N=403)	14	5.4327	TCGA-DH-A66B-01
LGG(N=403)	0	5.0268	TCGA-HT-A5R7-01
LGG(N=403)	4	6.2354	TCGA-CS-5394-01
LGG(N=403)	9	5.8402	TCGA-DH-A66D-01
LGG(N=403)	6	5.6364	TCGA-HT-7877-01
LGG(N=403)	0	6.0862	TCGA-DU-6542-01
LGG(N=403)	9	4.7355	TCGA-QH-A6CS-01
LGG(N=403)	6	5.6168	TCGA-W9-A837-01
LGG(N=403)	0	6.1637	TCGA-IK-7675-01
LGG(N=403)	1	5.533	TCGA-DU-7306-01
LGG(N=403)	0	5.7793	TCGA-QH-A6X9-01
LGG(N=403)	2	5.9953	TCGA-HT-7611-01
LGG(N=403)	1	5.6392	TCGA-DU-A7TB-01
LGG(N=403)	8	5.6539	TCGA-IK-8125-01
LGG(N=403)	6	4.7703	TCGA-WH-A86K-01
LGG(N=403)	2	3.9991	TCGA-FG-A60L-01
LGG(N=403)	0	6.3703	TCGA-DB-5280-01
LGG(N=403)	4	5.2735	TCGA-S9-A7IX-01
LGG(N=403)	4	6.0599	TCGA-FG-5965-01
LGG(N=403)	4	5.9083	TCGA-DU-7007-01
LGG(N=403)	7	5.2326	TCGA-HW-7490-01
LGG(N=403)	0	5.6843	TCGA-CS-6188-01
LGG(N=403)	2	6.6057	TCGA-CS-6668-01
LGG(N=403)	0	5.6684	TCGA-DU-8165-01
LGG(N=403)	4	5.0794	TCGA-HT-7692-01
LGG(N=403)	5	7.031	TCGA-TQ-A7RM-01
LGG(N=403)	1	5.5608	TCGA-DU-8161-01
LGG(N=403)	6	4.7933	TCGA-P5-A736-01
LGG(N=403)	39	5.852	TCGA-DU-6401-01
LGG(N=403)	3	4.0926	TCGA-HT-A74H-01
LGG(N=403)	2	5.4548	TCGA-TQ-A7RV-01
LGG(N=403)	0	5.4453	TCGA-HT-7620-01
LGG(N=403)	1	6.011	TCGA-HT-7480-01
LGG(N=403)	10	5.8741	TCGA-S9-A7J0-01
LGG(N=403)	5	5.7211	TCGA-TM-A84Q-01
LGG(N=403)	0	5.1235	TCGA-RY-A847-01
LGG(N=403)	8	5.8169	TCGA-TQ-A7RQ-01
LGG(N=403)	0	5.5988	TCGA-TQ-A7RW-01
LGG(N=403)	4	5.6676	TCGA-E1-A7YW-01
LGG(N=403)	16	6.2578	TCGA-E1-A7YS-01
LGG(N=403)	1	5.5521	TCGA-DU-7012-01
LGG(N=403)	6	5.9941	TCGA-HT-7879-01
LGG(N=403)	9	4.7474	TCGA-DU-A7TC-01
LGG(N=403)	23	5.7693	TCGA-DB-A4X9-01
LGG(N=403)	3	5.7377	TCGA-TQ-A7RI-01
LGG(N=403)	10	5.6887	TCGA-TM-A7CA-01
LGG(N=403)	4	5.7666	TCGA-QH-A86X-01
LGG(N=403)	0	5.4219	TCGA-DU-A76R-01
LGG(N=403)	0	5.1317	TCGA-E1-A7Z2-01
LGG(N=403)	1	5.2149	TCGA-FG-8187-01
LGG(N=403)	2	6.3605	TCGA-E1-5304-01
LGG(N=403)	16	6.4048	TCGA-DH-5140-01
LGG(N=403)	1	5.1437	TCGA-TM-A7CF-01
LGG(N=403)	0	5.211	TCGA-HT-A61B-01
LGG(N=403)	0	5.4935	TCGA-E1-A7Z6-01
LGG(N=403)	7	5.2847	TCGA-HT-7857-01
LGG(N=403)	11	5.8238	TCGA-E1-5319-01
LGG(N=403)	0	4.5447	TCGA-DU-A5TS-01
LGG(N=403)	356	6.1898	TCGA-DU-6392-01
LGG(N=403)	5	4.4115	TCGA-QH-A6CU-01
LGG(N=403)	1	4.5969	TCGA-VW-A8FI-01
LGG(N=403)	2	4.8257	TCGA-P5-A5EZ-01
LGG(N=403)	3	5.3726	TCGA-S9-A89Z-01
LGG(N=403)	8	5.8379	TCGA-S9-A6TZ-01
LGG(N=403)	1	5.4545	TCGA-FG-5963-01
LGG(N=403)	12	5.7281	TCGA-S9-A89V-01
LGG(N=403)	6	5.9004	TCGA-DB-A64W-01
LGG(N=403)	0	3.9772	TCGA-FG-A4MX-01
LGG(N=403)	1	6.0045	TCGA-P5-A72Z-01
LGG(N=403)	1	5.6325	TCGA-HT-8114-01
LGG(N=403)	0	5.1942	TCGA-HT-7881-01
LGG(N=403)	0	4.6141	TCGA-CS-4944-01
LGG(N=403)	1	5.3558	TCGA-S9-A7QX-01
LGG(N=403)	1	4.7284	TCGA-DU-A7TG-01
LGG(N=403)	0	6.3364	TCGA-DU-5874-01
LGG(N=403)	0	5.5135	TCGA-TQ-A8XE-01
LGG(N=403)	19	5.6636	TCGA-DU-7300-01
LGG(N=403)	14	5.285	TCGA-HT-7694-01
LGG(N=403)	0	6.0717	TCGA-HT-7471-01
LGG(N=403)	16	6.0691	TCGA-DB-A4XD-01
LGG(N=403)	3	6.3046	TCGA-TQ-A7RK-01
LGG(N=403)	31	5.2207	TCGA-HT-7475-01
LGG(N=403)	31	5.3975	TCGA-HT-7902-01
LGG(N=403)	7	5.2687	TCGA-FG-A711-01
LGG(N=403)	15	5.4558	TCGA-DB-5276-01
LGG(N=403)	0	5.4532	TCGA-E1-A7YD-01
LGG(N=403)	9	4.5868	TCGA-HT-A74O-01
LGG(N=403)	21	5.8515	TCGA-DH-A669-01
LGG(N=403)	0	5.2898	TCGA-HT-7605-01
LGG(N=403)	1	5.7271	TCGA-S9-A6WO-01
LGG(N=403)	2	4.4796	TCGA-QH-A6CX-01
LGG(N=403)	0	4.8807	TCGA-P5-A5F4-01
LGG(N=403)	4	5.1322	TCGA-DU-A76K-01
LGG(N=403)	0	5.9899	TCGA-VM-A8CH-01
LGG(N=403)	4	5.4456	TCGA-QH-A6X4-01
LGG(N=403)	38	5.4005	TCGA-DH-A7UV-01
LGG(N=403)	0	4.7202	TCGA-TM-A7C3-01
LGG(N=403)	10	5.2468	TCGA-DU-8167-01
LGG(N=403)	16	4.3483	TCGA-QH-A65X-01
LGG(N=403)	1	6.0119	TCGA-E1-5302-01
LGG(N=403)	25	4.1144	TCGA-HW-A5KJ-01
LGG(N=403)	6	5.839	TCGA-FG-7636-01
LGG(N=403)	0	5.4287	TCGA-DU-5847-01
LGG(N=403)	0	6.0135	TCGA-TM-A84B-01
LGG(N=403)	1	5.4256	TCGA-DU-A76O-01
CESC(N=244)	0	4.4019	TCGA-EK-A2RE-01
CESC(N=244)	4	5.7771	TCGA-IR-A3L7-01
CESC(N=244)	3	5.463	TCGA-Q1-A73Q-01
CESC(N=244)	0	2.7333	TCGA-C5-A1MF-01
CESC(N=244)	4	5.1264	TCGA-EX-A3L1-01
CESC(N=244)	22	5.2184	TCGA-JW-A5VI-01
CESC(N=244)	1	4.9695	TCGA-EA-A1QT-01
CESC(N=244)	0	4.0099	TCGA-UC-A7PG-01
CESC(N=244)	0	4.847	TCGA-EA-A97N-01
CESC(N=244)	4	3.2016	TCGA-C5-A1ME-01
CESC(N=244)	15	4.682	TCGA-C5-A8YR-01
CESC(N=244)	12	4.5771	TCGA-FU-A40J-01
CESC(N=244)	5	4.7186	TCGA-VS-A9V5-01
CESC(N=244)	6	5.0242	TCGA-MY-A913-01
CESC(N=244)	4	4.225	TCGA-VS-A8Q9-01
CESC(N=244)	2	4.1715	TCGA-VS-A9UU-01
CESC(N=244)	1	4.66	TCGA-ZJ-AAXN-01
CESC(N=244)	88	5.0112	TCGA-VS-A9U6-01
CESC(N=244)	2	3.61	TCGA-C5-A2LX-01
CESC(N=244)	0	4.9198	TCGA-C5-A7CJ-01
CESC(N=244)	0	4.6415	TCGA-GH-A9DA-01
CESC(N=244)	1	4.5778	TCGA-EA-A5O9-01
CESC(N=244)	1	4.7907	TCGA-Q1-A73P-01
CESC(N=244)	1	4.6656	TCGA-C5-A8XK-01
CESC(N=244)	1	4.3568	TCGA-C5-A907-01
CESC(N=244)	6	4.5273	TCGA-VS-A9UD-01
CESC(N=244)	1	4.757	TCGA-VS-A9V2-01
CESC(N=244)	0	4.4107	TCGA-VS-A94Y-01
CESC(N=244)	0	5.213	TCGA-C5-A8ZZ-01
CESC(N=244)	240	5.4637	TCGA-VS-A9UJ-01
CESC(N=244)	4	4.4309	TCGA-Q1-A6DT-01
CESC(N=244)	14	5.4063	TCGA-VS-A9UQ-01
CESC(N=244)	4	5.0067	TCGA-VS-A8EG-01
CESC(N=244)	13	5.1243	TCGA-Q1-A73O-01
CESC(N=244)	8	5.6599	TCGA-VS-A8QC-01
CESC(N=244)	2	4.6859	TCGA-EA-A5ZE-01
CESC(N=244)	19	5.0413	TCGA-ZJ-A8QO-01
CESC(N=244)	3	3.8924	TCGA-EK-A2GZ-01
CESC(N=244)	1	4.2832	TCGA-EK-A2R9-01
CESC(N=244)	0	4.6741	TCGA-C5-A1M5-01
CESC(N=244)	3	3.8074	TCGA-C5-A7X8-01
CESC(N=244)	76	4.8738	TCGA-EA-A3HS-01
CESC(N=244)	13	4.4343	TCGA-IR-A3LH-01
CESC(N=244)	1	5.1218	TCGA-C5-A1M9-01
CESC(N=244)	2	2.696	TCGA-DG-A2KJ-01
CESC(N=244)	3	3.272	TCGA-Q1-A5R3-01
CESC(N=244)	3	4.6484	TCGA-HG-A2PA-01
CESC(N=244)	24	4.7996	TCGA-VS-A9V3-01
CESC(N=244)	2	3.8797	TCGA-VS-A9UH-01
CESC(N=244)	2	5.1586	TCGA-VS-A8QA-01
CESC(N=244)	0	4.8953	TCGA-FU-A5XV-01
CESC(N=244)	5	4.9434	TCGA-EX-A8YF-01
CESC(N=244)	7	4.4705	TCGA-ZJ-A8QR-01
CESC(N=244)	1	3.9663	TCGA-IR-A3LB-01
CESC(N=244)	0	4.6798	TCGA-HM-A6W2-01
CESC(N=244)	12	4.8237	TCGA-IR-A3LF-01
CESC(N=244)	3	4.3356	TCGA-VS-A8QF-01
CESC(N=244)	11	3.9663	TCGA-C5-A7UE-01
CESC(N=244)	0	3.9955	TCGA-DS-A5RQ-01
CESC(N=244)	1	4.8022	TCGA-BI-A20A-01
CESC(N=244)	136	5.1767	TCGA-EA-A3HU-01
CESC(N=244)	6	5.5753	TCGA-EK-A2RM-01
CESC(N=244)	8	4.8033	TCGA-DG-A2KK-01
CESC(N=244)	0	6.1303	TCGA-C5-A1MI-01
CESC(N=244)	0	3.4436	TCGA-JW-A852-01
CESC(N=244)	7	4.4012	TCGA-EK-A2RA-01
CESC(N=244)	5	3.2095	TCGA-EK-A2RB-01
CESC(N=244)	3	4.981	TCGA-C5-A1MJ-01
CESC(N=244)	8	4.7511	TCGA-C5-A1BE-01
CESC(N=244)	7	4.2357	TCGA-LP-A7HU-01
CESC(N=244)	269	5.1039	TCGA-2W-A8YY-01
CESC(N=244)	0	4.7143	TCGA-EA-A411-01
CESC(N=244)	1	4.0807	TCGA-C5-A1MN-01
CESC(N=244)	6	5.1607	TCGA-C5-A2M2-01
CESC(N=244)	11	4.3096	TCGA-EK-A2PK-01
CESC(N=244)	682	5.272	TCGA-EA-A410-01
CESC(N=244)	4	5.1744	TCGA-VS-A952-01
CESC(N=244)	1	4.4647	TCGA-EK-A2IP-01
CESC(N=244)	1	3.2854	TCGA-EK-A2PG-01
CESC(N=244)	4	4.3674	TCGA-FU-A3YQ-01
CESC(N=244)	18	4.2532	TCGA-DS-A1OB-01
CESC(N=244)	2	4.981	TCGA-VS-A959-01
CESC(N=244)	2	4.8831	TCGA-EK-A2R7-01
CESC(N=244)	23	4.1227	TCGA-C5-A7UH-01
CESC(N=244)	19	4.9874	TCGA-MA-AA3Z-01
CESC(N=244)	0	5.328	TCGA-VS-A9UR-01
CESC(N=244)	0	4.2319	TCGA-EK-A3GN-01
CESC(N=244)	10	5.2828	TCGA-DS-A3LQ-01
CESC(N=244)	2	3.9542	TCGA-ZJ-AAXU-01
CESC(N=244)	5	4.6346	TCGA-VS-A9UY-01
CESC(N=244)	0	4.4789	TCGA-ZJ-AAXA-01
CESC(N=244)	0	3.4712	TCGA-EK-A2RO-01
CESC(N=244)	3	4.7093	TCGA-DS-A0VM-01
CESC(N=244)	1	5.752	TCGA-EX-A1H5-01
CESC(N=244)	7	3.0197	TCGA-FU-A3EO-01
CESC(N=244)	6	4.678	TCGA-EK-A2RK-01
CESC(N=244)	13	5.1755	TCGA-C5-A1BL-01
CESC(N=244)	0	4.4276	TCGA-Q1-A73S-01
CESC(N=244)	1	4.0188	TCGA-PN-A8MA-01
CESC(N=244)	0	4.8237	TCGA-DS-A7WF-01
CESC(N=244)	3	3.8669	TCGA-C5-A7X3-01
CESC(N=244)	1	4.0738	TCGA-HM-A3JK-01
CESC(N=244)	50	4.0505	TCGA-ZJ-AAXJ-01
CESC(N=244)	4	4.6679	TCGA-VS-A9V1-01
CESC(N=244)	16	4.9741	TCGA-FU-A3HZ-01
CESC(N=244)	0	4.1009	TCGA-EA-A78R-01
CESC(N=244)	0	4.5735	TCGA-JW-A5VG-01
CESC(N=244)	6	4.3191	TCGA-VS-A9UV-01
CESC(N=244)	4	4.3038	TCGA-ZX-AA5X-01
CESC(N=244)	0	4.4416	TCGA-VS-A958-01
CESC(N=244)	4	3.678	TCGA-VS-A8EL-01
CESC(N=244)	2	3.7634	TCGA-ZJ-AB0I-01
CESC(N=244)	0	4.2645	TCGA-VS-A950-01
CESC(N=244)	16	5.6023	TCGA-DS-A1OC-01
CESC(N=244)	0	5.1477	TCGA-MA-AA3W-01
CESC(N=244)	2	5.8174	TCGA-VS-A9UL-01
CESC(N=244)	0	4.8223	TCGA-VS-A9UO-01
CESC(N=244)	7	7.4348	TCGA-C5-A8XJ-01
CESC(N=244)	0	4.691	TCGA-C5-A7CL-01
CESC(N=244)	7	4.7208	TCGA-FU-A3NI-01
CESC(N=244)	4	5.5189	TCGA-VS-A9V0-01
CESC(N=244)	2	5.9637	TCGA-EK-A3GK-01
CESC(N=244)	7	5.0866	TCGA-C5-A7CG-01
CESC(N=244)	0	4.1788	TCGA-C5-A1BI-01
CESC(N=244)	3	4.867	TCGA-HM-A3JJ-01
CESC(N=244)	7	3.6053	TCGA-C5-A7UI-01
CESC(N=244)	0	4.7708	TCGA-ZJ-AAXD-01
CESC(N=244)	0	4.5109	TCGA-EK-A2R8-01
CESC(N=244)	7	6.0239	TCGA-VS-A9UP-01
CESC(N=244)	3	4.8394	TCGA-C5-A1BF-01
CESC(N=244)	2	5.1276	TCGA-EX-A69M-01
CESC(N=244)	2	4.497	TCGA-BI-A0VS-01
CESC(N=244)	11	4.1177	TCGA-VS-A8EJ-01
CESC(N=244)	14	4.5687	TCGA-DR-A0ZL-01
CESC(N=244)	2	5.7916	TCGA-MA-AA41-01
CESC(N=244)	2	5.8084	TCGA-EA-A3HQ-01
CESC(N=244)	7	3.4607	TCGA-EA-A43B-01
CESC(N=244)	0	3.843	TCGA-IR-A3LI-01
CESC(N=244)	0	3.2449	TCGA-EA-A3Y4-01
CESC(N=244)	8	4.9639	TCGA-UC-A7PF-01
CESC(N=244)	9	5.5558	TCGA-VS-A9UB-01
CESC(N=244)	0	5.3618	TCGA-UC-A7PI-01
CESC(N=244)	1	4.4369	TCGA-DG-A2KL-01
CESC(N=244)	2	4.9533	TCGA-JW-AAVH-01
CESC(N=244)	0	4.373	TCGA-Q1-A5R1-01
CESC(N=244)	1	4.1227	TCGA-EK-A2PL-01
CESC(N=244)	0	4.9169	TCGA-Q1-A6DW-01
CESC(N=244)	1	4.6786	TCGA-C5-A2M1-01
CESC(N=244)	4	5.8537	TCGA-EA-A5ZF-01
CESC(N=244)	4	4.6421	TCGA-FU-A23L-01
CESC(N=244)	2	4.6011	TCGA-LP-A4AU-01
CESC(N=244)	3	4.7644	TCGA-VS-A9U7-01
CESC(N=244)	7	4.4039	TCGA-C5-A2LS-01
CESC(N=244)	0	4.9326	TCGA-MA-AA3Y-01
CESC(N=244)	0	4.5429	TCGA-C5-A3HF-01
CESC(N=244)	5	4.0713	TCGA-C5-A1BK-01
CESC(N=244)	0	5.2698	TCGA-VS-A9UZ-01
CESC(N=244)	5	4.254	TCGA-DS-A1OD-01
CESC(N=244)	3	5.3916	TCGA-C5-A8XH-01
CESC(N=244)	3	3.9477	TCGA-EK-A2RC-01
CESC(N=244)	10	4.4529	TCGA-JX-A3Q8-01
CESC(N=244)	0	3.9241	TCGA-DS-A7WI-01
CESC(N=244)	1	3.8963	TCGA-VS-A953-01
CESC(N=244)	3	4.9312	TCGA-VS-A957-01
CESC(N=244)	6	5.2261	TCGA-JW-A5VH-01
CESC(N=244)	0	4.9795	TCGA-EA-A3HR-01
CESC(N=244)	1	4.5796	TCGA-EA-A3QE-01
CESC(N=244)	4	5.1461	TCGA-WL-A834-01
CESC(N=244)	0	4.9909	TCGA-JW-A69B-01
CESC(N=244)	3	4.9083	TCGA-FU-A3HY-01
CESC(N=244)	2	5.5364	TCGA-C5-A1M6-01
CESC(N=244)	7	5.0648	TCGA-VS-A9V4-01
CESC(N=244)	0	4.2957	TCGA-VS-A8Q8-01
CESC(N=244)	7	3.8758	TCGA-DS-A0VN-01
CESC(N=244)	1	4.3469	TCGA-MU-A8JM-01
CESC(N=244)	4	4.742	TCGA-EA-A6QX-01
CESC(N=244)	1	4.5329	TCGA-C5-A7CH-01
CESC(N=244)	5	1.9561	TCGA-EK-A2RN-01
CESC(N=244)	2	3.7345	TCGA-EK-A2RJ-01
CESC(N=244)	7	4.3155	TCGA-C5-A1BM-01
CESC(N=244)	0	5.3338	TCGA-Q1-A73R-01
CESC(N=244)	0	5.0343	TCGA-DS-A7WH-01
CESC(N=244)	3	5.3789	TCGA-C5-A7CK-01
CESC(N=244)	19	5.0308	TCGA-VS-A8EK-01
CESC(N=244)	0	5.004	TCGA-FU-A3WB-01
CESC(N=244)	2	3.5373	TCGA-FU-A3TQ-01
CESC(N=244)	0	4.7399	TCGA-C5-A8XI-01
CESC(N=244)	1	5.4456	TCGA-C5-A1BN-01
CESC(N=244)	1	4.4957	TCGA-IR-A3LA-01
CESC(N=244)	1	5.5874	TCGA-VS-A94X-01
CESC(N=244)	127	4.4944	TCGA-MA-AA42-01
CESC(N=244)	26	3.8885	TCGA-C5-A8YQ-01
CESC(N=244)	14	4.3868	TCGA-ZJ-AB0H-01
CESC(N=244)	0	4.5987	TCGA-C5-A7X5-01
CESC(N=244)	2	5.1926	TCGA-VS-A9U5-01
CESC(N=244)	6	4.6582	TCGA-C5-A1M7-01
CESC(N=244)	1	4.8172	TCGA-C5-A905-01
CESC(N=244)	4	3.8329	TCGA-Q1-A5R2-01
CESC(N=244)	1	4.6034	TCGA-EK-A3GJ-01
CESC(N=244)	33	6.1495	TCGA-VS-A8EB-01
CESC(N=244)	1	4.7771	TCGA-LP-A4AX-01
CESC(N=244)	391	5.1346	TCGA-VS-A94Z-01
CESC(N=244)	36	4.7099	TCGA-ZJ-AAXB-01
CESC(N=244)	1	3.4646	TCGA-C5-A1MQ-01
CESC(N=244)	3	3.6416	TCGA-EX-A1H6-01
CESC(N=244)	0	4.2141	TCGA-ZJ-AAXF-01
CESC(N=244)	6	4.5729	TCGA-VS-A9UM-01
CESC(N=244)	3	4.5053	TCGA-BI-A0VR-01
CESC(N=244)	2	4.8846	TCGA-EA-A5FO-01
CESC(N=244)	5	3.6904	TCGA-DR-A0ZM-01
CESC(N=244)	2	4.8232	TCGA-MA-AA43-01
CESC(N=244)	11	4.7612	TCGA-C5-A7UC-01
CESC(N=244)	0	4.3348	TCGA-VS-A8QH-01
CESC(N=244)	0	4.7618	TCGA-EA-A3HT-01
CESC(N=244)	3	4.8424	TCGA-IR-A3LC-01
CESC(N=244)	1	4.4932	TCGA-FU-A770-01
CESC(N=244)	10	5.2802	TCGA-VS-A8EC-01
CESC(N=244)	0	6.0987	TCGA-4J-AA1J-01
CESC(N=244)	2	3.2219	TCGA-LP-A4AV-01
CESC(N=244)	0	4.8068	TCGA-EK-A2RL-01
CESC(N=244)	28	5.1239	TCGA-EK-A3GM-01
CESC(N=244)	0	4.0807	TCGA-VS-A9UC-01
CESC(N=244)	0	5.1317	TCGA-FU-A2QG-01
CESC(N=244)	2	4.9653	TCGA-EK-A2PM-01
CESC(N=244)	2	5.7148	TCGA-DS-A0VK-01
CESC(N=244)	1	4.225	TCGA-C5-A1MK-01
CESC(N=244)	0	4.1018	TCGA-C5-A1MH-01
CESC(N=244)	1	4.0251	TCGA-VS-A9UI-01
CESC(N=244)	0	5.1879	TCGA-FU-A3TX-01
CESC(N=244)	4	4.8555	TCGA-Q1-A6DV-01
CESC(N=244)	0	5.0618	TCGA-C5-A1ML-01
CESC(N=244)	0	4.6148	TCGA-VS-A8QM-01
CESC(N=244)	2	4.0391	TCGA-RA-A741-01
CESC(N=244)	8	3.7887	TCGA-VS-A954-01
CESC(N=244)	0	4.9542	TCGA-XS-A8TJ-01
CESC(N=244)	5	4.849	TCGA-LP-A4AW-01
CESC(N=244)	5	4.0339	TCGA-JW-A5VK-01
CESC(N=244)	4	5.111	TCGA-C5-A902-01
CESC(N=244)	10	3.8738	TCGA-MA-AA3X-01
CESC(N=244)	0	4.0968	TCGA-C5-A7CO-01
CESC(N=244)	2	3.7876	TCGA-C5-A2LV-01
CESC(N=244)	2	5.9914	TCGA-VS-A9UT-01
CESC(N=244)	4	4.6948	TCGA-ZJ-AAX8-01
CESC(N=244)	0	4.9411	TCGA-C5-A1BJ-01
LUAD(N=462)	21	5.6585	TCGA-44-6778-01
LUAD(N=462)	6	4.9795	TCGA-05-4420-01
LUAD(N=462)	21	4.9887	TCGA-64-1679-01
LUAD(N=462)	1	5.2238	TCGA-49-6744-01
LUAD(N=462)	20	4.9064	TCGA-55-6982-01
LUAD(N=462)	34	5.2582	TCGA-NJ-A4YI-01
LUAD(N=462)	38	5.2449	TCGA-73-4666-01
LUAD(N=462)	61	4.4269	TCGA-MN-A4N1-01
LUAD(N=462)	5	5.9262	TCGA-55-7911-01
LUAD(N=462)	122	4.6218	TCGA-55-A4DG-01
LUAD(N=462)	29	4.6005	TCGA-L9-A5IP-01
LUAD(N=462)	4	5.6679	TCGA-73-4662-01
LUAD(N=462)	16	5.393	TCGA-55-6712-01
LUAD(N=462)	11	5.9155	TCGA-97-7553-01
LUAD(N=462)	141	4.6165	TCGA-49-AARE-01
LUAD(N=462)	4	4.2234	TCGA-50-8460-01
LUAD(N=462)	22	5.8846	TCGA-50-5933-01
LUAD(N=462)	7	5.24	TCGA-44-6774-01
LUAD(N=462)	41	4.6461	TCGA-73-4670-01
LUAD(N=462)	2	4.5904	TCGA-55-A48Z-01
LUAD(N=462)	35	4.849	TCGA-75-7031-01
LUAD(N=462)	6	5.093	TCGA-44-A47A-01
LUAD(N=462)	79	5.314	TCGA-05-4398-01
LUAD(N=462)	9	3.841	TCGA-67-3773-01
LUAD(N=462)	55	4.2319	TCGA-64-5781-01
LUAD(N=462)	2	5.5524	TCGA-97-7552-01
LUAD(N=462)	27	4.5814	TCGA-49-AARN-01
LUAD(N=462)	4	5.2525	TCGA-44-3919-01
LUAD(N=462)	40	4.743	TCGA-99-8032-01
LUAD(N=462)	20	4.9458	TCGA-55-A491-01
LUAD(N=462)	1	5.0627	TCGA-50-6595-01
LUAD(N=462)	7	3.8135	TCGA-95-A4VP-01
LUAD(N=462)	13	5.1926	TCGA-55-8302-01
LUAD(N=462)	66	3.9021	TCGA-44-4112-01
LUAD(N=462)	10	4.8933	TCGA-05-4430-01
LUAD(N=462)	14	5.0228	TCGA-75-7027-01
LUAD(N=462)	11	4.6388	TCGA-44-2668-01
LUAD(N=462)	40	5.7911	TCGA-55-8507-01
LUAD(N=462)	1	5.0334	TCGA-69-8254-01
LUAD(N=462)	19	4.9579	TCGA-78-8640-01
LUAD(N=462)	23	4.9336	TCGA-69-7979-01
LUAD(N=462)	10	5.133	TCGA-55-7573-01
LUAD(N=462)	6	3.5323	TCGA-49-4506-01
LUAD(N=462)	29	5.2118	TCGA-05-4402-01
LUAD(N=462)	51	5.1779	TCGA-44-8119-01
LUAD(N=462)	1	5.1534	TCGA-55-7724-01
LUAD(N=462)	25	4.8714	TCGA-44-6776-01
LUAD(N=462)	22	4.2388	TCGA-49-4514-01
LUAD(N=462)	58	5.1081	TCGA-05-4396-01
LUAD(N=462)	1	4.2914	TCGA-55-8204-01
LUAD(N=462)	1	5.3132	TCGA-75-6205-01
LUAD(N=462)	104	4.5717	TCGA-62-A46O-01
LUAD(N=462)	52	5.9755	TCGA-78-7155-01
LUAD(N=462)	9	5.0904	TCGA-62-A472-01
LUAD(N=462)	3	4.6628	TCGA-NJ-A55R-01
LUAD(N=462)	16	5.5223	TCGA-62-8395-01
LUAD(N=462)	60	5.0849	TCGA-95-7567-01
LUAD(N=462)	4	4.0514	TCGA-50-5051-01
LUAD(N=462)	7	4.9188	TCGA-55-A48Y-01
LUAD(N=462)	22	4.7268	TCGA-86-A456-01
LUAD(N=462)	4	3.4155	TCGA-50-5068-01
LUAD(N=462)	5	4.8585	TCGA-NJ-A55A-01
LUAD(N=462)	16	4.9791	TCGA-J2-A4AG-01
LUAD(N=462)	34	5.3926	TCGA-05-4405-01
LUAD(N=462)	11	5.6197	TCGA-86-7955-01
LUAD(N=462)	9	5.4127	TCGA-50-6673-01
LUAD(N=462)	9	5.4367	TCGA-55-7727-01
LUAD(N=462)	1	4.8753	TCGA-55-8510-01
LUAD(N=462)	6	4.936	TCGA-MP-A4T8-01
LUAD(N=462)	18	5.0985	TCGA-86-8279-01
LUAD(N=462)	13	5.5304	TCGA-55-A494-01
LUAD(N=462)	12	5.6401	TCGA-75-5125-01
LUAD(N=462)	3	5.3572	TCGA-55-8615-01
LUAD(N=462)	7	5.4561	TCGA-MP-A4TF-01
LUAD(N=462)	10	4.6582	TCGA-55-6979-01
LUAD(N=462)	301	4.957	TCGA-86-A4JF-01
LUAD(N=462)	15	4.723	TCGA-86-7701-01
LUAD(N=462)	5	5.5638	TCGA-62-8398-01
LUAD(N=462)	14	4.582	TCGA-L9-A443-01
LUAD(N=462)	10	5.1161	TCGA-78-8660-01
LUAD(N=462)	30	5.0339	TCGA-78-7148-01
LUAD(N=462)	2	5.5897	TCGA-67-6215-01
LUAD(N=462)	99	5.6435	TCGA-55-A490-01
LUAD(N=462)	26	6.4321	TCGA-69-7974-01
LUAD(N=462)	73	4.4489	TCGA-49-AAR4-01
LUAD(N=462)	13	4.5097	TCGA-05-4418-01
LUAD(N=462)	12	4.5267	TCGA-35-4123-01
LUAD(N=462)	57	4.7835	TCGA-55-6969-01
LUAD(N=462)	2	4.9736	TCGA-91-8497-01
LUAD(N=462)	19	4.5668	TCGA-62-A470-01
LUAD(N=462)	13	4.5211	TCGA-53-A4EZ-01
LUAD(N=462)	4	5.1851	TCGA-78-7162-01
LUAD(N=462)	36	4.6994	TCGA-62-A46Y-01
LUAD(N=462)	14	4.7682	TCGA-62-A46R-01
LUAD(N=462)	54	4.2118	TCGA-L9-A8F4-01
LUAD(N=462)	3	4.5831	TCGA-55-7726-01
LUAD(N=462)	8	4.1473	TCGA-49-4512-01
LUAD(N=462)	67	5.029	TCGA-73-A9RS-01
LUAD(N=462)	2	4.6719	TCGA-MP-A4TD-01
LUAD(N=462)	3	4.9044	TCGA-75-5147-01
LUAD(N=462)	46	4.9231	TCGA-44-7671-01
LUAD(N=462)	94	4.3191	TCGA-38-4631-01
LUAD(N=462)	3	4.8565	TCGA-NJ-A55O-01
LUAD(N=462)	16	5.3405	TCGA-75-6211-01
LUAD(N=462)	6	5.7809	TCGA-55-1594-01
LUAD(N=462)	5	5.6487	TCGA-64-5774-01
LUAD(N=462)	10	5.6017	TCGA-50-5941-01
LUAD(N=462)	5	4.3718	TCGA-44-2662-01
LUAD(N=462)	18	5.537	TCGA-55-7995-01
LUAD(N=462)	324	4.9069	TCGA-95-7043-01
LUAD(N=462)	17	4.5071	TCGA-NJ-A4YP-01
LUAD(N=462)	8	4.5747	TCGA-78-7149-01
LUAD(N=462)	9	4.6859	TCGA-MP-A4TC-01
LUAD(N=462)	1	5.0734	TCGA-97-A4M5-01
LUAD(N=462)	2	4.225	TCGA-99-8028-01
LUAD(N=462)	6	5.5431	TCGA-67-6217-01
LUAD(N=462)	2	4.8962	TCGA-44-A47B-01
LUAD(N=462)	78	4.6323	TCGA-38-4628-01
LUAD(N=462)	20	5.6825	TCGA-05-4250-01
LUAD(N=462)	0	5.0879	TCGA-67-3774-01
LUAD(N=462)	9	4.9718	TCGA-80-5608-01
LUAD(N=462)	30	5.7503	TCGA-05-4389-01
LUAD(N=462)	0	4.7756	TCGA-75-6203-01
LUAD(N=462)	6	5.2122	TCGA-55-6981-01
LUAD(N=462)	24	5.5919	TCGA-55-7903-01
LUAD(N=462)	3	5.2008	TCGA-62-8394-01
LUAD(N=462)	12	5.4067	TCGA-49-4488-01
LUAD(N=462)	58	4.5034	TCGA-78-7537-01
LUAD(N=462)	13	5.5631	TCGA-80-5611-01
LUAD(N=462)	13	3.7005	TCGA-55-6972-01
LUAD(N=462)	5	5.0461	TCGA-97-7941-01
LUAD(N=462)	1	5.0833	TCGA-91-6840-01
LUAD(N=462)	55	5.44	TCGA-69-7978-01
LUAD(N=462)	48	4.9639	TCGA-50-5930-01
LUAD(N=462)	9	5.3677	TCGA-93-8067-01
LUAD(N=462)	43	5.0166	TCGA-44-A479-01
LUAD(N=462)	1	5.2616	TCGA-55-8087-01
LUAD(N=462)	24	4.5223	TCGA-MP-A4SW-01
LUAD(N=462)	2	4.9054	TCGA-55-8512-01
LUAD(N=462)	1	5.36	TCGA-50-6592-01
LUAD(N=462)	4	4.6398	TCGA-55-6975-01
LUAD(N=462)	12	4.0807	TCGA-S2-AA1A-01
LUAD(N=462)	40	5.0308	TCGA-55-8511-01
LUAD(N=462)	5	4.8419	TCGA-05-4434-01
LUAD(N=462)	23	4.1914	TCGA-55-8092-01
LUAD(N=462)	26	5.8311	TCGA-44-7661-01
LUAD(N=462)	3	4.8938	TCGA-05-4426-01
LUAD(N=462)	51	5.0849	TCGA-05-4390-01
LUAD(N=462)	5	5.5982	TCGA-64-5815-01
LUAD(N=462)	2	5.2177	TCGA-69-7761-01
LUAD(N=462)	17	4.4601	TCGA-55-8301-01
LUAD(N=462)	3	4.6684	TCGA-44-A4SU-01
LUAD(N=462)	18	5.0086	TCGA-69-7765-01
LUAD(N=462)	0	5.7112	TCGA-05-4433-01
LUAD(N=462)	101	4.2086	TCGA-55-8508-01
LUAD(N=462)	2	4.2555	TCGA-50-5044-01
LUAD(N=462)	4	5.2303	TCGA-05-4384-01
LUAD(N=462)	15	5.4673	TCGA-O1-A52J-01
LUAD(N=462)	21	5.4857	TCGA-78-7220-01
LUAD(N=462)	9	4.7021	TCGA-05-4422-01
LUAD(N=462)	6	5.8615	TCGA-44-6779-01
LUAD(N=462)	11	4.7612	TCGA-86-8672-01
LUAD(N=462)	19	4.8957	TCGA-55-6983-01
LUAD(N=462)	13	5.3667	TCGA-91-8499-01
LUAD(N=462)	14	6.0825	TCGA-91-6836-01
LUAD(N=462)	0	4.4436	TCGA-NJ-A4YG-01
LUAD(N=462)	14	4.8919	TCGA-73-4658-01
LUAD(N=462)	9	4.6633	TCGA-55-6987-01
LUAD(N=462)	1	4.9001	TCGA-78-7152-01
LUAD(N=462)	0	4.6023	TCGA-55-8096-01
LUAD(N=462)	35	5.2634	TCGA-75-5122-01
LUAD(N=462)	13	6.2104	TCGA-50-5931-01
LUAD(N=462)	32	4.41	TCGA-49-AARO-01
LUAD(N=462)	7	4.6639	TCGA-44-2655-01
LUAD(N=462)	23	5.1014	TCGA-73-4668-01
LUAD(N=462)	42	5.7584	TCGA-91-6831-01
LUAD(N=462)	26	5.0622	TCGA-L9-A444-01
LUAD(N=462)	4	4.6246	TCGA-05-5425-01
LUAD(N=462)	11	4.5639	TCGA-44-6775-01
LUAD(N=462)	0	4.3923	TCGA-75-7025-01
LUAD(N=462)	4	4.1602	TCGA-05-5429-01
LUAD(N=462)	71	5.5198	TCGA-99-7458-01
LUAD(N=462)	7	5.0268	TCGA-97-7546-01
LUAD(N=462)	10	4.591	TCGA-67-3772-01
LUAD(N=462)	1	4.8419	TCGA-05-4395-01
LUAD(N=462)	13	4.8664	TCGA-91-7771-01
LUAD(N=462)	8	4.6679	TCGA-55-6984-01
LUAD(N=462)	80	4.2782	TCGA-44-3918-01
LUAD(N=462)	2	4.8714	TCGA-50-8459-01
LUAD(N=462)	72	5.4582	TCGA-69-7980-01
LUAD(N=462)	4	5.1937	TCGA-50-5939-01
LUAD(N=462)	60	5.168	TCGA-75-5126-01
LUAD(N=462)	75	5.8607	TCGA-50-6594-01
LUAD(N=462)	2	5.1489	TCGA-MP-A5C7-01
LUAD(N=462)	0	4.2834	TCGA-44-5645-01
LUAD(N=462)	5	5.1264	TCGA-50-5935-01
LUAD(N=462)	23	4.7345	TCGA-55-7914-01
LUAD(N=462)	6	6.0883	TCGA-55-7576-01
LUAD(N=462)	25	5.1172	TCGA-73-4676-01
LUAD(N=462)	10	3.6439	TCGA-78-7166-01
LUAD(N=462)	11	5.7281	TCGA-83-5908-01
LUAD(N=462)	102	4.6798	TCGA-50-5049-01
LUAD(N=462)	16	5.0175	TCGA-44-3396-01
LUAD(N=462)	18	5.1937	TCGA-97-8172-01
LUAD(N=462)	86	6.0065	TCGA-69-8255-01
LUAD(N=462)	0	5.4175	TCGA-62-A46U-01
LUAD(N=462)	3	5.2724	TCGA-97-8176-01
LUAD(N=462)	71	6.7718	TCGA-86-8358-01
LUAD(N=462)	4	5.5338	TCGA-05-4415-01
LUAD(N=462)	42	4.5292	TCGA-55-7281-01
LUAD(N=462)	5	4.8904	TCGA-78-7161-01
LUAD(N=462)	5	4.1683	TCGA-49-4507-01
LUAD(N=462)	13	5.1346	TCGA-55-8621-01
LUAD(N=462)	12	5.1313	TCGA-55-6970-01
LUAD(N=462)	12	5.6174	TCGA-75-6207-01
LUAD(N=462)	219	5.802	TCGA-55-8205-01
LUAD(N=462)	1	5.2012	TCGA-69-7763-01
LUAD(N=462)	18	5.3923	TCGA-55-7913-01
LUAD(N=462)	2	4.1498	TCGA-62-8397-01
LUAD(N=462)	12	5.1031	TCGA-73-4659-01
LUAD(N=462)	25	4.1102	TCGA-91-A4BC-01
LUAD(N=462)	1	5.1407	TCGA-97-8547-01
LUAD(N=462)	12	4.7021	TCGA-97-8175-01
LUAD(N=462)	8	5.4751	TCGA-86-8075-01
LUAD(N=462)	34	5.1707	TCGA-55-6985-01
LUAD(N=462)	27	5.1143	TCGA-55-A48X-01
LUAD(N=462)	1	4.5404	TCGA-44-2657-01
LUAD(N=462)	28	5.009	TCGA-95-7562-01
LUAD(N=462)	19	4.3391	TCGA-55-7725-01
LUAD(N=462)	27	4.588	TCGA-69-A59K-01
LUAD(N=462)	5	4.9686	TCGA-05-5715-01
LUAD(N=462)	31	3.4919	TCGA-55-A492-01
LUAD(N=462)	10	5.9973	TCGA-78-7145-01
LUAD(N=462)	35	4.9279	TCGA-MN-A4N5-01
LUAD(N=462)	49	4.3391	TCGA-64-5778-01
LUAD(N=462)	1	5.106	TCGA-J2-8194-01
LUAD(N=462)	27	5.5838	TCGA-55-A57B-01
LUAD(N=462)	62	5.1424	TCGA-86-7711-01
LUAD(N=462)	8	3.7224	TCGA-91-8496-01
LUAD(N=462)	0	4.7666	TCGA-86-8280-01
LUAD(N=462)	2	4.781	TCGA-44-6146-01
LUAD(N=462)	9	5.8369	TCGA-78-7146-01
LUAD(N=462)	1	4.0197	TCGA-35-4122-01
LUAD(N=462)	2	6.1925	TCGA-44-5643-01
LUAD(N=462)	14	5.2099	TCGA-73-7498-01
LUAD(N=462)	21	5.004	TCGA-75-6214-01
LUAD(N=462)	12	5.5033	TCGA-97-8174-01
LUAD(N=462)	47	5.4676	TCGA-55-8620-01
LUAD(N=462)	7	5.4864	TCGA-62-8399-01
LUAD(N=462)	29	5.0246	TCGA-80-5607-01
LUAD(N=462)	108	4.8354	TCGA-49-AAR2-01
LUAD(N=462)	4	4.8743	TCGA-55-6543-01
LUAD(N=462)	6	4.7533	TCGA-49-4501-01
LUAD(N=462)	12	4.4436	TCGA-78-7156-01
LUAD(N=462)	1	4.7247	TCGA-62-A46S-01
LUAD(N=462)	14	3.853	TCGA-49-AARQ-01
LUAD(N=462)	7	4.5681	TCGA-93-A4JN-01
LUAD(N=462)	4	4.3778	TCGA-91-6847-01
LUAD(N=462)	8	4.8237	TCGA-55-6642-01
LUAD(N=462)	20	4.9388	TCGA-55-8203-01
LUAD(N=462)	66	5.7991	TCGA-44-7670-01
LUAD(N=462)	14	4.9107	TCGA-MP-A4TJ-01
LUAD(N=462)	3	5.3413	TCGA-38-6178-01
LUAD(N=462)	1	5.2854	TCGA-86-8074-01
LUAD(N=462)	11	4.8243	TCGA-55-8616-01
LUAD(N=462)	22	4.904	TCGA-97-A4M0-01
LUAD(N=462)	1	4.9878	TCGA-49-6767-01
LUAD(N=462)	2	5.4122	TCGA-MP-A4T9-01
LUAD(N=462)	74	5.4637	TCGA-86-8073-01
LUAD(N=462)	85	4.5921	TCGA-MN-A4N4-01
LUAD(N=462)	5	4.7225	TCGA-97-A4M3-01
LUAD(N=462)	4	5.0993	TCGA-86-7714-01
LUAD(N=462)	45	4.8787	TCGA-49-4487-01
LUAD(N=462)	11	5.5301	TCGA-78-7542-01
LUAD(N=462)	3	5.3048	TCGA-95-A4VK-01
LUAD(N=462)	101	6.1831	TCGA-55-7994-01
LUAD(N=462)	12	5.7358	TCGA-49-6742-01
LUAD(N=462)	535	5.1981	TCGA-55-8506-01
LUAD(N=462)	10	4.6674	TCGA-MP-A4TA-01
LUAD(N=462)	14	6.0615	TCGA-91-6828-01
LUAD(N=462)	11	3.1375	TCGA-35-5375-01
LUAD(N=462)	52	5.1807	TCGA-97-A4M7-01
LUAD(N=462)	11	5.4624	TCGA-78-7539-01
LUAD(N=462)	7	5.3747	TCGA-J2-8192-01
LUAD(N=462)	19	6.2511	TCGA-86-7713-01
LUAD(N=462)	6	4.7955	TCGA-67-6216-01
LUAD(N=462)	0	4.6803	TCGA-44-A47G-01
LUAD(N=462)	25	4.9122	TCGA-78-7147-01
LUAD(N=462)	5	4.0339	TCGA-44-3398-01
LUAD(N=462)	28	5.6713	TCGA-78-7633-01
LUAD(N=462)	17	3.3771	TCGA-78-7535-01
LUAD(N=462)	0	6.2222	TCGA-91-6835-01
LUAD(N=462)	3	4.8084	TCGA-55-6980-01
LUAD(N=462)	2	5.3561	TCGA-50-5936-01
LUAD(N=462)	12	4.5897	TCGA-73-4675-01
LUAD(N=462)	10	5.6224	TCGA-50-5932-01
LUAD(N=462)	9	4.4389	TCGA-49-AAR3-01
LUAD(N=462)	36	4.9449	TCGA-78-7154-01
LUAD(N=462)	4	4.2876	TCGA-55-7910-01
LUAD(N=462)	18	4.1457	TCGA-4B-A93V-01
LUAD(N=462)	0	4.4614	TCGA-91-6849-01
LUAD(N=462)	0	5.2403	TCGA-MP-A4SY-01
LUAD(N=462)	17	5.1489	TCGA-MP-A4SV-01
LUAD(N=462)	39	5.1663	TCGA-MP-A4T4-01
LUAD(N=462)	19	5.4046	TCGA-71-8520-01
LUAD(N=462)	15	4.7655	TCGA-44-7672-01
LUAD(N=462)	10	5.0522	TCGA-50-6593-01
LUAD(N=462)	24	5.8357	TCGA-69-7973-01
LUAD(N=462)	74	5.2865	TCGA-67-3771-01
LUAD(N=462)	21	5.0635	TCGA-99-8033-01
LUAD(N=462)	12	5.571	TCGA-91-6848-01
LUAD(N=462)	0	5.0824	TCGA-93-A4JP-01
LUAD(N=462)	12	5.2056	TCGA-44-7660-01
LUAD(N=462)	6	5.511	TCGA-69-7760-01
LUAD(N=462)	2	5.0122	TCGA-69-7764-01
LUAD(N=462)	0	5.6884	TCGA-95-7944-01
LUAD(N=462)	46	5.8238	TCGA-L9-A7SV-01
LUAD(N=462)	13	5.3034	TCGA-55-8089-01
LUAD(N=462)	6	5.6203	TCGA-55-7283-01
LUAD(N=462)	93	5.7485	TCGA-44-8117-01
LUAD(N=462)	17	5.3512	TCGA-53-7626-01
LUAD(N=462)	61	4.9035	TCGA-86-8673-01
LUAD(N=462)	3	4.8048	TCGA-95-8494-01
LUAD(N=462)	0	4.3957	TCGA-97-8171-01
LUAD(N=462)	21	4.9117	TCGA-50-7109-01
LUAD(N=462)	17	5.2566	TCGA-44-6145-01
LUAD(N=462)	3	4.8304	TCGA-55-8085-01
LUAD(N=462)	137	4.4594	TCGA-NJ-A4YF-01
LUAD(N=462)	8	4.6758	TCGA-NJ-A7XG-01
LUAD(N=462)	4	4.7655	TCGA-05-4403-01
LUAD(N=462)	7	4.889	TCGA-55-8097-01
LUAD(N=462)	97	4.4679	TCGA-NJ-A4YQ-01
LUAD(N=462)	16	4.9713	TCGA-97-7547-01
LUAD(N=462)	13	5.7685	TCGA-55-5899-01
LUAD(N=462)	56	5.9594	TCGA-05-4397-01
LUAD(N=462)	18	5.3844	TCGA-44-6777-01
LUAD(N=462)	3	5.3854	TCGA-55-7815-01
LUAD(N=462)	10	5.2315	TCGA-91-6830-01
LUAD(N=462)	57	5.076	TCGA-44-A4SS-01
LUAD(N=462)	10	4.8475	TCGA-44-7659-01
LUAD(N=462)	42	4.488	TCGA-53-7813-01
LUAD(N=462)	133	5.1933	TCGA-05-4382-01
LUAD(N=462)	11	3.4006	TCGA-05-5428-01
LUAD(N=462)	4	5.029	TCGA-55-6986-01
LUAD(N=462)	0	3.3448	TCGA-91-A4BD-01
LUAD(N=462)	19	3.1143	TCGA-50-5066-01
LUAD(N=462)	46	5.1506	TCGA-49-AAR9-01
LUAD(N=462)	46	5.4269	TCGA-55-7907-01
LUAD(N=462)	139	5.36	TCGA-95-7039-01
LUAD(N=462)	3	4.5625	TCGA-64-1680-01
LUAD(N=462)	0	4.1922	TCGA-J2-A4AE-01
LUAD(N=462)	37	4.4561	TCGA-86-8359-01
LUAD(N=462)	26	4.8505	TCGA-55-8614-01
LUAD(N=462)	17	4.85	TCGA-55-7574-01
LUAD(N=462)	58	4.8197	TCGA-44-5644-01
LUAD(N=462)	2	4.867	TCGA-95-7948-01
LUAD(N=462)	3	4.9188	TCGA-73-4677-01
LUAD(N=462)	14	5.0917	TCGA-50-5942-01
LUAD(N=462)	38	4.9791	TCGA-78-7167-01
LUAD(N=462)	25	4.9818	TCGA-78-8662-01
LUAD(N=462)	72	4.546	TCGA-86-8585-01
LUAD(N=462)	1	6.1757	TCGA-50-6591-01
LUAD(N=462)	6	4.4763	TCGA-MP-A4TK-01
LUAD(N=462)	65	5.8268	TCGA-55-7570-01
LUAD(N=462)	0	4.2149	TCGA-78-7163-01
LUAD(N=462)	34	5.1317	TCGA-05-4417-01
LUAD(N=462)	30	5.3388	TCGA-78-8655-01
LUAD(N=462)	16	5.7466	TCGA-97-7554-01
LUAD(N=462)	7	4.6849	TCGA-49-4505-01
LUAD(N=462)	11	5.3313	TCGA-86-8669-01
LUAD(N=462)	8	5.1433	TCGA-55-8208-01
LUAD(N=462)	1	5.3434	TCGA-75-6206-01
LUAD(N=462)	1	5.4101	TCGA-55-6971-01
LUAD(N=462)	20	5.0967	TCGA-05-4410-01
LUAD(N=462)	22	5.1371	TCGA-55-8207-01
LUAD(N=462)	16	5.5897	TCGA-38-4625-01
LUAD(N=462)	46	5.8645	TCGA-55-6968-01
LUAD(N=462)	5	4.9169	TCGA-L4-A4E5-01
LUAD(N=462)	6	4.839	TCGA-93-7347-01
LUAD(N=462)	3	4.8344	TCGA-62-A471-01
LUAD(N=462)	8	4.3964	TCGA-97-8177-01
LUAD(N=462)	2	5.5345	TCGA-78-7160-01
LUAD(N=462)	12	5.3002	TCGA-97-7938-01
LUAD(N=462)	19	4.228	TCGA-64-1677-01
LUAD(N=462)	8	4.8104	TCGA-69-8253-01
LUAD(N=462)	22	5.1538	TCGA-78-7159-01
LUAD(N=462)	11	4.8172	TCGA-97-7937-01
LUAD(N=462)	40	4.6739	TCGA-44-2656-01
LUAD(N=462)	18	4.8068	TCGA-J2-A4AD-01
LUAD(N=462)	12	5.3656	TCGA-97-A4LX-01
LUAD(N=462)	14	3.958	TCGA-62-A46P-01
LUAD(N=462)	1	4.4363	TCGA-55-7728-01
LUAD(N=462)	2	3.958	TCGA-49-4510-01
LUAD(N=462)	14	5.2529	TCGA-55-A493-01
LUAD(N=462)	5	5.1027	TCGA-MP-A4TE-01
LUAD(N=462)	20	4.6206	TCGA-44-2659-01
LUAD(N=462)	4	4.9607	TCGA-55-7227-01
LUAD(N=462)	8	5.2961	TCGA-55-1592-01
LUAD(N=462)	11	4.3147	TCGA-75-5146-01
LUAD(N=462)	11	4.8339	TCGA-64-5779-01
LUAD(N=462)	21	5.0192	TCGA-67-4679-01
LUAD(N=462)	30	5.2813	TCGA-44-7662-01
LUAD(N=462)	18	5.1716	TCGA-38-4626-01
LUAD(N=462)	12	5.0263	TCGA-86-8054-01
LUAD(N=462)	2	5.2396	TCGA-55-1596-01
LUAD(N=462)	15	5.2392	TCGA-86-6851-01
LUAD(N=462)	41	4.2653	TCGA-64-5775-01
LUAD(N=462)	10	3.8914	TCGA-64-1676-01
LUAD(N=462)	42	5.8485	TCGA-44-7667-01
LUAD(N=462)	28	4.9411	TCGA-86-8281-01
LUAD(N=462)	12	5.0197	TCGA-97-8179-01
LUAD(N=462)	4	4.4369	TCGA-78-7153-01
LUAD(N=462)	37	5.9458	TCGA-44-7669-01
LUAD(N=462)	19	5.4845	TCGA-95-A4VN-01
LUAD(N=462)	2	4.292	TCGA-49-4494-01
LUAD(N=462)	5	5.7377	TCGA-49-6745-01
LUAD(N=462)	7	4.6363	TCGA-73-7499-01
LUAD(N=462)	9	5.1639	TCGA-78-7158-01
LUAD(N=462)	1	5.2619	TCGA-71-6725-01
LUAD(N=462)	129	4.9708	TCGA-50-6590-01
LUAD(N=462)	4	5.2701	TCGA-55-A4DF-01
LUAD(N=462)	1	6.0403	TCGA-86-7954-01
LUAD(N=462)	8	5.0103	TCGA-L9-A743-01
LUAD(N=462)	1	5.2464	TCGA-55-8206-01
LUAD(N=462)	4	4.9064	TCGA-86-A4P7-01
LUAD(N=462)	13	5.3768	TCGA-95-8039-01
LUAD(N=462)	2	4.3533	TCGA-75-6212-01
LUAD(N=462)	5	4.0772	TCGA-50-5055-01
LUAD(N=462)	34	5.2913	TCGA-78-7150-01
LUAD(N=462)	4	5.9841	TCGA-55-6978-01
LUAD(N=462)	39	5.7304	TCGA-78-7536-01
LUAD(N=462)	2	4.6323	TCGA-64-1681-01
LUAD(N=462)	2	4.3233	TCGA-97-8552-01
LUAD(N=462)	8	4.2055	TCGA-49-AAR0-01
LUAD(N=462)	1	5.4159	TCGA-86-8668-01
LUAD(N=462)	86	5.0947	TCGA-53-7624-01
LUAD(N=462)	0	4.7644	TCGA-49-4490-01
LUAD(N=462)	20	5.7685	TCGA-50-5946-01
LUAD(N=462)	0	4.9896	TCGA-MP-A4TH-01
LUAD(N=462)	28	5.9923	TCGA-91-6829-01
LUAD(N=462)	4	4.8079	TCGA-78-7540-01
LUAD(N=462)	53	4.6542	TCGA-99-8025-01
LUAD(N=462)	121	5.5021	TCGA-44-8120-01
LUAD(N=462)	19	3.4568	TCGA-49-4486-01
LUAD(N=462)	33	4.6713	TCGA-55-8094-01
LUAD(N=462)	37	6.3554	TCGA-49-6743-01
LUAD(N=462)	0	4.4568	TCGA-99-AA5R-01
LUAD(N=462)	0	4.6604	TCGA-MP-A4T7-01
LUAD(N=462)	9	4.9482	TCGA-55-8090-01
LUAD(N=462)	2	4.8007	TCGA-97-A4M6-01
LUAD(N=462)	128	6.3434	TCGA-05-4427-01
LUAD(N=462)	54	4.3861	TCGA-55-8514-01
LUAD(N=462)	0	6.0195	TCGA-62-8402-01
LUAD(N=462)	24	6.1801	TCGA-05-4424-01
LUAD(N=462)	38	4.8535	TCGA-38-4632-01
LUAD(N=462)	14	5.1276	TCGA-49-6761-01
LUAD(N=462)	44	5.4909	TCGA-05-4432-01
LUAD(N=462)	17	5.3216	TCGA-50-5072-01
LUAD(N=462)	21	3.8934	TCGA-50-5045-01
LUAD(N=462)	12	4.6176	TCGA-86-8674-01
LUAD(N=462)	1	4.887	TCGA-50-8457-01
LUAD(N=462)	20	5.7447	TCGA-95-7947-01
COAD(N=255)	4	5.4571	TCGA-F4-6854-01
COAD(N=255)	1	5.3274	TCGA-D5-5538-01
COAD(N=255)	0	5.1619	TCGA-AA-3511-01
COAD(N=255)	11	5.3385	TCGA-QG-A5YX-01
COAD(N=255)	315	4.3111	TCGA-G4-6320-01
COAD(N=255)	0	5.2319	TCGA-CM-6164-01
COAD(N=255)	0	5.1687	TCGA-A6-A567-01
COAD(N=255)	5	4.6176	TCGA-DM-A0X9-01
COAD(N=255)	11	5.4611	TCGA-AY-A69D-01
COAD(N=255)	15	5.0764	TCGA-5M-AAT4-01
COAD(N=255)	14	5.2913	TCGA-CM-6167-01
COAD(N=255)	254	5.135	TCGA-AZ-4615-01
COAD(N=255)	1048	4.9827	TCGA-AZ-6598-01
COAD(N=255)	325	5.503	TCGA-A6-6653-01
COAD(N=255)	11	4.7655	TCGA-NH-A50V-01
COAD(N=255)	12	5.2169	TCGA-AD-6899-01
COAD(N=255)	5	5.4101	TCGA-G4-6311-01
COAD(N=255)	28	4.2593	TCGA-NH-A6GC-01
COAD(N=255)	446	5.202	TCGA-F4-6570-01
COAD(N=255)	6	4.8263	TCGA-G4-6627-01
COAD(N=255)	1	5.3868	TCGA-CM-6679-01
COAD(N=255)	48	5.5336	TCGA-A6-4105-01
COAD(N=255)	14	5.8429	TCGA-D5-6924-01
COAD(N=255)	17	5.4627	TCGA-AD-6965-01
COAD(N=255)	17	5.79	TCGA-D5-6931-01
COAD(N=255)	8	4.1699	TCGA-A6-5656-01
COAD(N=255)	3	4.4679	TCGA-DM-A1DA-01
COAD(N=255)	2	5.2032	TCGA-F4-6461-01
COAD(N=255)	125	5.3537	TCGA-F4-6703-01
COAD(N=255)	1117	4.9928	TCGA-AA-3492-01
COAD(N=255)	10	5.3104	TCGA-G4-6293-01
COAD(N=255)	12	5.6374	TCGA-AA-3496-01
COAD(N=255)	27	5.5348	TCGA-CK-6747-01
COAD(N=255)	2	4.4673	TCGA-CA-5255-01
COAD(N=255)	8	5.6364	TCGA-CK-4947-01
COAD(N=255)	38	4.9941	TCGA-AD-6888-01
COAD(N=255)	1	3.9421	TCGA-F4-6809-01
COAD(N=255)	4	5.1879	TCGA-CK-5914-01
COAD(N=255)	0	5.8445	TCGA-D5-6532-01
COAD(N=255)	1	5.1942	TCGA-3L-AA1B-01
COAD(N=255)	1058	5.0478	TCGA-G4-6588-01
COAD(N=255)	8	5.825	TCGA-A6-6138-01
COAD(N=255)	1	5.0157	TCGA-F4-6808-01
COAD(N=255)	6	4.8495	TCGA-G4-6317-01
COAD(N=255)	29	5.6719	TCGA-CK-4952-01
COAD(N=255)	324	4.9322	TCGA-G4-6309-01
COAD(N=255)	4	4.8166	TCGA-CM-5868-01
COAD(N=255)	509	5.0032	TCGA-AD-6964-01
COAD(N=255)	3	5.0967	TCGA-G4-6295-01
COAD(N=255)	2	4.8217	TCGA-NH-A50T-01
COAD(N=255)	5	5.3176	TCGA-D5-5539-01
COAD(N=255)	31	4.6971	TCGA-AZ-4315-01
COAD(N=255)	10	5.4299	TCGA-AA-3506-01
COAD(N=255)	622	5.2983	TCGA-AU-6004-01
COAD(N=255)	7	5.3427	TCGA-AY-6386-01
COAD(N=255)	566	4.8485	TCGA-A6-5661-01
COAD(N=255)	69	4.9293	TCGA-CA-5797-01
COAD(N=255)	1	5.2338	TCGA-A6-5662-01
COAD(N=255)	5	5.3614	TCGA-AA-3489-01
COAD(N=255)	4	4.0566	TCGA-DM-A1D8-01
COAD(N=255)	8	4.9011	TCGA-AZ-6599-01
COAD(N=255)	11	5.478	TCGA-G4-6299-01
COAD(N=255)	333	5.1231	TCGA-AD-5900-01
COAD(N=255)	11	5.2199	TCGA-A6-5666-01
COAD(N=255)	2	4.5595	TCGA-DM-A1D7-01
COAD(N=255)	2	4.6017	TCGA-AA-A02Y-01
COAD(N=255)	3	5.3858	TCGA-CM-6676-01
COAD(N=255)	1	5.477	TCGA-G4-6626-01
COAD(N=255)	13	5.0938	TCGA-AA-3660-01
COAD(N=255)	3	5.8656	TCGA-NH-A8F7-01
COAD(N=255)	0	5.6323	TCGA-AA-3712-01
COAD(N=255)	281	4.1408	TCGA-CM-4743-01
COAD(N=255)	27	5.3793	TCGA-G4-6315-01
COAD(N=255)	26	4.8253	TCGA-CM-4747-01
COAD(N=255)	9	5.0879	TCGA-AZ-6606-01
COAD(N=255)	12	4.9909	TCGA-DM-A285-01
COAD(N=255)	4	5.3008	TCGA-A6-6142-01
COAD(N=255)	329	5.8826	TCGA-CM-6171-01
COAD(N=255)	3	5.3992	TCGA-A6-2675-01
COAD(N=255)	7	4.7463	TCGA-G4-6298-01
COAD(N=255)	0	5.263	TCGA-AM-5820-01
COAD(N=255)	2	5.5753	TCGA-A6-6654-01
COAD(N=255)	2	5.8331	TCGA-CK-5912-01
COAD(N=255)	7	4.7991	TCGA-CM-5349-01
COAD(N=255)	3	5.5024	TCGA-DM-A28A-01
COAD(N=255)	999	5.7737	TCGA-WS-AB45-01
COAD(N=255)	13	4.7404	TCGA-CM-6677-01
COAD(N=255)	10	5.5826	TCGA-AD-6548-01
COAD(N=255)	0	5.4624	TCGA-D5-6926-01
COAD(N=255)	2	4.3183	TCGA-AZ-4616-01
COAD(N=255)	10	4.6293	TCGA-AA-A02K-01
COAD(N=255)	0	5.4162	TCGA-D5-6898-01
COAD(N=255)	0	4.853	TCGA-DM-A1HA-01
COAD(N=255)	3	4.2965	TCGA-DM-A280-01
COAD(N=255)	692	5.4825	TCGA-AA-3713-01
COAD(N=255)	5	4.6235	TCGA-AA-3502-01
COAD(N=255)	593	5.2738	TCGA-CK-5913-01
COAD(N=255)	50	4.8385	TCGA-4N-A93T-01
COAD(N=255)	0	4.9127	TCGA-F4-6855-01
COAD(N=255)	34	4.9136	TCGA-QG-A5YV-01
COAD(N=255)	4	5.2016	TCGA-CM-6166-01
COAD(N=255)	0	4.4673	TCGA-G4-6321-01
COAD(N=255)	11	5.4023	TCGA-D5-6539-01
COAD(N=255)	9	5.1223	TCGA-CM-5344-01
COAD(N=255)	9	4.9593	TCGA-D5-6536-01
COAD(N=255)	7	4.7517	TCGA-A6-A566-01
COAD(N=255)	259	4.7333	TCGA-AM-5821-01
COAD(N=255)	26	4.5292	TCGA-AD-6901-01
COAD(N=255)	1	5.4316	TCGA-CM-6161-01
COAD(N=255)	3	4.7192	TCGA-5M-AAT5-01
COAD(N=255)	1	5.7404	TCGA-CK-6748-01
COAD(N=255)	891	5.2525	TCGA-D5-6540-01
COAD(N=255)	521	4.8821	TCGA-5M-AAT6-01
COAD(N=255)	255	4.849	TCGA-G4-6302-01
COAD(N=255)	0	5.2836	TCGA-NH-A6GA-01
COAD(N=255)	4	5.6144	TCGA-AA-3655-01
COAD(N=255)	10	5.5916	TCGA-A6-6652-01
COAD(N=255)	0	4.6893	TCGA-CM-5863-01
COAD(N=255)	9	5.1355	TCGA-CM-6678-01
COAD(N=255)	9	5.1815	TCGA-D5-6529-01
COAD(N=255)	9	5.1735	TCGA-T9-A92H-01
COAD(N=255)	3	5.3688	TCGA-A6-5657-01
COAD(N=255)	493	4.9846	TCGA-D5-6930-01
COAD(N=255)	17	4.502	TCGA-QL-A97D-01
COAD(N=255)	2	5.4256	TCGA-D5-7000-01
COAD(N=255)	17	4.4693	TCGA-D5-5537-01
COAD(N=255)	1	4.4383	TCGA-CM-5860-01
COAD(N=255)	245	4.9505	TCGA-AA-A01P-01
COAD(N=255)	22	4.8197	TCGA-CK-4950-01
COAD(N=255)	11	6.0843	TCGA-SS-A7HO-01
COAD(N=255)	0	5.827	TCGA-D5-6537-01
COAD(N=255)	12	6.1324	TCGA-CA-5254-01
COAD(N=255)	1	5.1655	TCGA-AD-A5EK-01
COAD(N=255)	307	5.4529	TCGA-CK-6746-01
COAD(N=255)	18	5.938	TCGA-CA-6718-01
COAD(N=255)	4	4.888	TCGA-AY-5543-01
COAD(N=255)	1	5.6854	TCGA-F4-6807-01
COAD(N=255)	10	5.858	TCGA-CK-5915-01
COAD(N=255)	0	4.0295	TCGA-A6-3810-01
COAD(N=255)	271	4.4794	TCGA-A6-6781-01
COAD(N=255)	0	4.9704	TCGA-NH-A50U-01
COAD(N=255)	0	4.1293	TCGA-DM-A1D4-01
COAD(N=255)	415	4.4376	TCGA-G4-6304-01
COAD(N=255)	89	5.7795	TCGA-CA-6717-01
COAD(N=255)	8	4.8841	TCGA-DM-A1D0-01
COAD(N=255)	4	6.0211	TCGA-CM-6675-01
COAD(N=255)	1	4.8257	TCGA-G4-6307-01
COAD(N=255)	4	4.4918	TCGA-AZ-5403-01
COAD(N=255)	476	4.6887	TCGA-CM-5861-01
COAD(N=255)	1	5.2761	TCGA-CA-5796-01
COAD(N=255)	541	5.2468	TCGA-D5-6928-01
COAD(N=255)	9	4.0197	TCGA-AA-3685-01
COAD(N=255)	1	5.4192	TCGA-A6-5664-01
COAD(N=255)	0	4.7268	TCGA-AZ-5407-01
COAD(N=255)	57	4.9649	TCGA-AY-6196-01
COAD(N=255)	12	5.537	TCGA-D5-6920-01
COAD(N=255)	4	5.4702	TCGA-G4-6297-01
COAD(N=255)	576	5.2126	TCGA-A6-2686-01
COAD(N=255)	14	4.9635	TCGA-DM-A28F-01
COAD(N=255)	14	3.9991	TCGA-CA-5256-01
COAD(N=255)	3	4.6029	TCGA-G4-6306-01
COAD(N=255)	6	5.9383	TCGA-D5-6922-01
COAD(N=255)	614	5.2698	TCGA-CK-5916-01
COAD(N=255)	9	4.7404	TCGA-DM-A288-01
COAD(N=255)	585	4.6926	TCGA-DM-A1HB-01
COAD(N=255)	4	4.6148	TCGA-CM-6170-01
COAD(N=255)	1	5.2303	TCGA-CK-4948-01
COAD(N=255)	7	5.6074	TCGA-CM-6165-01
COAD(N=255)	459	5.2285	TCGA-F4-6856-01
COAD(N=255)	3	5.3795	TCGA-F4-6569-01
COAD(N=255)	0	5.533	TCGA-D5-6535-01
COAD(N=255)	378	5.0032	TCGA-AD-6895-01
COAD(N=255)	22	4.6954	TCGA-NH-A8F8-01
COAD(N=255)	7	5.3016	TCGA-D5-6929-01
COAD(N=255)	10	5.3452	TCGA-A6-5667-01
COAD(N=255)	2	5.3484	TCGA-CM-6169-01
COAD(N=255)	11	5.4422	TCGA-CM-6680-01
COAD(N=255)	636	4.4951	TCGA-AA-3663-01
COAD(N=255)	0	5.8387	TCGA-A6-6648-01
COAD(N=255)	22	4.6484	TCGA-RU-A8FL-01
COAD(N=255)	3	5.4582	TCGA-CA-6719-01
COAD(N=255)	1	5.4568	TCGA-A6-6649-01
COAD(N=255)	26	5.4896	TCGA-NH-A6GB-01
COAD(N=255)	29	5.1326	TCGA-AZ-4614-01
COAD(N=255)	16	4.516	TCGA-CM-5864-01
COAD(N=255)	262	5.0117	TCGA-D5-6927-01
COAD(N=255)	5	5.4728	TCGA-QG-A5YW-01
COAD(N=255)	19	5.1085	TCGA-AA-A01X-01
COAD(N=255)	3	5.4252	TCGA-D5-6538-01
COAD(N=255)	1	5.7409	TCGA-CM-6172-01
COAD(N=255)	4	5.7366	TCGA-D5-6533-01
COAD(N=255)	6	4.8559	TCGA-DM-A28H-01
COAD(N=255)	0	5.076	TCGA-F4-6460-01
COAD(N=255)	46	4.1301	TCGA-D5-5540-01
COAD(N=255)	3	5.2917	TCGA-F4-6463-01
COAD(N=255)	3	4.6329	TCGA-AZ-6600-01
COAD(N=255)	900	4.9546	TCGA-D5-6530-01
COAD(N=255)	14	5.9076	TCGA-G4-6303-01
COAD(N=255)	0	4.2698	TCGA-AZ-4682-01
COAD(N=255)	441	4.8176	TCGA-G4-6586-01
COAD(N=255)	4	5.1643	TCGA-AD-6890-01
COAD(N=255)	1284	4.8379	TCGA-AD-6889-01
COAD(N=255)	15	4.5844	TCGA-DM-A28K-01
COAD(N=255)	402	5.3771	TCGA-QG-A5Z2-01
COAD(N=255)	8	4.7634	TCGA-G4-6294-01
COAD(N=255)	19	5.7372	TCGA-QG-A5Z1-01
COAD(N=255)	539	5.7648	TCGA-G4-6628-01
COAD(N=255)	6	5.1346	TCGA-D5-6534-01
COAD(N=255)	4	4.3634	TCGA-A6-5659-01
COAD(N=255)	8	5.14	TCGA-A6-5660-01
COAD(N=255)	1	4.218	TCGA-CM-5862-01
COAD(N=255)	5	5.3892	TCGA-F4-6805-01
COAD(N=255)	626	5.2472	TCGA-CK-4951-01
COAD(N=255)	11	4.9454	TCGA-CK-6751-01
COAD(N=255)	1116	4.7301	TCGA-AD-A5EJ-01
COAD(N=255)	18	5.3837	TCGA-CA-6716-01
COAD(N=255)	3	4.1554	TCGA-AA-A01Z-01
COAD(N=255)	3	5.1735	TCGA-F4-6806-01
COAD(N=255)	9	5.5046	TCGA-D5-6531-01
COAD(N=255)	25	4.2265	TCGA-DM-A1D9-01
COAD(N=255)	3	4.0875	TCGA-DM-A0XF-01
COAD(N=255)	4	5.5871	TCGA-AZ-6603-01
COAD(N=255)	1586	5.3201	TCGA-NH-A5IV-01
COAD(N=255)	3	5.4783	TCGA-A6-6651-01
COAD(N=255)	0	6.2384	TCGA-CA-6715-01
COAD(N=255)	474	5.3892	TCGA-CM-6674-01
COAD(N=255)	8	4.8212	TCGA-D5-6932-01
COAD(N=255)	7	5.8342	TCGA-A6-6137-01
COAD(N=255)	20	4.8232	TCGA-DM-A28M-01
COAD(N=255)	7	5.3975	TCGA-F4-6459-01
COAD(N=255)	1	4.0724	TCGA-A6-2684-01
COAD(N=255)	379	4.4746	TCGA-A6-6780-01
COAD(N=255)	0	5.0237	TCGA-AZ-6607-01
COAD(N=255)	3	5.0721	TCGA-G4-6322-01
COAD(N=255)	57	5.009	TCGA-A6-A565-01
COAD(N=255)	5	5.0023	TCGA-A6-A56B-01
COAD(N=255)	12	4.7109	TCGA-AY-A54L-01
COAD(N=255)	8	3.4168	TCGA-A6-2677-01
COAD(N=255)	147	5.7142	TCGA-CM-6162-01
COAD(N=255)	3	5.5861	TCGA-AD-6963-01
COAD(N=255)	756	5.4159	TCGA-AY-6197-01
COAD(N=255)	2	5.0985	TCGA-D5-6541-01
COAD(N=255)	6	5.6565	TCGA-CM-5348-01
COAD(N=255)	6	5.0828	TCGA-4T-AA8H-01
COAD(N=255)	7	5.1858	TCGA-5M-AATA-01
COAD(N=255)	1	4.4489	TCGA-DM-A28G-01
COAD(N=255)	8	4.785	TCGA-5M-AATE-01
COAD(N=255)	10	5.0435	TCGA-DM-A28C-01
COAD(N=255)	23	4.0152	TCGA-DM-A0XD-01
COAD(N=255)	4	4.4982	TCGA-DM-A282-01
COAD(N=255)	36	3.85	TCGA-CM-4744-01
COAD(N=255)	0	5.0887	TCGA-AZ-6605-01
COAD(N=255)	9	4.7026	TCGA-AY-A71X-01
[truncated: 5,699 more rows]
