# Supplementary material for: Pan‐cancer multi‐omics reveals DCAF7 as an immune‐modulating prognostic driver and Wnt/β‐catenin activator in hepatocellular carcinoma
Source: Clin Transl Med. 2025 Dec 31;16(1):e70572. doi: 10.1002/ctm2.70572 (PMC12754573; doi:10.1002/ctm2.70572)
Supplement: Supplementary file 2 — Supporting information [file CTM2-16-e70572-s002.zip › Supplemental Tables/TableS14 GEPIA2 Derived List of the Top 100 Genes Correlated With DCAF7 in Pan-Cancer.xlsx]

## Sheet: GEPIA2
Gene Symbol	Gene ID	PCC
TLK2	ENSG00000146872.17	0.73
INTS2	ENSG00000108506.11	0.71
RBM12	ENSG00000244462.7	0.69
GPATCH8	ENSG00000186566.11	0.67
VEZF1	ENSG00000136451.8	0.67
DDX42	ENSG00000198231.12	0.67
GNA13	ENSG00000120063.9	0.66
BPTF	ENSG00000171634.16	0.66
MTMR4	ENSG00000108389.9	0.65
TLK2P1	ENSG00000226049.3	0.64
ZSCAN29	ENSG00000140265.12	0.64
UBE2O	ENSG00000175931.12	0.64
CTCF	ENSG00000102974.14	0.64
SART3	ENSG00000075856.11	0.64
ZC3H4	ENSG00000130749.9	0.63
SMG8	ENSG00000167447.12	0.63
SRSF1	ENSG00000136450.12	0.62
HNRNPK	ENSG00000165119.18	0.62
METTL2A	ENSG00000087995.15	0.62
FTSJ3	ENSG00000108592.16	0.62
C17orf80	ENSG00000141219.15	0.62
ADNP	ENSG00000101126.15	0.62
SAP130	ENSG00000136715.17	0.62
LRRC37A16P	ENSG00000267023.5	0.62
PRRC2B	ENSG00000130723.17	0.62
BCLAF1	ENSG00000029363.15	0.62
PUM2	ENSG00000055917.15	0.62
CREB1	ENSG00000118260.14	0.62
RBM12B	ENSG00000183808.11	0.61
GIGYF2	ENSG00000204120.14	0.61
EXOC7	ENSG00000182473.20	0.61
SP2	ENSG00000167182.12	0.61
DHX40	ENSG00000108406.9	0.61
POM121	ENSG00000196313.11	0.61
PSME3	ENSG00000131467.10	0.61
CKAP5	ENSG00000175216.14	0.61
APPBP2	ENSG00000062725.9	0.61
POLR1A	ENSG00000068654.15	0.61
CCDC47	ENSG00000108588.13	0.61
PUM1	ENSG00000134644.15	0.61
WAC	ENSG00000095787.21	0.61
ZNF142	ENSG00000115568.15	0.6
EP300	ENSG00000100393.9	0.6
MIEF1	ENSG00000100335.12	0.6
KPNB1	ENSG00000108424.9	0.6
NEK4	ENSG00000114904.12	0.6
ZFP91	ENSG00000186660.14	0.6
NF1	ENSG00000196712.16	0.6
HNRNPU	ENSG00000153187.16	0.6
GOSR1	ENSG00000108587.14	0.6
SRCAP	ENSG00000080603.16	0.6
USP10	ENSG00000103194.15	0.6
TAOK1	ENSG00000160551.9	0.6
EXOC5	ENSG00000070367.15	0.6
TROVE2	ENSG00000116747.12	0.6
TNPO1	ENSG00000083312.17	0.6
ANKRD40	ENSG00000154945.6	0.6
YLPM1	ENSG00000119596.17	0.6
TGFBRAP1	ENSG00000135966.12	0.6
ASXL2	ENSG00000143970.16	0.6
ZMYM4	ENSG00000146463.11	0.59
TBC1D5	ENSG00000131374.14	0.59
SMC1A	ENSG00000072501.17	0.59
AP1G1	ENSG00000166747.12	0.59
SF3A1	ENSG00000099995.18	0.59
UHRF1BP1	ENSG00000065060.16	0.59
UNK	ENSG00000132478.9	0.59
ADNP2	ENSG00000101544.8	0.59
SETD5	ENSG00000168137.15	0.59
ZNF592	ENSG00000166716.9	0.59
SMG7	ENSG00000116698.20	0.59
TUBGCP4	ENSG00000137822.12	0.59
FAM104A	ENSG00000133193.12	0.59
KIF2A	ENSG00000068796.16	0.59
SMARCAD1	ENSG00000163104.17	0.59
TAF1	ENSG00000147133.15	0.59
DPP8	ENSG00000074603.18	0.59
CEP97	ENSG00000182504.10	0.59
THRAP3	ENSG00000054118.13	0.59
MED13	ENSG00000108510.9	0.59
SMARCC2	ENSG00000139613.11	0.58
DDX46	ENSG00000145833.15	0.58
GTF3C4	ENSG00000125484.11	0.58
RTF1	ENSG00000137815.14	0.58
ERCC6L2	ENSG00000182150.15	0.58
BRD3	ENSG00000169925.16	0.58
POM121C	ENSG00000272391.5	0.58
ANKRD17	ENSG00000132466.17	0.58
KHSRP	ENSG00000088247.15	0.58
CSNK2A1	ENSG00000101266.16	0.58
CTDSPL2	ENSG00000137770.13	0.58
HNRNPUL2-BSCL2	ENSG00000234857.2	0.58
HP1BP3	ENSG00000127483.17	0.58
VPRBP	ENSG00000145041.15	0.58
PPM1D	ENSG00000170836.11	0.58
PARG	ENSG00000227345.8	0.58
MATR3	ENSG00000015479.17	0.58
SPAST	ENSG00000021574.11	0.58
AGO1	ENSG00000092847.10	0.58
CELF1	ENSG00000149187.17	0.58
