# Supplementary material for: Pan‐cancer multi‐omics reveals DCAF7 as an immune‐modulating prognostic driver and Wnt/β‐catenin activator in hepatocellular carcinoma
Source: Clin Transl Med. 2025 Dec 31;16(1):e70572. doi: 10.1002/ctm2.70572 (PMC12754573; doi:10.1002/ctm2.70572)
Supplement: Supplementary file 2 — Supporting information [file CTM2-16-e70572-s002.zip › Supplemental Tables/TableS16 Drug Sensitivity Analysis Associated With DCAF7 Expression Using GDSC Data.xlsx]

## Sheet: SheetName
symbol	drug	cor	fdr	entrez
DCAF7	(5Z)-7-Oxozeaenol	-0.00270063	0.960198	10238
DCAF7	17-AAG	0.265859	5.13865e-14	10238
DCAF7	5-Fluorouracil	-0.21972	2.20476e-10	10238
DCAF7	681640	0.0556378	0.344858	10238
DCAF7	A-443654	0.120577	0.395386	10238
DCAF7	A-770041	0.171942	0.00994997	10238
DCAF7	AC220	-0.115987	0.00452039	10238
DCAF7	AG-014699	0.0536048	0.209152	10238
DCAF7	AICAR	-0.124107	0.00114581	10238
DCAF7	AKT inhibitor VIII	0.131454	0.00132756	10238
DCAF7	AMG-706	0.0987676	0.0467649	10238
DCAF7	AP-24534	-0.0923395	0.019266	10238
DCAF7	AR-42	-0.310731	1.84018e-20	10238
DCAF7	AS601245	0.160041	0.000182556	10238
DCAF7	AS605240	-0.144364	0.000156284	10238
DCAF7	AT-7519	-0.160672	3.73749e-06	10238
DCAF7	ATRA	-0.0881098	0.046385	10238
DCAF7	AUY922	0.0717409	0.134936	10238
DCAF7	AZ628	0.0075637	0.940163	10238
DCAF7	AZD6482	0.15376	6.0248e-05	10238
DCAF7	AZD7762	-0.113737	0.00319364	10238
DCAF7	AZD8055	-0.101668	0.00845836	10238
DCAF7	Afatinib	0.0931243	0.0104491	10238
DCAF7	Axitinib	-0.0937244	0.0409889	10238
DCAF7	BAY 61-3606	-0.0872362	0.0281449	10238
DCAF7	BEZ235	0.157063	0.000113449	10238
DCAF7	BHG712	-0.214068	4.86164e-10	10238
DCAF7	BI-2536	0.0144329	0.917829	10238
DCAF7	BIRB 0796	0.0837867	0.078181	10238
DCAF7	BIX02189	-0.183442	1.4121e-07	10238
DCAF7	BMS-509744	0.121759	0.145436	10238
DCAF7	BMS-536924	-0.0515398	0.416975	10238
DCAF7	BMS-708163	0.117583	0.00222897	10238
DCAF7	BMS-754807	-0.0816298	0.0978249	10238
DCAF7	BMS345541	-0.187741	5.5091e-08	10238
DCAF7	BX-795	-0.0605944	0.175112	10238
DCAF7	BX-912	-0.253358	5.92881e-14	10238
DCAF7	Belinostat	-0.251339	5.39229e-13	10238
DCAF7	Bexarotene	0.0567567	0.384644	10238
DCAF7	Bicalutamide	0.157053	8.596e-05	10238
DCAF7	Bleomycin	0.0416202	0.46368	10238
DCAF7	Bleomycin (50 uM)	0.127353	0.000329779	10238
DCAF7	Bortezomib	0.180922	0.00474141	10238
DCAF7	Bosutinib	0.0116729	0.863233	10238
DCAF7	Bryostatin 1	0.0785924	0.0989633	10238
DCAF7	CAL-101	-0.0964264	0.00881697	10238
DCAF7	CAY10603	-0.284756	3.12705e-17	10238
DCAF7	CCT007093	0.133625	0.000769688	10238
DCAF7	CCT018159	0.0899574	0.0498846	10238
DCAF7	CEP-701	-0.0996092	0.0109015	10238
DCAF7	CGP-082996	0.140836	0.0614928	10238
DCAF7	CGP-60474	0.19592	0.00326965	10238
DCAF7	CH5424802	-0.0721073	0.157349	10238
DCAF7	CHIR-99021	0.188936	6.86281e-08	10238
DCAF7	CI-1040	0.0343731	0.463831	10238
DCAF7	CMK	0.0775043	0.474478	10238
DCAF7	CP466722	-0.216518	2.3851e-10	10238
DCAF7	CP724714	0.0414011	0.451497	10238
DCAF7	CUDC-101	-0.251879	2.93069e-13	10238
DCAF7	CX-5461	-0.240654	2.78027e-12	10238
DCAF7	Camptothecin	-0.130544	0.000928799	10238
DCAF7	Cetuximab	0.0799511	0.0448533	10238
DCAF7	Cisplatin	0.0304412	0.566262	10238
DCAF7	Crizotinib	-0.0679919	0.612682	10238
DCAF7	Cyclopamine	0.144604	0.0821321	10238
DCAF7	Cytarabine	-0.0273168	0.627178	10238
DCAF7	DMOG	-0.0627456	0.153935	10238
DCAF7	Dabrafenib	0.065699	0.119315	10238
DCAF7	Dasatinib	0.223838	0.000156612	10238
DCAF7	Docetaxel	0.226518	3.17969e-10	10238
DCAF7	Doxorubicin	-0.00571462	0.946959	10238
DCAF7	EHT 1864	0.0347107	0.622827	10238
DCAF7	EKB-569	-0.100831	0.008285	10238
DCAF7	EX-527	0.0057195	0.968235	10238
DCAF7	Elesclomol	0.102904	0.0129038	10238
DCAF7	Embelin	0.0460917	0.429543	10238
DCAF7	Epothilone B	0.0823559	0.0804306	10238
DCAF7	Erlotinib	0.118352	0.0891599	10238
DCAF7	Etoposide	-0.0938302	0.0281687	10238
DCAF7	FH535	0.107375	0.0112322	10238
DCAF7	FK866	-0.235074	8.75291e-12	10238
DCAF7	FMK	-0.0703736	0.240452	10238
DCAF7	FR-180204	-0.147427	0.000349553	10238
DCAF7	FTI-277	0.141262	0.000283416	10238
DCAF7	Foretinib	-0.183933	4.02448e-07	10238
DCAF7	GDC0449	0.0326788	0.758655	10238
DCAF7	GDC0941	0.0239011	0.712788	10238
DCAF7	GNF-2	-0.0209769	0.943815	10238
DCAF7	GSK-650394	0.0173157	0.852104	10238
DCAF7	GSK1070916	-0.276071	7.11447e-16	10238
DCAF7	GSK1904529A	0.151946	0.000210659	10238
DCAF7	GSK2126458	-0.176874	5.67119e-07	10238
DCAF7	GSK269962A	0.0287885	0.616596	10238
DCAF7	GSK429286A	-0.141452	0.000147682	10238
DCAF7	GSK690693	-0.171686	9.884e-07	10238
DCAF7	GW 441756	0.0436794	0.808132	10238
DCAF7	GW-2580	-0.0465353	0.862058	10238
DCAF7	GW843682X	-0.0188908	0.867654	10238
DCAF7	Gefitinib	0.0774851	0.0570161	10238
DCAF7	Gemcitabine	-0.045288	0.365414	10238
DCAF7	Genentech Cpd 10	-0.199025	9.48783e-09	10238
DCAF7	HG-5-113-01	-0.146275	0.015982	10238
DCAF7	HG-5-88-01	-0.130347	0.137542	10238
DCAF7	HG-6-64-1	0.0608196	0.187431	10238
DCAF7	I-BET-762	-0.259983	9.15817e-15	10238
DCAF7	IOX2	0.0505587	0.371357	10238
DCAF7	IPA-3	-0.103142	0.00689165	10238
DCAF7	Imatinib	-0.0951474	0.398328	10238
DCAF7	Ispinesib Mesylate	-0.190144	4.50608e-08	10238
DCAF7	JNJ-26854165	0.0781737	0.0892545	10238
DCAF7	JNK Inhibitor VIII	0.119938	0.00274445	10238
DCAF7	JNK-9L	0.00965988	0.897196	10238
DCAF7	JQ1	-0.0671539	0.105639	10238
DCAF7	JQ12	-0.0943324	0.0506454	10238
DCAF7	JW-7-24-1	-0.219777	1.2248e-10	10238
DCAF7	JW-7-52-1	0.190888	0.00766515	10238
DCAF7	KIN001-055	-0.0102621	0.910445	10238
DCAF7	KIN001-102	-0.183204	1.00966e-07	10238
DCAF7	KIN001-135	0.0487604	0.6557	10238
DCAF7	KIN001-236	-0.227294	5.11419e-11	10238
DCAF7	KIN001-244	-0.163347	3.6248e-06	10238
DCAF7	KIN001-260	-0.17141	9.1176e-07	10238
DCAF7	KIN001-266	-0.129271	0.00222559	10238
DCAF7	KIN001-270	-0.094336	0.0130857	10238
DCAF7	KU-55933	0.0171671	0.822751	10238
DCAF7	LAQ824	-0.18046	9.21769e-07	10238
DCAF7	LFM-A13	0.0676595	0.157356	10238
DCAF7	LY317615	-0.0289579	0.54003	10238
DCAF7	Lapatinib	0.171628	0.00381515	10238
DCAF7	Lenalidomide	0.025808	0.772184	10238
DCAF7	Linifanib	-0.0748708	0.102796	10238
DCAF7	Lisitinib	-0.099822	0.0466588	10238
DCAF7	MG-132	0.119881	0.111213	10238
DCAF7	MK-2206	0.0206654	0.728614	10238
DCAF7	MLN4924	-0.00179748	0.981054	10238
DCAF7	MP470	-0.0919291	0.0275389	10238
DCAF7	MPS-1-IN-1	-0.221526	3.09172e-10	10238
DCAF7	MS-275	-0.127538	0.0766548	10238
DCAF7	Masitinib	-0.190892	6.02052e-08	10238
DCAF7	Methotrexate	-0.223276	2.88572e-10	10238
DCAF7	Midostaurin	0.117494	0.0038476	10238
DCAF7	Mitomycin C	-0.129708	0.00268927	10238
DCAF7	NG-25	-0.204219	2.7003e-09	10238
DCAF7	NPK76-II-72-1	-0.295152	6.10825e-19	10238
DCAF7	NSC-207895	-0.131628	0.000886087	10238
DCAF7	NSC-87877	0.00744645	0.920527	10238
DCAF7	NU-7441	0.0710568	0.25402	10238
DCAF7	Navitoclax	-0.309971	4.23212e-19	10238
DCAF7	Nilotinib	-0.118957	0.00604869	10238
DCAF7	Nutlin-3a (-)	-0.0602787	0.193225	10238
DCAF7	OSI-027	-0.238346	3.76554e-12	10238
DCAF7	OSI-930	-0.137407	0.000176005	10238
DCAF7	OSU-03012	-0.000565958	0.993701	10238
DCAF7	Obatoclax Mesylate	-0.0397645	0.417376	10238
DCAF7	Olaparib	0.0102139	0.845705	10238
DCAF7	PAC-1	-0.105884	0.00752595	10238
DCAF7	PD-0325901	0.0789161	0.0464034	10238
DCAF7	PD-0332991	-0.0718433	0.153814	10238
DCAF7	PD-173074	0.0284632	0.867408	10238
DCAF7	PF-4708671	0.0593887	0.506423	10238
DCAF7	PF-562271	0.0798627	0.117173	10238
DCAF7	PFI-1	-0.0601329	0.194543	10238
DCAF7	PHA-665752	0.0205123	0.905097	10238
DCAF7	PHA-793887	-0.227843	1.66343e-11	10238
DCAF7	PI-103	-0.195212	1.82585e-08	10238
DCAF7	PIK-93	-0.212671	4.09244e-10	10238
DCAF7	PLX4720	0.0436686	0.302365	10238
DCAF7	Paclitaxel	0.127869	0.136653	10238
DCAF7	Parthenolide	-0.0292172	0.81121	10238
DCAF7	Pazopanib	0.126985	0.00459512	10238
DCAF7	Phenformin	-0.110718	0.0023269	10238
DCAF7	Pyrimethamine	-0.0119363	0.93687	10238
DCAF7	QL-VIII-58	0.118212	0.0654191	10238
DCAF7	QL-X-138	-0.211471	1.10552e-09	10238
DCAF7	QL-XI-92	-0.209427	1.21289e-09	10238
DCAF7	QL-XII-47	-0.137767	0.000216381	10238
DCAF7	QL-XII-61	-0.122817	0.0376498	10238
DCAF7	QS11	-0.0486326	0.426698	10238
DCAF7	RDEA119	0.0722804	0.0501342	10238
DCAF7	RO-3306	0.153693	0.000102021	10238
DCAF7	Rapamycin	0.138744	0.134315	10238
DCAF7	Roscovitine	0.137376	0.274201	10238
DCAF7	Ruxolitinib	-0.0444854	0.383076	10238
DCAF7	S-Trityl-L-cysteine	-0.0165637	0.872943	10238
DCAF7	SB 216763	0.0952859	0.0415557	10238
DCAF7	SB 505124	0.0300721	0.712026	10238
DCAF7	SB52334	-0.151612	8.6271e-05	10238
DCAF7	SB590885	0.02419	0.657446	10238
DCAF7	SGC0946	0.101056	0.024208	10238
DCAF7	SL 0101-1	0.0844214	0.248981	10238
DCAF7	SN-38	-0.10074	0.0111719	10238
DCAF7	SNX-2112	-0.196627	1.40695e-08	10238
DCAF7	STF-62247	-0.084978	0.0300245	10238
DCAF7	Salubrinal	0.0499077	0.578276	10238
DCAF7	Saracatinib	0.0961228	0.225544	10238
DCAF7	Shikonin	-0.0153689	0.810115	10238
DCAF7	Sorafenib	-0.0505487	0.661574	10238
DCAF7	Sunitinib	-0.0277888	0.750581	10238
DCAF7	T0901317	-0.117438	0.0020994	10238
DCAF7	TAE684	0.00858176	0.960318	10238
DCAF7	TAK-715	-0.156847	7.7247e-06	10238
DCAF7	TG101348	-0.219329	1.31026e-10	10238
DCAF7	TGX221	0.265191	2.87529e-06	10238
DCAF7	THZ-2-102-1	-0.208387	1.75184e-09	10238
DCAF7	THZ-2-49	-0.10629	0.0033797	10238
DCAF7	TL-1-85	-0.203396	3.4086e-09	10238
DCAF7	TL-2-105	-0.186743	1.0913e-07	10238
DCAF7	TPCA-1	-0.268735	1.2555e-15	10238
DCAF7	TW 37	-0.0105421	0.855762	10238
DCAF7	Talazoparib	-0.0810584	0.0551725	10238
DCAF7	Tamoxifen	0.0651161	0.506009	10238
DCAF7	Temozolomide	-0.003542	0.973729	10238
DCAF7	Temsirolimus	0.0946304	0.0292244	10238
DCAF7	Thapsigargin	0.00410053	0.966488	10238
DCAF7	Tipifarnib	-0.00852649	0.92487	10238
DCAF7	Tivozanib	-0.0981216	0.0342294	10238
DCAF7	Trametinib	0.12608	0.000465542	10238
DCAF7	Tubastatin A	-0.29134	3.86593e-18	10238
DCAF7	UNC0638	-0.20927	4.40526e-10	10238
DCAF7	UNC1215	0.0617738	0.201095	10238
DCAF7	VNLG/124	-0.130277	0.000574282	10238
DCAF7	VX-11e	-0.0699065	0.116865	10238
DCAF7	VX-680	-0.132063	0.0986482	10238
DCAF7	VX-702	-0.0523576	0.764535	10238
DCAF7	Veliparib	0.0510004	0.443667	10238
DCAF7	Vinblastine	-0.0125651	0.813691	10238
DCAF7	Vinorelbine	0.0326792	0.579737	10238
DCAF7	Vorinostat	-0.307981	6.92723e-19	10238
DCAF7	WH-4-023	0.185008	0.00478258	10238
DCAF7	WZ-1-84	0.156118	0.0206141	10238
DCAF7	WZ3105	-0.220201	1.07153e-10	10238
DCAF7	XAV939	0.189329	1.9381e-07	10238
DCAF7	XL-184	-0.120745	0.00277052	10238
DCAF7	XMD11-85h	-0.0602853	0.713346	10238
DCAF7	XMD13-2	-0.223458	6.19934e-11	10238
DCAF7	XMD14-99	-0.181099	3.62464e-07	10238
DCAF7	XMD15-27	-0.0731492	0.0971469	10238
DCAF7	XMD8-85	0.111331	0.130855	10238
DCAF7	XMD8-92	0.0114745	0.941132	10238
DCAF7	Y-39983	-0.137287	0.000126799	10238
DCAF7	YK 4-279	-0.0321807	0.580831	10238
DCAF7	YM155	-0.0512922	0.310425	10238
DCAF7	YM201636	-0.179348	2.94431e-07	10238
DCAF7	Z-LLNle-CHO	0.111367	0.102707	10238
DCAF7	ZG-10	-0.0605069	0.366092	10238
DCAF7	ZM-447439	-0.156253	0.000105105	10238
DCAF7	ZSTK474	-0.155391	9.69878e-06	10238
DCAF7	Zibotentan	-0.00265711	0.995968	10238
DCAF7	piperlongumine	0.0753682	0.0685853	10238
DCAF7	rTRAIL	0.00881387	0.928453	10238
DCAF7	selumetinib	0.0875582	0.0163795	10238
