# Supplementary material for: Pan‐cancer multi‐omics reveals DCAF7 as an immune‐modulating prognostic driver and Wnt/β‐catenin activator in hepatocellular carcinoma
Source: Clin Transl Med. 2025 Dec 31;16(1):e70572. doi: 10.1002/ctm2.70572 (PMC12754573; doi:10.1002/ctm2.70572)
Supplement: Supplementary file 2 — Supporting information [file CTM2-16-e70572-s002.zip › Supplemental Tables/TableS18 GSEA Analysis of DCAF7-Regulated Genes in LIHC.xlsx]

## Sheet: Sheet 1
ID	Description	setSize	enrichmentScore	NES	pvalue	p.adjust	qvalue	rank	leading_edge	core_enrichment
WP_RETINOBLASTOMA_GENE_IN_CANCER	WP_RETINOBLASTOMA_GENE_IN_CANCER	87	0.651581	2.30232	1e-10	5.84884e-09	4.48225e-09	5098	tags=68%, list=27%, signal=50%	ANLN/TOP2A/TYMS/CCNA2/CCNE2/TTK/KIF4A/CDK1/PLK4/CHEK1/HLTF/BARD1/ORC1/CCNB2/CDC7/MAPK13/PRIM1/SMC2/CCNB1/SKP2/CDC25A/MCM6/POLA1/DNMT1/SMC3/RRM2/E2F2/CDK4/MCM3/MCM4/RBBP4/TFDP1/CDK6/DCK/RFC3/HMGB2/E2F3/CDC45/STMN1/CDK2/RAF1/NPAT/SMC1A/RRM1/MSH6/PRKDC/POLD3/DHFR/ABL1/SIN3A/RPA1/RFC4/RFC5/POLE2/MCM7/CDT1/RB1/PCNA/CCDC6
REACTOME_KINESINS	REACTOME_KINESINS	61	0.640398	2.14344	2.10458e-07	7.45497e-06	5.71311e-06	2822	tags=43%, list=15%, signal=36%	TUBA3C/KIF18A/KIF15/KIF23/KIF18B/KIF5A/KIF3C/CENPE/TUBB3/KIF20A/KIF11/KIF4A/TUBAL3/KIF6/KIF4B/KIF20B/RACGAP1/KIFC1/KIF2C/KLC3/KIF26B/TUBA1B/TUBA1C/KIF2A/KIF1A/KIF12
PID_AURORA_B_PATHWAY	PID_AURORA_B_PATHWAY	39	0.675335	2.08899	1.40713e-05	0.000307732	0.00023583	3664	tags=64%, list=19%, signal=52%	KIF23/SMC4/NCAPG/BUB1/KIF20A/NCAPH/CDCA8/RACGAP1/INCENP/KIF2C/NCAPD2/CENPA/SMC2/SGO1/NDC80/KLHL13/TACC1/AURKB/RASA1/PPP2R5D/STMN1/CBX5/BIRC5/AURKA/CUL3
REACTOME_VOLTAGE_GATED_POTASSIUM_CHANNELS	REACTOME_VOLTAGE_GATED_POTASSIUM_CHANNELS	43	0.663341	2.07773	3.12785e-06	8.19431e-05	6.2797e-05	3274	tags=53%, list=17%, signal=44%	KCNV1/KCNH6/KCNG3/KCNH8/KCNA2/KCNC1/KCNH3/KCNH5/KCND2/KCNH7/KCNA6/KCNV2/KCNS1/KCNQ3/KCNA3/KCNQ5/KCNQ1/KCNC3/KCNH2/KCNQ4/KCNA4/KCNB2/KCNQ2
REACTOME_RESOLUTION_OF_SISTER_CHROMATID_COHESION	REACTOME_RESOLUTION_OF_SISTER_CHROMATID_COHESION	126	0.556988	2.07628	1.31914e-08	6.03207e-07	4.62267e-07	3761	tags=45%, list=20%, signal=37%	TUBA3C/BUB1B/KIF18A/CENPF/BUB1/CENPI/CENPE/TUBB3/ERCC6L/CENPK/SGO2/TUBAL3/NUF2/CDK1/CDCA8/INCENP/PLK1/KNTC1/MAD2L1/KIF2C/CENPA/CCNB2/ZWINT/TUBA1B/CCNB1/SGO1/STAG1/CENPL/DYNC1I1/CDC20/SPDL1/SMC3/NDC80/SPC25/SKA1/RCC2/AURKB/CDCA5/DYNC1LI2/PPP2R5D/TUBA1C/CENPU/NUP160/KIF2A/NDE1/SMC1A/ZWILCH/BIRC5/TAOK1/CENPP/CENPO/MAPRE1/CENPQ/CKAP5/CENPH/DYNC1I2/NUP37
REACTOME_MET_ACTIVATES_PTK2_SIGNALING	REACTOME_MET_ACTIVATES_PTK2_SIGNALING	30	0.70604	2.07016	1.33838e-05	0.000295264	0.000226276	2767	tags=50%, list=15%, signal=43%	LAMC2/COL2A1/COL11A2/LAMA1/COL24A1/ITGA3/ITGA2/COL11A1/LAMA3/SRC/LAMB1/LAMA5/COL5A2/ITGB1/LAMC1
WP_HAIR_FOLLICLE_DEVELOPMENT_CYTODIFFERENTIATION_PART_3_OF_3	WP_HAIR_FOLLICLE_DEVELOPMENT_CYTODIFFERENTIATION_PART_3_OF_3	87	0.580739	2.05201	3.6254e-07	1.21572e-05	9.31664e-06	3118	tags=41%, list=16%, signal=35%	WIF1/PROM1/KRT19/DKK1/GJB6/ADAMTS20/KLK6/KLK7/FOXN1/DSG4/DKK4/SOSTDC1/SOX2/FOXE1/BMP4/FZD1/DLX3/LGR5/HOXC12/KLK4/FOXQ1/SOX9/ADAM17/KITLG/DSC2/MSX2/GPRC5D/NOTCH2/KLK13/IFNG/WNT5A/BCL11B/LEF1/GSDMA/DKK3/TP63
REACTOME_LAMININ_INTERACTIONS	REACTOME_LAMININ_INTERACTIONS	30	0.69569	2.03981	2.53948e-05	0.000532233	0.000407877	2994	tags=53%, list=16%, signal=45%	LAMC2/COL4A6/LAMA1/ITGA3/ITGB4/ITGA2/LAMA3/LAMB1/NID1/LAMA5/NID2/ITGB1/COL4A5/ITGA6/LAMC1/ITGAV
PID_PLK1_PATHWAY	PID_PLK1_PATHWAY	45	0.641609	2.02912	1.04982e-05	0.000240028	0.000183945	3915	tags=56%, list=21%, signal=44%	BUB1B/BUB1/ECT2/CLSPN/CENPE/KIF20A/ERCC6L/CDK1/BORA/INCENP/PLK1/TPX2/FBXO5/CCNB1/SGO1/CDC20/NDC80/CENPU/KIF2A/PPP1R12A/CDC25C/AURKA/PRC1/ROCK2/STAG2
REACTOME_ECM_PROTEOGLYCANS	REACTOME_ECM_PROTEOGLYCANS	76	0.581273	2.00354	1.71508e-06	5.07463e-05	3.88894e-05	2994	tags=38%, list=16%, signal=32%	COL2A1/MATN3/MUSK/COL4A6/TGFB2/COL9A2/LAMA1/ITGB6/LRP4/PTPRS/ITGA2/IBSP/LAMA3/COL9A3/NCAM1/LAMB1/DMP1/HAPLN1/ACAN/LAMA5/COMP/COL5A2/TNN/ITGB1/TNR/TNC/COL4A5/LAMC1/ITGAV
WP_ENDODERM_DIFFERENTIATION	WP_ENDODERM_DIFFERENTIATION	140	0.531622	1.99922	8.79624e-08	3.45665e-06	2.649e-06	5122	tags=49%, list=27%, signal=36%	GRHL2/DKK1/CER1/PAX3/PLCH1/PTHLH/SOX2/TET1/ZIC5/VAV3/MIXL1/TCEAL2/WDHD1/TRIM71/OTX2/NODAL/TAF4B/BMP7/DUSP4/DNMT3B/SOX21/NCAPG2/BCORL1/HNF1B/BPTF/PRDM14/CTBP2/LHX1/HOXA1/ATP8B2/EZH2/TOX3/RAB38/SP4/FOXH1/JARID2/LAMC1/SMAD3/LEF1/CEBPZ/STAT1/UBR5/MTF2/RFX7/PHF6/NOTCH1/ONECUT1/PBX1/BTAF1/GLI2/MBTD1/PIAS1/TRERF1/EMSY/CEP250/PAX9/NKX2-1/CAND1/BMPR1A/AEBP2/HOXC11/TCF7/CDYL/ELK4/EOMES/DIP2A/PBX3/ACACA/CDC…
WP_MESODERMAL_COMMITMENT_PATHWAY	WP_MESODERMAL_COMMITMENT_PATHWAY	146	0.524798	1.97904	1.9e-07	6.82642e-06	5.23142e-06	5098	tags=48%, list=27%, signal=35%	HMGA2/GRHL2/DKK1/PITX2/PLCH1/AXIN2/SOX2/TET1/AMH/ZIC5/VAV3/MIXL1/BMP4/WDHD1/TRIM71/NODAL/BMP7/DNMT3B/SOX21/NCAPG2/KLF5/BCORL1/CTBP2/PAX6/ATP8B2/TOX3/CCDC88A/FOXH1/FGFR1/JARID2/KDM6A/TEAD2/SMAD3/LEF1/YAP1/ARL4A/UBR5/ACVR2B/MTF2/ZIC2/PHF6/PBX1/JAK2/MBTD1/PIAS1/ACVR1/TRERF1/LATS1/TWSG1/EMSY/CEP250/TEAD1/BMPR1A/AEBP2/TBX3/HES7/LEFTY2/GATA3/ARID5B/FOXC1/ELK4/EOMES/FZD5/SETD2/DIP2A/PBX3/MACF1/BMPR2/ACA…
REACTOME_MITOTIC_SPINDLE_CHECKPOINT	REACTOME_MITOTIC_SPINDLE_CHECKPOINT	111	0.53351	1.95333	1.81709e-06	5.31393e-05	4.07233e-05	3761	tags=43%, list=20%, signal=35%	BUB1B/KIF18A/CENPF/BUB1/CENPI/CENPE/ERCC6L/CENPK/SGO2/NUF2/CDCA8/INCENP/PLK1/KNTC1/MAD2L1/KIF2C/CENPA/ZWINT/SGO1/CENPL/DYNC1I1/CDC20/SPDL1/NDC80/UBE2C/SPC25/SKA1/RCC2/AURKB/UBE2E1/DYNC1LI2/PPP2R5D/CENPU/NUP160/KIF2A/NDE1/ANAPC1/ZWILCH/BIRC5/TAOK1/CENPP/CENPO/MAPRE1/CENPQ/CKAP5/CENPH/DYNC1I2/NUP37
WP_GABA_RECEPTOR_SIGNALING	WP_GABA_RECEPTOR_SIGNALING	31	0.663583	1.94815	0.00020952	0.00306362	0.0023478	1997	tags=45%, list=11%, signal=40%	GAD2/GABRA5/GABRG2/GABRG3/GABRQ/GABRA4/GABRA2/GABRB3/GABRA3/GAD1/GABRG1/GABRB2/GABBR1/GABRB1
WP_DEVELOPMENT_OF_URETERIC_COLLECTION_SYSTEM	WP_DEVELOPMENT_OF_URETERIC_COLLECTION_SYSTEM	60	0.583195	1.94628	7.80456e-05	0.00130856	0.00100282	4813	tags=53%, list=25%, signal=40%	FRAS1/EYA1/SIX2/VANGL2/TGFB2/FREM1/ROBO2/HOXD11/BMP4/GDF11/BMP7/PAX2/ANOS1/HNF1B/GRIP1/LHX1/ITGB1/GPC3/CRIM1/ROBO1/ILK/MYCN/PBX1/GLI2/ITGA8/GLI3/BMPR1A/CELSR1/SIX1/GATA3/FOXC1/GLI1
REACTOME_POLO_LIKE_KINASE_MEDIATED_EVENTS	REACTOME_POLO_LIKE_KINASE_MEDIATED_EVENTS	16	0.754963	1.94067	0.000348028	0.00458267	0.00351193	3400	tags=75%, list=18%, signal=62%	CENPF/FOXM1/PLK1/LIN9/CCNB2/CCNB1/CDC25A/MYBL2/RBBP4/PKMYT1/EP300/CDC25C
REACTOME_AMINO_ACID_TRANSPORT_ACROSS_THE_PLASMA_MEMBRANE	REACTOME_AMINO_ACID_TRANSPORT_ACROSS_THE_PLASMA_MEMBRANE	33	0.650607	1.93293	0.000162328	0.00244464	0.00187345	3061	tags=52%, list=16%, signal=43%	SLC6A15/SLC6A14/SLC7A10/SLC6A19/SLC6A20/SLC6A6/SLC38A5/SLC7A3/SLC7A11/SLC6A18/SLC3A1/SLC38A1/SLC1A5/SLC7A1/SLC36A2/SLC36A1/SLC7A6
KEGG_ECM_RECEPTOR_INTERACTION	KEGG_ECM_RECEPTOR_INTERACTION	83	0.549835	1.92515	6.69519e-06	0.000158853	0.000121737	4334	tags=46%, list=23%, signal=35%	LAMC2/COL2A1/ITGB8/COL4A6/COL11A2/SV2A/LAMA1/ITGA3/ITGB6/ITGB4/ITGA2/COL11A1/IBSP/LAMA3/RELN/HMMR/LAMB1/LAMA5/COMP/COL5A2/TNN/ITGB1/TNR/TNC/THBS4/ITGA6/LAMC1/ITGA4/ITGAV/SV2C/ITGB7/COL6A3/ITGA8/AGRN/HSPG2/COL3A1/ITGA5/THBS2
WP_NEURAL_CREST_DIFFERENTIATION	WP_NEURAL_CREST_DIFFERENTIATION	101	0.531965	1.91565	7.16802e-06	0.000166922	0.000127921	2649	tags=33%, list=14%, signal=28%	OLIG3/COL2A1/DLX5/DMBX1/PRTG/PAX3/ISL1/TFAP2A/CDH7/COL11A2/CDH6/AXIN2/ZIC5/BMP4/FGF2/DLL3/TLX2/BMP7/TFAP2B/SOX9/HDAC9/MITF/FOXD3/CTBP2/SOX10/LHX1/HOXA1/MSX2/MYB/ITGB1/LHX5/NOTCH2/FGFR1
REACTOME_NON_INTEGRIN_MEMBRANE_ECM_INTERACTIONS	REACTOME_NON_INTEGRIN_MEMBRANE_ECM_INTERACTIONS	59	0.574858	1.91453	4.17857e-05	0.000790158	0.000605537	4172	tags=47%, list=22%, signal=37%	LAMC2/COL2A1/COL4A6/COL11A2/DDR1/LAMA1/COL10A1/ITGB4/ITGA2/COL11A1/NRXN1/FGF2/LAMA3/LAMB1/LAMA5/COL5A2/PRKCA/ITGB1/TNC/COL4A5/ITGA6/LAMC1/ITGAV/DDR2/NTN4/AGRN/HSPG2/COL3A1
REACTOME_RHO_GTPASES_ACTIVATE_FORMINS	REACTOME_RHO_GTPASES_ACTIVATE_FORMINS	140	0.506865	1.90611	1.37837e-06	4.17663e-05	3.20075e-05	3761	tags=39%, list=20%, signal=32%	TUBA3C/BUB1B/KIF18A/CENPF/BUB1/CENPI/CENPE/TUBB3/PFN2/ERCC6L/CENPK/SGO2/TUBAL3/NUF2/CDCA8/INCENP/PLK1/KNTC1/MAD2L1/KIF2C/CENPA/SRC/ZWINT/TUBA1B/SGO1/CENPL/DYNC1I1/CDC20/SPDL1/DIAPH3/FMNL2/NDC80/SPC25/SKA1/RCC2/AURKB/DYNC1LI2/ITGB1/PPP2R5D/TUBA1C/CENPU/NUP160/KIF2A/NDE1/ZWILCH/BIRC5/TAOK1/CENPP/CENPO/MAPRE1/CENPQ/CKAP5/CENPH/DYNC1I2/NUP37
NABA_BASEMENT_MEMBRANES	NABA_BASEMENT_MEMBRANES	40	0.615069	1.90381	0.000283321	0.00389372	0.00298395	3973	tags=48%, list=21%, signal=38%	LAMC2/NPNT/COL4A6/LAMA1/NTNG1/LAMA3/PAPLN/LAMB1/NID1/LAMA5/NID2/COL4A5/HMCN1/LAMC1/NTNG2/NTN4/COL6A3/AGRN/HSPG2
REACTOME_MET_PROMOTES_CELL_MOTILITY	REACTOME_MET_PROMOTES_CELL_MOTILITY	41	0.610944	1.90344	0.000240217	0.00339408	0.00260105	3289	tags=41%, list=17%, signal=34%	LAMC2/COL2A1/COL11A2/LAMA1/COL24A1/ITGA3/ITGA2/COL11A1/LAMA3/SRC/LAMB1/LAMA5/COL5A2/ITGB1/LAMC1/DOCK7/TNS4
REACTOME_MITOTIC_PROMETAPHASE	REACTOME_MITOTIC_PROMETAPHASE	203	0.492557	1.90075	1.13107e-07	4.31005e-06	3.30301e-06	4738	tags=44%, list=25%, signal=33%	TUBA3C/BUB1B/KIF18A/SMC4/CENPF/NCAPG/BUB1/CENPI/CENPE/TUBB3/NCAPH/ERCC6L/CENPK/SGO2/TUBAL3/NEK2/NUF2/CDK1/CDCA8/PLK4/INCENP/PLK1/KNTC1/MAD2L1/KIF2C/NCAPD2/CENPA/CCNB2/SMC2/ZWINT/TUBA1B/CCNB1/SGO1/STAG1/CENPL/DYNC1I1/CDC20/SPDL1/SMC3/NDC80/SPC25/SKA1/RCC2/AURKB/CNTRL/CEP135/CDCA5/CEP152/DYNC1LI2/PPP2R5D/TUBA1C/CEP290/CEP192/CENPU/NUP160/CCP110/KIF2A/NEDD1/NDE1/HAUS6/SMC1A/CENPJ/ZWILCH/BIRC5/TAOK1/…
PID_FOXM1_PATHWAY	PID_FOXM1_PATHWAY	40	0.611485	1.89272	0.000336896	0.00448304	0.00343557	3330	tags=50%, list=18%, signal=41%	CENPF/FOXM1/TGFA/CCNA2/NEK2/CDK1/PLK1/BRCA2/CENPA/CCNB2/H2BC1/CCNB1/SKP2/AURKB/CDK4/NFATC3/CDK2/BIRC5/EP300/ONECUT1
PID_INTEGRIN4_PATHWAY	PID_INTEGRIN4_PATHWAY	11	0.808658	1.8859	0.000420048	0.005351	0.00410073	2767	tags=73%, list=15%, signal=62%	LAMC2/LAMA1/ITGB4/LAMA3/LAMB1/LAMA5/ITGA6/LAMC1
KEGG_NEUROACTIVE_LIGAND_RECEPTOR_INTERACTION	KEGG_NEUROACTIVE_LIGAND_RECEPTOR_INTERACTION	272	0.479359	1.88242	3.03956e-09	1.49892e-07	1.14869e-07	3412	tags=35%, list=18%, signal=29%	PRSS1/PRSS2/HTR2C/GPR50/GRIA2/P2RY4/GRIN2A/SSTR3/HTR1D/GRID2/GRM3/CCKBR/AVPR1B/TACR3/ADORA2B/PRL/MTNR1B/GLP1R/CHRNA7/SCTR/CNR1/HTR4/OPRK1/GRM5/GABRA5/GABRG2/GRIN2B/GRM1/CHRNA9/CALCR/GABRG3/GABRQ/NPY4R/NPFFR1/CHRNB3/PRLHR/GABRA4/GABRA2/GABRB3/GABRA3/CHRNA1/CHRM4/GIPR/DRD5/NPFFR2/HTR1B/CHRNB2/GRIK3/HTR1F/MLNR/CHRNA6/MTNR1A/DRD2/GRIK4/CHRNA3/GRM4/GPR83/P2RX7/ADORA1/GABRG1/OXTR/LPAR2/MCHR2/UTS2R/GABR…
WP_CELLTYPE_DEPENDENT_SELECTIVITY_OF_CCK2R_SIGNALING	WP_CELLTYPE_DEPENDENT_SELECTIVITY_OF_CCK2R_SIGNALING	13	0.76738	1.88083	0.000649186	0.00746475	0.00572061	2040	tags=62%, list=11%, signal=55%	CCKBR/CNR1/RYR2/DAGLA/TRPC1/CCK/CD38/PLCB1
REACTOME_ACTIVATION_OF_ATR_IN_RESPONSE_TO_REPLICATION_STRESS	REACTOME_ACTIVATION_OF_ATR_IN_RESPONSE_TO_REPLICATION_STRESS	37	0.615095	1.87646	0.000373546	0.00489306	0.00374979	5474	tags=70%, list=29%, signal=50%	MCM2/CLSPN/MCM10/CHEK1/CDC6/ORC1/ORC6/CDC7/CDC25A/MCM6/MCM3/MCM4/MCM8/RFC3/CDC45/DBF4/CDK2/CDC25C/RPA1/RFC4/RFC5/MCM7/RAD1/MCM5/ATR/ORC2
WP_MECP2_AND_ASSOCIATED_RETT_SYNDROME	WP_MECP2_AND_ASSOCIATED_RETT_SYNDROME	73	0.548661	1.87096	5.67391e-05	0.000997894	0.000764735	3739	tags=42%, list=20%, signal=34%	SST/FGF4/IGF2/FGF5/DLX6/DLX5/POU3F2/IGF1R/OPRK1/TET1/CDON/FGF2/GAD1/FGF3/TET3/SMC3/GPRIN1/EZH2/RBFOX1/GRIA4/TAP1/FUT8/POU4F1/GRIN1/TAF1/FOXG1/DHX9/SP3/TET2/NF1/BDNF
REACTOME_G0_AND_EARLY_G1	REACTOME_G0_AND_EARLY_G1	27	0.652925	1.87047	0.000709585	0.00796699	0.0061055	2970	tags=48%, list=16%, signal=41%	TOP2A/CCNA2/CCNE2/CDK1/CDC6/LIN9/CDC25A/MYBL2/RBL1/E2F5/RBBP4/TFDP1/CDK2
WP_DNA_IRDAMAGE_AND_CELLULAR_RESPONSE_VIA_ATR	WP_DNA_IRDAMAGE_AND_CELLULAR_RESPONSE_VIA_ATR	81	0.534422	1.86839	5.88031e-05	0.00102701	0.00078705	5588	tags=57%, list=29%, signal=40%	MCM2/FOXM1/CLSPN/FANCI/CDK1/CHEK1/BRIP1/PLK1/BARD1/TP53BP1/BRCA2/EXO1/BRCA1/FANCD2/RECQL/MSH2/RAD51/SMARCC2/TOPBP1/USP1/ABRAXAS1/CDC45/CDK2/RFWD3/SMC1A/WRN/CDC25C/RMI1/RBBP8/PRKDC/PPM1D/MRE11/MDC1/ATM/FEN1/RPA1/DCLRE1A/FANCA/RAD1/PCNA/SP1/PALB2/TDP1/ATR/H2AX/HERC2
REACTOME_OTHER_SEMAPHORIN_INTERACTIONS	REACTOME_OTHER_SEMAPHORIN_INTERACTIONS	19	0.708791	1.86589	0.000751594	0.00829061	0.0063535	3231	tags=53%, list=17%, signal=44%	SEMA3E/PLXNB3/SEMA6A/PTPRC/PLXNA1/ITGB1/SEMA6D/PLXNC1/SEMA4D/SEMA4A
REACTOME_POTASSIUM_CHANNELS	REACTOME_POTASSIUM_CHANNELS	103	0.514741	1.85858	5.51381e-05	0.000990517	0.000759082	3353	tags=37%, list=18%, signal=31%	KCNK2/HCN4/KCNV1/KCNH6/KCNG3/KCNH8/KCNA2/KCNC1/KCNJ10/KCNJ16/KCNH3/KCNH5/KCND2/HCN1/KCNH7/KCNA6/KCNK10/KCNMB2/KCNV2/KCNJ9/KCNS1/KCNQ3/KCNK9/GABBR1/KCNA3/KCNQ5/GNGT1/KCNQ1/KCNC3/KCNH2/KCNMB3/GNG4/KCNJ5/KCNQ4/KCNA4/KCNB2/KCNQ2/GNB3
REACTOME_ADHERENS_JUNCTIONS_INTERACTIONS	REACTOME_ADHERENS_JUNCTIONS_INTERACTIONS	33	0.623399	1.8521	0.000680253	0.00777653	0.00595953	891	tags=27%, list=5%, signal=26%	CDH10/CDH18/CDH17/CDH9/CDH7/CADM2/CDH6/NECTIN4/CDH12
REACTOME_ASSEMBLY_OF_COLLAGEN_FIBRILS_AND_OTHER_MULTIMERIC_STRUCTURES	REACTOME_ASSEMBLY_OF_COLLAGEN_FIBRILS_AND_OTHER_MULTIMERIC_STRUCTURES	61	0.552404	1.84892	0.00015046	0.00227956	0.00174694	2631	tags=33%, list=14%, signal=28%	LAMC2/COL2A1/CTSV/COL4A6/COL11A2/COL9A2/COL24A1/COL10A1/ITGB4/COL11A1/MMP7/MMP3/LAMA3/MMP13/COL9A3/COL5A2/MMP20/LOX/COL4A5/ITGA6
REACTOME_RESOLUTION_OF_D_LOOP_STRUCTURES_THROUGH_SYNTHESIS_DEPENDENT_STRAND_ANNEALING_SDSA	REACTOME_RESOLUTION_OF_D_LOOP_STRUCTURES_THROUGH_SYNTHESIS_DEPENDENT_STRAND_ANNEALING_SDSA	27	0.644793	1.84718	0.00102355	0.0104895	0.0080386	3580	tags=63%, list=19%, signal=51%	XRCC2/RAD51AP1/BLM/BRIP1/BARD1/BRCA2/EXO1/BRCA1/RAD51/RTEL1/WRN/RMI2/DNA2/RMI1/RBBP8/MRE11/ATM
REACTOME_RND1_GTPASE_CYCLE	REACTOME_RND1_GTPASE_CYCLE	42	0.587769	1.83815	0.00042467	0.00536707	0.00411305	4078	tags=50%, list=21%, signal=39%	FAM83B/VANGL2/DEPDC1B/KIF14/PTPN13/DLG5/ARHGAP5/RASAL2/GRB7/PLXNA1/CCDC88A/FAM135A/ANKRD26/VANGL1/DSP/FRS2/KIDINS220/PIK3R2/CPD/WDR6/LEMD3
REACTOME_NEURONAL_SYSTEM	REACTOME_NEURONAL_SYSTEM	410	0.460363	1.83651	1e-10	5.84884e-09	4.48225e-09	3412	tags=33%, list=18%, signal=27%	SLITRK1/KCNK2/TUBA3C/HCN4/KCNV1/GRIA2/KCNH6/NLGN1/GRIN2A/RASGRF1/GAD2/KCNG3/NEFL/SNAP25/KCNH8/PPFIA4/CHRNA7/KCNA2/PRKCG/KCNC1/LRRTM1/KCNJ10/HTR3A/CACNG4/SLC5A7/KCNJ16/GRM5/GABRA5/GABRG2/KCNH3/SLITRK5/GRIN2B/PTPRS/GRM1/CHRNA9/KCNH5/GABRG3/NRXN1/GABRQ/TUBB3/CHRNB3/CACNB4/RPS6KA6/DLG3/GABRA4/GABRA2/KCND2/HCN1/SLC6A4/GABRB3/NBEA/IL1RAPL1/GABRA3/CHRNA1/TUBAL3/KCNH7/KCNA6/KCNK10/CHRNB2/GRIK3/CHRNA6/ERB…
REACTOME_G1_S_SPECIFIC_TRANSCRIPTION	REACTOME_G1_S_SPECIFIC_TRANSCRIPTION	29	0.631317	1.83646	0.00109143	0.0109798	0.00841436	5367	tags=69%, list=28%, signal=50%	TYMS/CDK1/CDC6/ORC1/LIN9/FBXO5/CDC25A/POLA1/RBL1/RRM2/E2F5/RBBP4/TFDP1/CDC45/CCNA1/DHFR/E2F6/CDT1/PCNA/TK1
REACTOME_TRANSCRIPTION_OF_E2F_TARGETS_UNDER_NEGATIVE_CONTROL_BY_P107_RBL1_AND_P130_RBL2_IN_COMPLEX_WITH_HDAC1	REACTOME_TRANSCRIPTION_OF_E2F_TARGETS_UNDER_NEGATIVE_CONTROL_BY_P107_RBL1_AND_P130_RBL2_IN_COMPLEX_WITH_HDAC1	16	0.713786	1.83483	0.00230674	0.0196659	0.0150709	2419	tags=50%, list=13%, signal=44%	CCNA2/CDK1/LIN9/MYBL2/RBL1/E2F5/RBBP4/TFDP1
KEGG_CELL_CYCLE	KEGG_CELL_CYCLE	124	0.492526	1.83439	3.95428e-05	0.000765001	0.000586258	3622	tags=40%, list=19%, signal=32%	TGFB2/BUB1B/MCM2/BUB1/CCNA2/CCNE2/TTK/CDK1/CHEK1/CDC6/PLK1/ORC1/MAD2L1/ORC6/CCNB2/CDC7/ESPL1/CDC14A/CCNB1/STAG1/SKP2/CDC25A/MCM6/CDC20/RBL1/SMC3/E2F5/E2F2/CDK4/MCM3/MCM4/TFDP1/CDK6/CCND2/SMC1B/E2F3/CDC45/PKMYT1/DBF4/SMAD3/CDK2/ANAPC1/SMC1A/EP300/CDC25C/PRKDC/ATM/CCNA1/YWHAQ
WP_GASTRIC_CANCER_NETWORK_1	WP_GASTRIC_CANCER_NETWORK_1	26	0.645151	1.82816	0.000869822	0.00930894	0.0071339	4063	tags=69%, list=21%, signal=55%	E2F7/TOP2A/KIF15/CENPF/ECT2/KIF20B/TPX2/LIN9/MYBL2/UBE2C/H4-16/MCM4/CEP192/ACTL6A/NOTCH1/AURKA/CCNA1/NUP107
REACTOME_CONDENSATION_OF_PROMETAPHASE_CHROMOSOMES	REACTOME_CONDENSATION_OF_PROMETAPHASE_CHROMOSOMES	11	0.781459	1.82247	0.00129078	0.0126315	0.00968017	1684	tags=73%, list=9%, signal=66%	SMC4/NCAPG/NCAPH/CDK1/NCAPD2/CCNB2/SMC2/CCNB1
WP_METABOLISM_OF_SPINGOLIPIDS_IN_ER_AND_GOLGI_APPARATUS	WP_METABOLISM_OF_SPINGOLIPIDS_IN_ER_AND_GOLGI_APPARATUS	21	0.677069	1.81555	0.00104001	0.0105896	0.00811535	1613	tags=29%, list=8%, signal=26%	UGT8/SGPP2/B3GALT1/B3GALT2/B3GALNT1/SPHK1
PID_REELIN_PATHWAY	PID_REELIN_PATHWAY	28	0.626775	1.81351	0.00131799	0.0126517	0.00969562	2499	tags=39%, list=13%, signal=34%	GRIN2A/LRP8/ITGA3/GRIN2B/VLDLR/RELN/NCK2/CDK5R1/CBL/ITGB1/ARHGEF2
PID_ATR_PATHWAY	PID_ATR_PATHWAY	38	0.589122	1.81037	0.000962825	0.010014	0.00767425	5532	tags=61%, list=29%, signal=43%	MCM2/CLSPN/CCNA2/CHEK1/CDC6/PLK1/BRCA2/PPP2R2B/CDC25A/FANCD2/RAD51/TOPBP1/RFC3/TIMELESS/CDK2/CDC25C/RPA1/RFC4/RFC5/MCM7/RAD1/ATR/FBXW11
REACTOME_DNA_STRAND_ELONGATION	REACTOME_DNA_STRAND_ELONGATION	32	0.61482	1.80932	0.000806051	0.0087005	0.00666762	5083	tags=75%, list=27%, signal=55%	MCM2/GINS4/GINS1/PRIM1/MCM6/POLA1/MCM3/MCM4/MCM8/POLD1/RFC3/CDC45/DNA2/POLD3/FEN1/GINS3/RPA1/RFC4/LIG1/RFC5/PRIM2/MCM7/MCM5/PCNA
WP_WNT_SIGNALING	WP_WNT_SIGNALING	114	0.491379	1.80527	6.66139e-05	0.00114749	0.00087938	2992	tags=28%, list=16%, signal=24%	WIF1/WNT7B/SFRP5/DKK1/CER1/WNT7A/NKD1/VANGL2/PRKCG/DKK4/ROR1/SFRP2/FZD1/CSNK2A3/FZD7/PPP3R2/NOTUM/GPC4/CTBP2/PLCB1/PLCB4/PRKCA/NFATC2/FZD2/DAAM2/CCND2/NFATC3/WNT5A/WNT10A/LEF1/SOST/VANGL1
REACTOME_COPI_DEPENDENT_GOLGI_TO_ER_RETROGRADE_TRAFFIC	REACTOME_COPI_DEPENDENT_GOLGI_TO_ER_RETROGRADE_TRAFFIC	100	0.500042	1.80077	9.57275e-05	0.00153347	0.00117517	1678	tags=22%, list=9%, signal=20%	TUBA3C/KIF18A/KIF15/KIF23/KIF18B/KIF5A/KIF3C/CENPE/TUBB3/KIF20A/KIF11/KIF4A/TUBAL3/KIF6/KIF4B/KIF20B/RACGAP1/KIFC1/KIF2C/KLC3/KIF26B/TUBA1B
PID_FANCONI_PATHWAY	PID_FANCONI_PATHWAY	46	0.565305	1.79917	0.00130778	0.0126517	0.00969562	6559	tags=72%, list=35%, signal=47%	FANCI/BLM/CHEK1/BRIP1/BRCA2/FANCB/BRCA1/FANCD2/TOPBP1/FANCE/USP1/RFC3/UBE2T/FANCM/RMI1/MRE11/ATM/FAN1/RPA1/RFC4/RFC5/FANCA/FANCL/RAD1/PALB2/ATR/FBXW11/H2AX/FAAP24/RAD9A/RAD50/XRCC3/FANCF
REACTOME_DEGRADATION_OF_THE_EXTRACELLULAR_MATRIX	REACTOME_DEGRADATION_OF_THE_EXTRACELLULAR_MATRIX	140	0.476231	1.79091	2.86976e-05	0.000586784	0.000449682	2232	tags=24%, list=12%, signal=22%	PRSS1/PRSS2/CAPN6/LAMC2/COL2A1/MMP10/CTSV/SPOCK3/COL4A6/COL11A2/COL9A2/KLK7/ADAMTS16/MMP12/COL10A1/COL11A1/MMP7/MMP24/MMP1/MMP3/LAMA3/MMP13/FBN2/ADAM9/MMP16/COL9A3/ADAM17/LAMB1/ACAN/NID1/LAMA5/MMP11/COL5A2/MMP20
WP_CELL_CYCLE	WP_CELL_CYCLE	120	0.48422	1.79044	8.55256e-05	0.00140586	0.00107738	5502	tags=52%, list=29%, signal=37%	TGFB2/MCM2/BUB1/CCNA2/CCNE2/TTK/CDK1/CHEK1/CDC6/PLK1/ORC1/ORC6/CCNB2/CDC7/ESPL1/CDC14A/CCNB1/STAG1/SKP2/CDC25A/MCM6/CDC20/RBL1/SMC3/E2F5/E2F2/CDK4/MCM3/MCM4/TFDP1/CDK6/CCND2/SMC1B/E2F3/CDC45/PKMYT1/DBF4/SMAD3/CDK2/ANAPC1/SMC1A/EP300/CDC25C/PRKDC/ATM/CCNA1/YWHAQ/STAG2/CDKN2C/ABL1/CDC23/HDAC2/MCM7/CCNB3/RB1/MCM5/PCNA/WEE2/CDC27/ATR/ORC2/RAD21
REACTOME_NA_CL_DEPENDENT_NEUROTRANSMITTER_TRANSPORTERS	REACTOME_NA_CL_DEPENDENT_NEUROTRANSMITTER_TRANSPORTERS	19	0.678472	1.78608	0.00224549	0.0192088	0.0147207	1635	tags=53%, list=9%, signal=48%	SLC6A15/SLC6A14/SLC6A19/SLC6A5/SLC6A2/SLC6A20/SLC6A6/SLC6A9/SLC18A2/SLC6A18
REACTOME_NEUROTRANSMITTER_RECEPTORS_AND_POSTSYNAPTIC_SIGNAL_TRANSMISSION	REACTOME_NEUROTRANSMITTER_RECEPTORS_AND_POSTSYNAPTIC_SIGNAL_TRANSMISSION	205	0.461409	1.77887	3.4282e-06	8.79789e-05	6.74225e-05	3632	tags=34%, list=19%, signal=28%	TUBA3C/GRIA2/GRIN2A/RASGRF1/NEFL/CHRNA7/PRKCG/KCNJ10/HTR3A/CACNG4/KCNJ16/GABRA5/GABRG2/GRIN2B/CHRNA9/GABRG3/GABRQ/TUBB3/CHRNB3/RPS6KA6/DLG3/GABRA4/GABRA2/GABRB3/NBEA/GABRA3/CHRNA1/TUBAL3/CHRNB2/GRIK3/CHRNA6/ERBB4/ACTN2/PRKAA2/GRIK4/CHRNA3/SRC/TUBA1B/KCNJ9/GABRB2/PPM1E/GRIP1/GABBR1/GABRB1/ADCY7/PLCB1/PRKX/KPNA2/GRIA4/CHRNA5/AKAP5/PRKCA/GNGT1/ADCY6/TUBA1C/ADCY3/LRRC7/GRIN3B/GNG4/GRIN1/KCNJ5/MAPT/GL…
BIOCARTA_GABA_PATHWAY	BIOCARTA_GABA_PATHWAY	10	0.779701	1.77272	0.00501931	0.0360673	0.0276402	1004	tags=40%, list=5%, signal=38%	GABRA5/GABRA4/GABRA2/GABRA3
REACTOME_RESOLUTION_OF_D_LOOP_STRUCTURES	REACTOME_RESOLUTION_OF_D_LOOP_STRUCTURES	35	0.584702	1.77152	0.00291868	0.023452	0.0179724	3580	tags=51%, list=19%, signal=42%	XRCC2/RAD51AP1/BLM/BRIP1/BARD1/EME1/BRCA2/EXO1/BRCA1/RAD51/RTEL1/WRN/RMI2/DNA2/RMI1/RBBP8/MRE11/ATM
WP_GPCRS_CLASS_C_METABOTROPIC_GLUTAMATE_PHEROMONE	WP_GPCRS_CLASS_C_METABOTROPIC_GLUTAMATE_PHEROMONE	15	0.700999	1.77107	0.00362603	0.0277187	0.0212422	2323	tags=60%, list=12%, signal=53%	GRM3/GRM5/GRM1/GRM4/CASR/GPRC5A/GABBR1/GRM7/GPRC5D
REACTOME_ASSEMBLY_AND_CELL_SURFACE_PRESENTATION_OF_NMDA_RECEPTORS	REACTOME_ASSEMBLY_AND_CELL_SURFACE_PRESENTATION_OF_NMDA_RECEPTORS	44	0.562263	1.76736	0.00101801	0.0104895	0.0080386	3012	tags=32%, list=16%, signal=27%	TUBA3C/GRIN2A/NEFL/GRIN2B/TUBB3/DLG3/NBEA/TUBAL3/ACTN2/TUBA1B/TUBA1C/LRRC7/GRIN3B/GRIN1
WP_GENES_CONTROLLING_NEPHROGENESIS	WP_GENES_CONTROLLING_NEPHROGENESIS	44	0.562257	1.76734	0.00101801	0.0104895	0.0080386	4657	tags=52%, list=25%, signal=40%	EYA1/FOXD1/ROBO2/HOXD11/ITGA3/NPHS2/NPHS1/LMX1B/NCK2/PAX2/HNF1B/LHX1/ITGB1/NOTCH2/ILK/ITGA8/KIRREL1/CD2AP/GLI3/EMX2/SIX1/FOXC1/CD36
WP_LNCRNA_IN_CANONICAL_WNT_SIGNALING_AND_COLORECTAL_CANCER	WP_LNCRNA_IN_CANONICAL_WNT_SIGNALING_AND_COLORECTAL_CANCER	93	0.495495	1.76366	0.0005656	0.00683886	0.00524096	2988	tags=28%, list=16%, signal=24%	WIF1/WNT7B/SFRP5/DKK1/CER1/WNT7A/NKD1/TFAP2A/DKK4/AXIN2/ROR1/SFRP2/FZD1/CSNK2A3/FZD7/NOTUM/CTBP2/EZH2/CDK6/FZD2/CCND2/WNT5A/WNT10A/MACROH2A2/LEF1/SOST
PID_E2F_PATHWAY	PID_E2F_PATHWAY	73	0.516802	1.76232	0.000471975	0.00590556	0.00452572	4391	tags=49%, list=23%, signal=38%	E2F7/TYMS/CCNA2/CCNE2/CDK1/CDC6/ORC1/BRCA1/WASF1/APAF1/CDC25A/MYBL2/POLA1/TP73/RBL1/RRM2/E2F5/E2F2/TOPBP1/MCM3/RBBP4/TFDP1/E2F3/CDK2/CBX5/EP300/RRM1/RBBP8/ATM/DHFR/TRRAP/HBP1/CDKN2C/SIRT1/E2F6/PRMT5
REACTOME_ACTIVATION_OF_MATRIX_METALLOPROTEINASES	REACTOME_ACTIVATION_OF_MATRIX_METALLOPROTEINASES	33	0.592585	1.76055	0.00235259	0.0198128	0.0151835	1302	tags=33%, list=7%, signal=31%	PRSS1/PRSS2/MMP10/CTSV/SPOCK3/MMP7/MMP24/MMP1/MMP3/MMP13/MMP16
REACTOME_FGFR1_LIGAND_BINDING_AND_ACTIVATION	REACTOME_FGFR1_LIGAND_BINDING_AND_ACTIVATION	16	0.684324	1.75909	0.00523978	0.037017	0.028368	2649	tags=50%, list=14%, signal=43%	FGF4/FGF5/FGF20/FGF2/FGF3/ANOS1/FGF9/FGFR1
KEGG_ARRHYTHMOGENIC_RIGHT_VENTRICULAR_CARDIOMYOPATHY_ARVC	KEGG_ARRHYTHMOGENIC_RIGHT_VENTRICULAR_CARDIOMYOPATHY_ARVC	74	0.512646	1.75712	0.00061233	0.00716284	0.00548923	4678	tags=49%, list=25%, signal=37%	ITGB8/CACNG4/ITGA3/ITGB6/ITGB4/ITGA2/CACNB4/RYR2/CACNG6/DSG2/ACTN2/ACTN3/DSC2/CACNG5/SGCG/ITGB1/ITGA6/CACNA2D2/ITGA4/LEF1/CACNA1D/ITGAV/CTNNA2/DSP/CACNA1F/ITGB7/CACNB1/ITGA8/CACNA1S/CACNG1/ITGA5/GJA1/TCF7/CACNB3/CACNA2D3/SGCB
WP_ARRHYTHMOGENIC_RIGHT_VENTRICULAR_CARDIOMYOPATHY	WP_ARRHYTHMOGENIC_RIGHT_VENTRICULAR_CARDIOMYOPATHY	74	0.512646	1.75712	0.00061233	0.00716284	0.00548923	4678	tags=49%, list=25%, signal=37%	ITGB8/CACNG4/ITGA3/ITGB6/ITGB4/ITGA2/CACNB4/RYR2/CACNG6/DSG2/ACTN2/ACTN3/DSC2/CACNG5/SGCG/ITGB1/ITGA6/CACNA2D2/ITGA4/LEF1/CACNA1D/ITGAV/CTNNA2/DSP/CACNA1F/ITGB7/CACNB1/ITGA8/CACNA1S/CACNG1/ITGA5/GJA1/TCF7/CACNB3/CACNA2D3/SGCB
REACTOME_ACTIVATION_OF_THE_PRE_REPLICATIVE_COMPLEX	REACTOME_ACTIVATION_OF_THE_PRE_REPLICATIVE_COMPLEX	33	0.591206	1.75645	0.00250039	0.0208228	0.0159576	5046	tags=67%, list=27%, signal=49%	MCM2/MCM10/CDC6/ORC1/ORC6/CDC7/PRIM1/MCM6/POLA1/MCM3/MCM4/MCM8/CDC45/DBF4/CDK2/RPA4/RPA1/POLE2/PRIM2/MCM7/CDT1/MCM5
BIOCARTA_BARRESTIN_PATHWAY	BIOCARTA_BARRESTIN_PATHWAY	12	0.733064	1.75371	0.00306287	0.0242889	0.0186138	2146	tags=33%, list=11%, signal=30%	KCNA2/DNM1/PLCB1/KCNA3
WP_BARDETBIEDL_SYNDROME	WP_BARDETBIEDL_SYNDROME	86	0.498926	1.75329	0.000291567	0.00396373	0.00303761	5510	tags=52%, list=29%, signal=37%	EFHC2/PKHD1/DCDC2/EVC/EVC2/PCARE/RAB23/LCA5/DYNC2H1/GPR161/TMEM67/KIF7/CEP290/IFT80/MAK/PTCH1/PKD2/ZIC2/WDR35/IFT81/GLI2/EFHC1/GLI3/CILK1/IFT140/TRIM32/ARL13B/IFT57/BBS1/IFT172/IFT52/PKD1/IQCB1/BBS10/SCAPER/TTC21B/BBS12/BBS5/DYNC2I1/WDR19/OCRL/RP2/BBS7/CNGB1/ARL6
REACTOME_TP53_REGULATES_TRANSCRIPTION_OF_GENES_INVOLVED_IN_G1_CELL_CYCLE_ARREST	REACTOME_TP53_REGULATES_TRANSCRIPTION_OF_GENES_INVOLVED_IN_G1_CELL_CYCLE_ARREST	14	0.707019	1.75279	0.00480291	0.0347107	0.0266005	3620	tags=57%, list=19%, signal=46%	E2F7/E2F8/ARID3A/CCNA2/CCNE2/CDK2/ZNF385A/CCNA1
REACTOME_EXTRACELLULAR_MATRIX_ORGANIZATION	REACTOME_EXTRACELLULAR_MATRIX_ORGANIZATION	299	0.443841	1.74704	2.18516e-07	7.63288e-06	5.84945e-06	2803	tags=26%, list=15%, signal=23%	PRSS1/PRSS2/CAPN6/CEACAM6/LAMC2/COL2A1/MATN3/MMP10/CTSV/SPOCK3/MUSK/ITGB8/COL4A6/TGFB2/COL11A2/COL9A2/KLK7/DDR1/ADAMTS16/LAMA1/EMILIN3/COL24A1/COL28A1/ITGA3/ITGB6/MMP12/COL10A1/LRP4/ITGB4/PTPRS/ITGA2/COL11A1/MMP7/NRXN1/BMP4/MMP24/MMP1/IBSP/FGF2/MMP3/LAMA3/MMP13/FBN2/ADAM9/COLGALT2/BMP7/MMP16/COL9A3/MFAP2/NCAM1/ADAM17/LAMB1/DMP1/HAPLN1/FBLN1/ACAN/LTBP1/NID1/LAMA5/MMP11/COL21A1/MFAP3/ADAMTS3/COMP/C…
WP_HIPPOMERLIN_SIGNALING_DYSREGULATION	WP_HIPPOMERLIN_SIGNALING_DYSREGULATION	119	0.472556	1.74456	0.000124676	0.00195975	0.00150185	4781	tags=41%, list=25%, signal=31%	CDH10/CDH18/PAK5/CDH17/CDH9/LIN28B/ITGB8/CDH7/CDH6/IGF1R/ITGA3/ITGB6/FOXM1/ITGB4/ITGA2/CDH12/PAK6/VGLL4/PLCB4/CDH22/ITGB1/ITGA6/FGFR1/CDH8/ITGA4/TEAD2/CXCL10/ITGAV/CDH19/AMOT/PPP1R12A/CDH20/KIT/ITGB7/ITGAM/FGFR3/ITGA8/YY1AP1/LATS1/TEAD1/ITGA5/CDH16/NRAS/CDH3/KRAS/LATS2/ITGAD/CDH13/PAK4
KEGG_AXON_GUIDANCE	KEGG_AXON_GUIDANCE	129	0.46743	1.74333	0.000248908	0.00349723	0.0026801	3868	tags=33%, list=20%, signal=27%	EPHA6/PAK5/EPHA5/SEMA3E/SEMA3C/SEMA3A/ROBO2/EPHA7/EPHB2/EPHB3/PLXNB3/PAK6/SEMA3D/NTNG1/SEMA6A/EFNA5/NFAT5/PPP3R2/NCK2/DPYSL5/EPHB6/DCC/PLXNA1/SRGAP1/L1CAM/RASA1/SLIT1/ITGB1/NFATC2/NFATC3/ROBO1/SEMA6D/LIMK1/UNC5B/PLXNC1/SEMA4D/SEMA4A/NTN4/SEMA5B/PLXNA3/ROCK1/NRP1/ROCK2
REACTOME_COLLAGEN_DEGRADATION	REACTOME_COLLAGEN_DEGRADATION	64	0.517936	1.74187	0.00105086	0.0106569	0.00816688	2663	tags=33%, list=14%, signal=28%	PRSS2/COL2A1/MMP10/COL4A6/COL11A2/COL9A2/MMP12/COL10A1/COL11A1/MMP7/MMP1/MMP3/MMP13/ADAM9/COL9A3/ADAM17/MMP11/COL5A2/MMP20/COL4A5/MMP14
REACTOME_HS_GAG_BIOSYNTHESIS	REACTOME_HS_GAG_BIOSYNTHESIS	31	0.592933	1.74073	0.00526675	0.0371033	0.0284341	4252	tags=48%, list=22%, signal=38%	HS3ST4/HS3ST5/HS6ST2/NDST4/GPC5/HS3ST1/GPC2/GPC4/HS6ST3/GPC3/AGRN/HSPG2/HS3ST6/HS3ST3A1/NDST2
WP_DNA_REPLICATION	WP_DNA_REPLICATION	42	0.555677	1.73779	0.0017155	0.0156322	0.0119797	5083	tags=64%, list=27%, signal=47%	MCM2/MCM10/CDC6/ORC1/ORC6/CDC7/PRIM1/MCM6/POLA1/MCM3/MCM4/POLD1/RFC3/CDC45/DBF4/CDK2/POLD3/RPA4/RPA1/RFC4/RFC5/POLE2/PRIM2/MCM7/CDT1/MCM5/PCNA
REACTOME_CELL_JUNCTION_ORGANIZATION	REACTOME_CELL_JUNCTION_ORGANIZATION	90	0.491342	1.73573	0.000311505	0.00416721	0.00319354	3033	tags=31%, list=16%, signal=26%	CDH10/CDH18/CLDN18/LAMC2/CDH17/CLDN10/CDH9/CDH7/CADM2/CDH6/ITGB4/NECTIN4/CDH12/CLDN6/LAMA3/SDK1/CLDN8/CLDN19/CLDN20/FLNC/ITGB1/FLNA/ITGA6/CDH8/CLDN4/KRT14/LIMS1/ILK
REACTOME_RHOD_GTPASE_CYCLE	REACTOME_RHOD_GTPASE_CYCLE	53	0.531695	1.73364	0.00205654	0.0178603	0.0136873	4707	tags=47%, list=25%, signal=36%	PAK5/DEPDC1B/PAK6/RACGAP1/LMNB1/ADD3/ARHGAP5/DIAPH3/VRK2/PLXNA1/DBN1/SLC4A7/ARHGAP39/VANGL1/ARHGAP26/GOLGA8R/PIK3R2/MOSPD2/ARHGAP32/LEMD3/LBR/TMPO/ANKFY1/ARHGAP12/ARHGAP21
REACTOME_TRANSCRIPTION_OF_E2F_TARGETS_UNDER_NEGATIVE_CONTROL_BY_DREAM_COMPLEX	REACTOME_TRANSCRIPTION_OF_E2F_TARGETS_UNDER_NEGATIVE_CONTROL_BY_DREAM_COMPLEX	19	0.658519	1.73355	0.00484137	0.0348884	0.0267367	2419	tags=42%, list=13%, signal=37%	TOP2A/CDC6/LIN9/CDC25A/RBL1/E2F5/RBBP4/TFDP1
REACTOME_TRANSMISSION_ACROSS_CHEMICAL_SYNAPSES	REACTOME_TRANSMISSION_ACROSS_CHEMICAL_SYNAPSES	269	0.441521	1.73237	1.36862e-06	4.17663e-05	3.20075e-05	3657	tags=34%, list=19%, signal=28%	TUBA3C/GRIA2/GRIN2A/RASGRF1/GAD2/NEFL/SNAP25/PPFIA4/CHRNA7/PRKCG/KCNJ10/HTR3A/CACNG4/SLC5A7/KCNJ16/GABRA5/GABRG2/GRIN2B/CHRNA9/GABRG3/GABRQ/TUBB3/CHRNB3/CACNB4/RPS6KA6/DLG3/GABRA4/GABRA2/SLC6A4/GABRB3/NBEA/GABRA3/CHRNA1/TUBAL3/CHRNB2/GRIK3/CHRNA6/ERBB4/ACTN2/SLC18A3/PRKAA2/GRIK4/GAD1/CHRNA3/SLC18A2/SRC/TUBA1B/KCNJ9/GABRB2/PPM1E/GRIP1/TSPOAP1/GABBR1/CACNA1B/GABRB1/ADCY7/PLCB1/PRKX/KPNA2/SLC1A7/SLC…
REACTOME_HOMOLOGOUS_DNA_PAIRING_AND_STRAND_EXCHANGE	REACTOME_HOMOLOGOUS_DNA_PAIRING_AND_STRAND_EXCHANGE	43	0.551338	1.72692	0.00205944	0.0178603	0.0136873	6594	tags=74%, list=35%, signal=49%	XRCC2/RAD51AP1/BLM/CHEK1/BRIP1/BARD1/BRCA2/EXO1/BRCA1/RAD51/TOPBP1/RFC3/WRN/RMI2/DNA2/RMI1/RBBP8/MRE11/RHNO1/ATM/RPA1/RFC4/RFC5/RAD1/PALB2/ATR/RAD51D/RAD9B/RAD9A/RAD50/XRCC3/KAT5
WP_MALIGNANT_PLEURAL_MESOTHELIOMA	WP_MALIGNANT_PLEURAL_MESOTHELIOMA	437	0.431725	1.72668	4.59484e-09	2.22231e-07	1.70307e-07	4975	tags=37%, list=26%, signal=28%	WIF1/CDH10/FGF4/CXCL5/CDH18/PAK5/IGF2/WNT7B/LAMC2/FGF5/CDH17/SFRP5/FGF20/DKK1/CER1/CDH9/LIN28B/ITPR3/WNT7A/COL4A6/CDH7/CDH6/DKK4/KIF23/LAMA1/DSC3/UHRF1/IGF1R/ITGA3/ROR1/FOXM1/TNNT1/TGFA/ITGB4/ITGA2/SFRP2/CDH12/FZD1/PAK6/FGF2/SLC2A1/MMP3/LAMA3/CSNK2A3/PDGFD/FGF11/EFNA5/BARD1/MAD2L1/FZD7/PRKAA2/CXCL1/MAP2K6/NOTUM/BRCA1/SRC/FGF3/VGLL4/LAMB1/KITLG/ACTA1/PHC1/CIT/CTBP2/LAMA5/VEGFD/FGF9/FGF13/PLCB4/EZH…
REACTOME_CYCLIN_A_B1_B2_ASSOCIATED_EVENTS_DURING_G2_M_TRANSITION	REACTOME_CYCLIN_A_B1_B2_ASSOCIATED_EVENTS_DURING_G2_M_TRANSITION	25	0.617382	1.72555	0.00216098	0.0185491	0.0142151	3620	tags=44%, list=19%, signal=36%	FOXM1/CCNA2/CDK1/PLK1/CCNB2/CCNB1/CDC25A/PKMYT1/CDK2/CDC25C/CCNA1
REACTOME_TRANSPORT_OF_INORGANIC_CATIONS_ANIONS_AND_AMINO_ACIDS_OLIGOPEPTIDES	REACTOME_TRANSPORT_OF_INORGANIC_CATIONS_ANIONS_AND_AMINO_ACIDS_OLIGOPEPTIDES	106	0.475545	1.72541	0.000601622	0.00713717	0.00546957	3823	tags=35%, list=20%, signal=28%	SLC6A15/SLC6A14/SLC34A2/SLC7A10/SLC6A19/SLC9A4/SLC26A9/SLC6A20/SLC6A6/SLC38A5/SLC9A2/SLC24A2/SLC7A3/SLC7A11/SLC4A8/SLC6A18/SLC3A1/SLC12A2/SLC8A2/SLC1A7/SLC38A1/SLC1A5/SLC7A1/SLC34A3/SLC36A2/SLC26A2/SLC4A7/SLC36A1/SLC7A6/SLC24A1/SLC1A3/SLC12A6/SLC4A2/SLC5A5/SLC15A2/SLC1A4/SLC26A11
BIOCARTA_MCM_PATHWAY	BIOCARTA_MCM_PATHWAY	18	0.656014	1.72252	0.00615764	0.0421975	0.032338	5474	tags=72%, list=29%, signal=51%	MCM2/CDC6/ORC1/ORC6/KITLG/MCM6/MCM3/MCM4/CDK2/MCM7/CDT1/MCM5/ORC2
REACTOME_COLLAGEN_FORMATION	REACTOME_COLLAGEN_FORMATION	90	0.487483	1.72209	0.000452356	0.00568838	0.00435929	2631	tags=27%, list=14%, signal=23%	LAMC2/COL2A1/CTSV/COL4A6/COL11A2/COL9A2/COL24A1/COL28A1/COL10A1/ITGB4/COL11A1/MMP7/MMP3/LAMA3/MMP13/COLGALT2/COL9A3/COL21A1/ADAMTS3/COL5A2/MMP20/LOX/COL4A5/ITGA6
REACTOME_SUMOYLATION_OF_DNA_REPLICATION_PROTEINS	REACTOME_SUMOYLATION_OF_DNA_REPLICATION_PROTEINS	46	0.540331	1.71969	0.00291263	0.023452	0.0179724	6799	tags=67%, list=36%, signal=43%	TOP2A/CDCA8/INCENP/POM121/AURKB/TPR/PIAS3/NUP205/NUP160/NUP153/BIRC5/AURKA/NUP155/NUP37/NUP210/NUP107/NUP188/NDC1/NUP42/NUP58/TOP2B/PCNA/TOP1/NUP62/RANBP2/POM121C/NUP93/NUP85/NUP98/NUP133/NUP54
REACTOME_DISEASES_OF_DNA_REPAIR	REACTOME_DISEASES_OF_DNA_REPAIR	51	0.529843	1.71494	0.00231803	0.0196954	0.0150936	5507	tags=61%, list=29%, signal=43%	XRCC2/RAD51AP1/BLM/BRIP1/BARD1/NEIL3/BRCA2/EXO1/BRCA1/MSH2/RAD51/TOPBP1/RFC3/WRN/PMS2/RMI2/MUTYH/DNA2/RMI1/RBBP8/MSH6/MRE11/RHNO1/ATM/RPA1/RFC4/RFC5/RAD1/PALB2/ATR/RAD51D
REACTOME_NEGATIVE_REGULATION_OF_TCF_DEPENDENT_SIGNALING_BY_WNT_LIGAND_ANTAGONISTS	REACTOME_NEGATIVE_REGULATION_OF_TCF_DEPENDENT_SIGNALING_BY_WNT_LIGAND_ANTAGONISTS	15	0.67849	1.7142	0.00706534	0.0461541	0.0353702	3403	tags=53%, list=18%, signal=44%	WIF1/DKK1/DKK4/SFRP2/WNT9A/WNT5A/SOST/KREMEN1
REACTOME_RAC1_GTPASE_CYCLE	REACTOME_RAC1_GTPASE_CYCLE	184	0.447352	1.71366	3.73537e-05	0.000734633	0.000562986	5727	tags=46%, list=30%, signal=33%	PAK5/DEPDC1B/DOCK3/PLEKHG4/ECT2/VAV3/NOX3/PAK6/ARHGAP44/RACGAP1/WASF1/ARHGAP5/JAG1/DIAPH3/CIT/VRK2/ARHGEF39/SRGAP1/SLC1A5/AMIGO2/ITGB1/PREX2/CHN2/IQGAP1/DOCK10/ARHGAP39/MPP7/ARHGEF25/ARAP2/ABI2/ARHGEF10/VANGL1/GIT2/DOCK7/ARHGAP26/CYBB/FARP1/CHN1/FAM13B/TIAM2/NHS/NCKAP1/DOCK2/TRIO/ARHGEF11/PIK3R2/DOCK11/ARHGAP33/DOCK8/GNA13/WIPF2/ARHGAP32/LEMD3/SYDE2/LBR/OPHN1/FARP2/TAGAP/SRGAP2/WIPF1/ARHGEF19/SOS…
REACTOME_CELL_CELL_COMMUNICATION	REACTOME_CELL_CELL_COMMUNICATION	128	0.459635	1.71047	0.000222075	0.00322844	0.00247411	3033	tags=29%, list=16%, signal=24%	CDH10/CDH18/CLDN18/LAMC2/KIRREL2/CDH17/CLDN10/CDH9/CDH7/CADM2/CDH6/ITGB4/NECTIN4/NPHS2/CDH12/CLDN6/NPHS1/LAMA3/SDK1/ACTN2/NCK2/SRC/ACTN3/CLDN8/CLDN19/CLDN20/FLNC/ITGB1/IQGAP1/FLNA/ITGA6/CDH8/CLDN4/KRT14/FYB1/LIMS1/ILK
WP_PRIMARY_FOCAL_SEGMENTAL_GLOMERULOSCLEROSIS_FSGS	WP_PRIMARY_FOCAL_SEGMENTAL_GLOMERULOSCLEROSIS_FSGS	72	0.500227	1.70715	0.00110629	0.0110849	0.00849492	3863	tags=38%, list=20%, signal=30%	KIRREL2/DKK1/ITGA3/ITGB4/NPHS2/NPHS1/LMX1B/MKI67/PAX2/DNM1/JAG1/MME/LAMA5/CD80/UTRN/ITGB1/COL4A5/LIMS1/PLCG1/CR1/ITGAV/ILK/NOTCH1/PTPRO/YWHAQ/AGRN/CD2AP
REACTOME_UNWINDING_OF_DNA	REACTOME_UNWINDING_OF_DNA	12	0.713523	1.70696	0.0055356	0.0383527	0.0293915	5046	tags=92%, list=27%, signal=67%	MCM2/GINS4/GINS1/MCM6/MCM3/MCM4/MCM8/CDC45/GINS3/MCM7/MCM5
REACTOME_O_LINKED_GLYCOSYLATION_OF_MUCINS	REACTOME_O_LINKED_GLYCOSYLATION_OF_MUCINS	62	0.506821	1.70295	0.00181782	0.0163864	0.0125577	2410	tags=32%, list=13%, signal=28%	A4GNT/CHST4/MUC15/MUC5AC/GALNT3/GCNT3/B3GNT7/GALNT4/GALNT5/MUC1/MUC6/B3GNT6/ST6GALNAC2/GCNT1/B4GALT6/GCNT7/B3GNT9/GCNT4/GALNT7/MUC3A
WP_NCRNAS_INVOLVED_IN_WNT_SIGNALING_IN_HEPATOCELLULAR_CARCINOMA	WP_NCRNAS_INVOLVED_IN_WNT_SIGNALING_IN_HEPATOCELLULAR_CARCINOMA	85	0.48468	1.70009	0.000775927	0.00848459	0.00650216	2988	tags=26%, list=16%, signal=22%	WIF1/WNT7B/SFRP5/DKK1/CER1/WNT7A/NKD1/DKK4/ROR1/SFRP2/FZD1/CSNK2A3/FZD7/NOTUM/CTBP2/EZH2/FZD2/CCND2/WNT5A/WNT10A/LEF1/SOST
WP_G1_TO_S_CELL_CYCLE_CONTROL	WP_G1_TO_S_CELL_CYCLE_CONTROL	64	0.505039	1.6985	0.00215776	0.0185491	0.0142151	5083	tags=50%, list=27%, signal=37%	MCM2/CCNE2/CDK1/ORC1/ORC6/PRIM1/CCNB1/CDC25A/MCM6/E2F2/CDK4/MCM3/MCM4/TFDP1/CDK6/CCND2/E2F3/CDC45/CDK2/ATM/CCNA1/CCNG2/CDKN2C/RPA1/CREB3L1/POLE2/PRIM2/MCM7/CREB1/RB1/MCM5/PCNA
REACTOME_NUCLEAR_PORE_COMPLEX_NPC_DISASSEMBLY	REACTOME_NUCLEAR_PORE_COMPLEX_NPC_DISASSEMBLY	36	0.558281	1.69529	0.00569921	0.0393778	0.0301771	6799	tags=69%, list=36%, signal=45%	CDK1/CCNB2/CCNB1/POM121/TPR/NUP205/NUP160/NUP153/NUP155/NUP37/NUP210/NEK7/NUP107/NUP188/NDC1/NUP42/NUP58/NUP62/RANBP2/POM121C/NUP93/NUP85/NUP98/NUP133/NUP54
WP_CARDIAC_PROGENITOR_DIFFERENTIATION	WP_CARDIAC_PROGENITOR_DIFFERENTIATION	53	0.519856	1.69504	0.00347205	0.0269513	0.0206541	2052	tags=30%, list=11%, signal=27%	IGF2/DKK1/LIN28B/ISL1/LIN28A/NKX2-5/SOX2/MIXL1/BMP4/FGF2/ZFP42/NODAL/TBX5/NCAM1/TNNT2/PAX6
REACTOME_O_LINKED_GLYCOSYLATION	REACTOME_O_LINKED_GLYCOSYLATION	110	0.463193	1.6933	0.00041111	0.00530227	0.00406339	4638	tags=38%, list=24%, signal=29%	A4GNT/CHST4/MUC15/ADAMTS20/MUC5AC/ADAMTS16/GALNT3/GCNT3/B3GNT7/GALNT4/GALNT5/MUC1/LARGE2/ADAMTS6/THSD4/MUC6/B3GNT6/ST6GALNAC2/GCNT1/B4GALT6/GCNT7/POMK/B3GNT9/ADAMTS3/GCNT4/GALNT7/MUC3A/ADAMTS19/ADAMTS9/C1GALT1/B3GNT3/B4GALT5/SEMA5B/THSD7B/MUC16/THBS2/ADAMTS5/ADAMTS12/ADAMTS14/GALNT6/GALNT12/B3GNT5
REACTOME_TP53_REGULATES_TRANSCRIPTION_OF_CELL_CYCLE_GENES	REACTOME_TP53_REGULATES_TRANSCRIPTION_OF_CELL_CYCLE_GENES	49	0.527292	1.69105	0.00285796	0.0232614	0.0178263	3645	tags=41%, list=19%, signal=33%	E2F7/E2F8/ARID3A/CCNA2/CCNE2/CDK1/CCNB1/RBL1/CNOT1/TFDP1/CNOT6/CDK2/PLAGL1/CENPJ/EP300/CDC25C/ZNF385A/AURKA/CCNA1/CARM1
REACTOME_CELL_CELL_JUNCTION_ORGANIZATION	REACTOME_CELL_CELL_JUNCTION_ORGANIZATION	63	0.501737	1.6867	0.00298378	0.0238229	0.0182566	1780	tags=24%, list=9%, signal=22%	CDH10/CDH18/CLDN18/CDH17/CLDN10/CDH9/CDH7/CADM2/CDH6/NECTIN4/CDH12/CLDN6/SDK1/CLDN8/CLDN19
REACTOME_RND3_GTPASE_CYCLE	REACTOME_RND3_GTPASE_CYCLE	42	0.538102	1.68283	0.00388194	0.0293186	0.0224683	4321	tags=40%, list=23%, signal=31%	FAM83B/VANGL2/DEPDC1B/PTPN13/DLG5/ARHGAP5/RASAL2/CCDC88A/ANKRD26/VANGL1/DSP/ROCK1/PIK3R2/CPD/WDR6/LEMD3/CKAP4
REACTOME_FGFR1C_LIGAND_BINDING_AND_ACTIVATION	REACTOME_FGFR1C_LIGAND_BINDING_AND_ACTIVATION	12	0.70315	1.68215	0.0063819	0.0431522	0.0330696	2649	tags=58%, list=14%, signal=50%	FGF4/FGF5/FGF20/FGF2/ANOS1/FGF9/FGFR1
REACTOME_CELL_CYCLE_CHECKPOINTS	REACTOME_CELL_CYCLE_CHECKPOINTS	290	0.427047	1.68177	2.96557e-06	7.88378e-05	6.04173e-05	3761	tags=35%, list=20%, signal=29%	BUB1B/MCM2/KIF18A/CENPF/BUB1/CENPI/CLSPN/CENPE/ERCC6L/GTSE1/MCM10/CENPK/CCNA2/CCNE2/SGO2/NUF2/CDK1/CDCA8/H2BC7/BLM/CHEK1/PSMA8/INCENP/BRIP1/CDC6/PLK1/BARD1/ORC1/KNTC1/MAD2L1/KIF2C/TP53BP1/CENPA/ORC6/EXO1/CCNB2/CDC7/BRCA1/H2BC1/ZWINT/CCNB1/SGO1/CDC25A/NSD2/MCM6/CENPL/DYNC1I1/CDC20/SPDL1/NDC80/UBE2C/SPC25/SKA1/RCC2/AURKB/H2BC6/UBE2E1/TOPBP1/MCM3/H4-16/MCM4/MCM8/DYNC1LI2/PPP2R5D/RFC3/CENPU/NUP160/AB…
PID_INTEGRIN_CS_PATHWAY	PID_INTEGRIN_CS_PATHWAY	26	0.592694	1.67952	0.00510387	0.0364666	0.0279461	4687	tags=54%, list=25%, signal=41%	ITGB8/ITGA3/ITGB6/ITGB4/ITGA2/ITGB1/ITGA6/ITGA4/ITGAV/ITGB7/ITGAM/ITGA8/ITGA5/ITGAD
WP_HAIR_FOLLICLE_DEVELOPMENT_ORGANOGENESIS_PART_2_OF_3	WP_HAIR_FOLLICLE_DEVELOPMENT_ORGANOGENESIS_PART_2_OF_3	32	0.570211	1.67804	0.00534546	0.037344	0.0286185	3615	tags=44%, list=19%, signal=35%	GJB6/FOXI3/BMP4/FZD1/EDA/NCAM1/LAMA5/ITGB1/CCND2/WNT5A/PTCH1/LEF1/TP63/GLI2
WP_WNTBETACATENIN_SIGNALING_PATHWAY_IN_LEUKEMIA	WP_WNTBETACATENIN_SIGNALING_PATHWAY_IN_LEUKEMIA	26	0.591023	1.67478	0.00520646	0.0369894	0.0283468	3896	tags=35%, list=21%, signal=28%	WIF1/DKK1/AXIN2/SALL4/BCL9/PYGO1/LEF1/CSNK1A1/TCF3
REACTOME_DIGESTION_AND_ABSORPTION	REACTOME_DIGESTION_AND_ABSORPTION	26	0.588908	1.66879	0.00623741	0.0425124	0.0325794	1414	tags=31%, list=7%, signal=29%	CLPS/SLC5A1/SI/PNLIP/GUCA2A/CHIA/CEL/LCT
REACTOME_TRANSPORT_OF_BILE_SALTS_AND_ORGANIC_ACIDS_METAL_IONS_AND_AMINE_COMPOUNDS	REACTOME_TRANSPORT_OF_BILE_SALTS_AND_ORGANIC_ACIDS_METAL_IONS_AND_AMINE_COMPOUNDS	85	0.475281	1.66712	0.00131619	0.0126517	0.00969562	3950	tags=40%, list=21%, signal=32%	SLC6A15/SLC6A14/SLC30A8/SLC22A8/SLC13A1/SLC6A19/SLC6A5/SLC5A7/SLC44A4/SLC30A3/SLC6A2/SLC6A20/SLC6A6/SLC6A9/SLC18A2/SLC13A2/SLC6A18/SLC39A6/SLC22A15/SLC41A1/EMB/SLC44A5/RHAG/SLC39A1/SLC6A11/SLC16A7/SLC22A16/SLC6A7/SLC5A3/SLC30A2/SLC44A3/SLC39A10/SLC13A4/SLC14A1
WP_PATHWAYS_AFFECTED_IN_ADENOID_CYSTIC_CARCINOMA	WP_PATHWAYS_AFFECTED_IN_ADENOID_CYSTIC_CARCINOMA	65	0.49379	1.66554	0.00450922	0.0330632	0.025338	4987	tags=48%, list=26%, signal=35%	UHRF1/CHEK1/BRCA1/BCORL1/MYBL1/IL17RD/BCOR/MYB/H1-4/KDM6A/RAF1/KANSL1/SMC1A/ATRX/MYCN/ARID1A/EP300/NOTCH1/KAT6A/PRKDC/NSD1/ATM/H2AC16/JMJD1C/MGA/ARID4B/KMT2C/ARID5B/SETD2/PIK3CA/INSRR
WP_OSTEOBLAST_DIFFERENTIATION_AND_RELATED_DISEASES	WP_OSTEOBLAST_DIFFERENTIATION_AND_RELATED_DISEASES	118	0.450078	1.66392	0.00162835	0.0150323	0.01152	5421	tags=47%, list=29%, signal=34%	FGF4/WNT7B/FGF5/WNT7A/PRKCG/BMP4/FZD1/FGF2/DLL3/MYOD1/SOX9/FZD7/BMPR1B/FGF3/MAPK13/JAG1/FGF9/PRKCA/WNT9A/NOTCH2/FZD2/FGFR1/WNT5A/WNT10A/PTCH1/STAT1/MAPK10/PRKCI/PRKCB/NOTCH1/PRKDC/GLI2/FGFR3/PIK3R2/PRKCQ/GLI3/SMAD5/BMPR1A/PRKD1/MAPK6/WNT8B/PIK3C2A/PIK3CG/MAPK1/FZD5/MAPK7/RUNX2/PIK3CA/BMPR2/FZD3/PRKCD/WNT10B/PIK3CD/HEY1/CTNNB1/FZD6
REACTOME_RAC2_GTPASE_CYCLE	REACTOME_RAC2_GTPASE_CYCLE	88	0.469947	1.66318	0.00159524	0.0148593	0.0113874	6464	tags=55%, list=34%, signal=36%	DEPDC1B/DOCK3/SLITRK5/VAV3/RACGAP1/DSG2/DIAPH3/VRK2/ITGB1/IQGAP1/DOCK10/ARHGAP39/MPP7/ABI2/VANGL1/GIT2/ARHGAP26/CYBB/NHS/NCKAP1/DOCK2/TRIO/ARMCX3/PIK3R2/ARHGAP32/LEMD3/LBR/OPHN1/NCF1/TMPO/DOCK1/SWAP70/ARHGAP21/PAK4/PIK3CA/ABR/NCF2/TFRC/NCKAP1L/GARRE1/ARHGDIA/ANKLE2/ERBIN/CDC42EP4/MCAM/SYDE1/RAC2/VAV1
REACTOME_HDR_THROUGH_SINGLE_STRAND_ANNEALING_SSA	REACTOME_HDR_THROUGH_SINGLE_STRAND_ANNEALING_SSA	37	0.542033	1.65357	0.00540186	0.0376335	0.0288404	4962	tags=57%, list=26%, signal=42%	BLM/BRIP1/BARD1/EXO1/BRCA1/RAD51/TOPBP1/RFC3/WRN/RMI2/DNA2/RMI1/RBBP8/MRE11/RHNO1/ATM/ABL1/RPA1/RFC4/RFC5/RAD1
REACTOME_RND2_GTPASE_CYCLE	REACTOME_RND2_GTPASE_CYCLE	43	0.525449	1.64583	0.00467175	0.0339579	0.0260236	5279	tags=44%, list=28%, signal=32%	FAM83B/VANGL2/DEPDC1B/KIF14/PTPN13/DLG5/ARHGAP5/LRRC1/ANKRD26/VANGL1/FRS2/KIDINS220/PIK3R2/WDR6/LEMD3/CKAP4/PRAG1/RBMX/TFRC
WP_SPLICING_FACTOR_NOVA_REGULATED_SYNAPTIC_PROTEINS	WP_SPLICING_FACTOR_NOVA_REGULATED_SYNAPTIC_PROTEINS	42	0.524762	1.64111	0.00644534	0.0433423	0.0332153	5640	tags=57%, list=30%, signal=40%	GABRG2/GRIN2B/CSN3/CHL1/NTNG1/EFNA5/ANK3/CLSTN1/PLCB4/NEO1/EPB41L2/ATP2B1/GRIN1/KCNQ2/GRIK2/AGRN/CADM3/DAB1/CASK/EPB41/EPB41L1/NCDN/CLASP1/EPB41L3
REACTOME_CILIUM_ASSEMBLY	REACTOME_CILIUM_ASSEMBLY	199	0.423779	1.63299	8.61658e-05	0.00140719	0.0010784	5510	tags=42%, list=29%, signal=30%	TUBA3C/SSTR3/KIF3C/TCTN2/TUBB3/TUBAL3/NEK2/CDK1/PLK4/CYS1/PLK1/KIF24/DYNC2H1/TUBA1B/TMEM67/CEP97/CNTRL/CEP135/UNC119B/CEP152/NPHP1/ASAP1/TUBA1C/CEP290/CEP192/IFT80/CCP110/NEDD1/NDE1/TTC26/HAUS6/CENPJ/PKD2/MAPRE1/WDR35/CKAP5/CEP162/TTC30B/C2CD3/CC2D2A/IFT81/DYNC1I2/RAB3IP/EXOC7/ALMS1/HAUS3/TTC30A/ATAT1/IFT140/CEP250/NPHP4/TTBK2/ARL13B/IFT57/RPGRIP1L/BBS1/IFT172/IFT52/PKD1/KIF3A/IQCB1/CEP78/BBS10/D…
REACTOME_PROTEIN_PROTEIN_INTERACTIONS_AT_SYNAPSES	REACTOME_PROTEIN_PROTEIN_INTERACTIONS_AT_SYNAPSES	87	0.461382	1.63027	0.00321001	0.0252287	0.019334	2593	tags=26%, list=14%, signal=23%	SLITRK1/NLGN1/GRIN2A/PPFIA4/LRRTM1/GRM5/SLITRK5/GRIN2B/PTPRS/GRM1/NRXN1/DLG3/IL1RAPL1/DLGAP1/LRRTM3/APBA2/GRIA4/SYT1/PTPRD/NRXN3/HOMER1/LRFN1/EPB41L2
REACTOME_L1CAM_INTERACTIONS	REACTOME_L1CAM_INTERACTIONS	121	0.439995	1.62827	0.00131619	0.0126517	0.00969562	5595	tags=44%, list=29%, signal=31%	TUBA3C/SCN1A/LAMA1/SCN2A/ITGA2/EPHB2/TUBB3/RPS6KA6/DLG3/CHL1/KIF4A/TUBAL3/KIF4B/ANK1/SRC/NCAM1/ANK3/DNM1/TUBA1B/GAP43/LAMB1/KCNQ3/CNTNAP1/L1CAM/SPTB/ITGB1/TUBA1C/RPS6KA5/FGFR1/LAMC1/ITGAV/KCNQ2/RPS6KA3/SCN3A/SCN2B/SCN3B/NRP1/ITGA5/CSNK2A1/ANK2/MAPK1/SCN7A/CD24/DLG1/CNTN1/SH3GL2/TUBB6/CLTC/SCN9A/RANBP9/RDX/ITGA2B/DLG4
REACTOME_RECYCLING_PATHWAY_OF_L1	REACTOME_RECYCLING_PATHWAY_OF_L1	49	0.507614	1.62794	0.00621886	0.0425011	0.0325707	2647	tags=24%, list=14%, signal=21%	TUBA3C/TUBB3/RPS6KA6/KIF4A/TUBAL3/KIF4B/SRC/DNM1/TUBA1B/L1CAM/TUBA1C/RPS6KA5
PID_AVB3_INTEGRIN_PATHWAY	PID_AVB3_INTEGRIN_PATHWAY	74	0.473924	1.6244	0.00410745	0.0307448	0.0235612	5499	tags=45%, list=29%, signal=32%	COL2A1/COL4A6/COL11A2/COL9A2/IGF1R/COL10A1/COL11A1/VAV3/FGF2/COL9A3/SRC/CBL/COL5A2/COL4A5/ITGAV/ILK/EDIL3/COL6A3/ROCK1/COL12A1/COL3A1/VCL/COL16A1/PIK3C2A/MAPK1/PIK3CA/RPS6KB1/PI4KA/CSF1/VEGFA/PTPN11/COL1A2/ADGRA2
WP_HIPPO_SIGNALING_REGULATION_PATHWAYS	WP_HIPPO_SIGNALING_REGULATION_PATHWAYS	97	0.452454	1.62289	0.00352613	0.0271199	0.0207833	5441	tags=42%, list=29%, signal=30%	CDH10/CDH18/CDH17/CDH9/CDH7/PRKCG/CDH6/IGF1R/CDH12/PRKAA2/PLCB1/PLCB4/PRKCA/CDH22/FGFR1/CDH8/PRKD3/TEAD2/SMAD3/LEF1/CDH19/CDH20/PRKCI/PRKCB/KIT/FGFR3/PRKCQ/YY1AP1/LATS1/TEAD1/TCF7/CDH16/CDH3/LATS2/CDH13/NTRK1/PRKCD/PRKACB/CDH24/CTNNB1/PRKAR1A
REACTOME_GOLGI_TO_ER_RETROGRADE_TRANSPORT	REACTOME_GOLGI_TO_ER_RETROGRADE_TRANSPORT	134	0.432357	1.61868	0.00147537	0.0138972	0.0106501	2822	tags=22%, list=15%, signal=19%	TUBA3C/KIF18A/KIF15/KIF23/KIF18B/KIF5A/KIF3C/CENPE/TUBB3/KIF20A/KIF11/KIF4A/TUBAL3/KIF6/KIF4B/KIF20B/RACGAP1/KIFC1/KIF2C/KLC3/KIF26B/TUBA1B/DYNC1I1/BICD1/PLA2G4A/DYNC1LI2/TUBA1C/KIF2A/KIF1A/KIF12
NABA_COLLAGENS	NABA_COLLAGENS	44	0.514736	1.61797	0.00768529	0.0494335	0.0378833	4351	tags=41%, list=23%, signal=32%	COL2A1/COL4A6/COL11A2/COL9A2/COL24A1/COL28A1/COL10A1/COL11A1/COL9A3/COL21A1/COL5A2/COL4A5/COL20A1/COL19A1/COL6A3/COL12A1/COL3A1/COL16A1
REACTOME_COLLAGEN_CHAIN_TRIMERIZATION	REACTOME_COLLAGEN_CHAIN_TRIMERIZATION	44	0.514736	1.61797	0.00768529	0.0494335	0.0378833	4351	tags=41%, list=23%, signal=32%	COL2A1/COL4A6/COL11A2/COL9A2/COL24A1/COL28A1/COL10A1/COL11A1/COL9A3/COL21A1/COL5A2/COL4A5/COL20A1/COL19A1/COL6A3/COL12A1/COL3A1/COL16A1
KEGG_WNT_SIGNALING_PATHWAY	KEGG_WNT_SIGNALING_PATHWAY	150	0.427153	1.61008	0.000881148	0.0093902	0.00719618	3648	tags=27%, list=19%, signal=22%	WIF1/WNT7B/SFRP5/DKK1/CER1/WNT7A/NKD1/VANGL2/PRKCG/DKK4/AXIN2/MMP7/SFRP2/FZD1/NFAT5/FZD7/PPP3R2/CTBP2/PLCB1/PRKX/PLCB4/PRKCA/WNT9A/NFATC2/PPP2R5D/FZD2/DAAM2/CCND2/NFATC3/WNT5A/WNT10A/SMAD3/LEF1/VANGL1/MAPK10/PRKCB/EP300/CSNK1A1/TBL1Y/ROCK1
KEGG_SMALL_CELL_LUNG_CANCER	KEGG_SMALL_CELL_LUNG_CANCER	84	0.456243	1.59995	0.00612111	0.0420617	0.032234	3785	tags=29%, list=20%, signal=23%	LAMC2/COL4A6/LAMA1/ITGA3/ITGA2/CCNE2/LAMA3/APAF1/LAMB1/SKP2/LAMA5/E2F2/CDK4/PIAS3/ITGB1/CDK6/ITGA6/E2F3/LAMC1/CDK2/ITGAV/TRAF5/PIAS1/PIK3R2
REACTOME_SUMOYLATION_OF_DNA_DAMAGE_RESPONSE_AND_REPAIR_PROTEINS	REACTOME_SUMOYLATION_OF_DNA_DAMAGE_RESPONSE_AND_REPAIR_PROTEINS	77	0.462631	1.59821	0.00523881	0.037017	0.028368	6867	tags=62%, list=36%, signal=40%	BLM/CBX2/BRCA1/STAG1/POM121/SMC3/PHC1/TPR/NUP205/NUP160/NUP153/SMC1A/WRN/MDC1/NUP155/PIAS1/TDG/NUP37/NUP210/PCGF2/STAG2/NUP107/XPC/RNF2/NUP188/PHC3/NDC1/RPA1/NUP42/NUP58/SMC5/SCMH1/NUP62/RAD21/HERC2/EID3/RANBP2/HDAC7/POM121C/NUP93/NUP85/NUP98/NUP133/CBX4/SMC6/PARP1/NUP54/RAD52
REACTOME_ANCHORING_OF_THE_BASAL_BODY_TO_THE_PLASMA_MEMBRANE	REACTOME_ANCHORING_OF_THE_BASAL_BODY_TO_THE_PLASMA_MEMBRANE	97	0.445142	1.59666	0.00552186	0.0383527	0.0293915	4651	tags=39%, list=24%, signal=30%	TCTN2/NEK2/CDK1/PLK4/PLK1/KIF24/TMEM67/CEP97/CNTRL/CEP135/CEP152/NPHP1/CEP290/CEP192/CCP110/NEDD1/NDE1/HAUS6/CENPJ/MAPRE1/CKAP5/CEP162/C2CD3/CC2D2A/DYNC1I2/RAB3IP/ALMS1/HAUS3/CEP250/NPHP4/TTBK2/RPGRIP1L/IQCB1/CEP78/DYNC1H1/HAUS2/SEPTIN2/AKAP9
KEGG_FC_GAMMA_R_MEDIATED_PHAGOCYTOSIS	KEGG_FC_GAMMA_R_MEDIATED_PHAGOCYTOSIS	95	0.445564	1.59083	0.00422825	0.0311849	0.0238985	5344	tags=41%, list=28%, signal=30%	PRKCG/PLA2G4D/ASAP2/PIP5K1B/PLA2G4F/SCIN/VAV3/AMPH/WASF1/SPHK1/MYO10/DNM1/PLPP2/PTPRC/PLA2G4A/PRKCA/ASAP1/PLCG1/PIKFYVE/RAF1/SYK/LIMK1/PIP5K1A/PRKCB/PLA2G4E/DOCK2/PIK3R2/MARCKS/AKT3/PIK3CG/NCF1/MAPK1/PIK3CA/MARCKSL1/RPS6KB1/DNM1L/PRKCD/PIK3CD/CRKL
REACTOME_MHC_CLASS_II_ANTIGEN_PRESENTATION	REACTOME_MHC_CLASS_II_ANTIGEN_PRESENTATION	124	0.424987	1.58285	0.00377441	0.0285923	0.0219117	1943	tags=18%, list=10%, signal=16%	CTSE/TUBA3C/CTSV/KIF18A/KIF15/KIF23/KIF5A/KIF3C/CENPE/TUBB3/KIF20A/KIF11/KIF4A/TUBAL3/KIF4B/RACGAP1/KIF2C/KLC3/DNM1/TUBA1B/DYNC1I1/SEC24C
REACTOME_ACTIVATION_OF_NMDA_RECEPTORS_AND_POSTSYNAPTIC_EVENTS	REACTOME_ACTIVATION_OF_NMDA_RECEPTORS_AND_POSTSYNAPTIC_EVENTS	94	0.441653	1.57633	0.00413184	0.0307576	0.0235711	3561	tags=29%, list=19%, signal=23%	TUBA3C/GRIA2/GRIN2A/RASGRF1/NEFL/GRIN2B/TUBB3/RPS6KA6/DLG3/NBEA/TUBAL3/ERBB4/ACTN2/PRKAA2/SRC/TUBA1B/PPM1E/PRKX/KPNA2/GRIA4/TUBA1C/LRRC7/GRIN3B/GRIN1/MAPT/RPS6KA3/CAMK4
WP_CILIOPATHIES	WP_CILIOPATHIES	177	0.412159	1.57572	0.000929728	0.00982464	0.00752911	5709	tags=46%, list=30%, signal=32%	PKHD1/DCDC2/MCIDAS/CENPF/TCTN2/EVC/NEK2/EVC2/PLK4/PCARE/RAB23/LCA5/DNAAF4/DYNC2H1/NME9/DNAJB13/GPR161/TMEM67/INTU/CPLANE1/GLIS2/KIF7/TUB/DNAH11/NPHP1/ADCY6/TMEM237/CEP290/IFT80/FAM161A/MAK/CCDC40/CSPP1/CEP19/PKD2/ZIC2/CCDC39/TBC1D32/WDR35/ARL2BP/C2CD3/CC2D2A/IFT81/GLI2/EFHC1/ALMS1/GLI3/CILK1/IFT140/NPHP4/TTBK2/TRIM32/ARL13B/IFT57/RPGRIP1L/BBS1/IFT172/IFT52/PKD1/IQCB1/CEP78/TTLL5/BBS10/TULP1/TTC21…
WP_GENES_RELATED_TO_PRIMARY_CILIUM_DEVELOPMENT_BASED_ON_CRISPR	WP_GENES_RELATED_TO_PRIMARY_CILIUM_DEVELOPMENT_BASED_ON_CRISPR	102	0.434903	1.56986	0.00284393	0.0232224	0.0177965	4941	tags=42%, list=26%, signal=31%	TCTN2/EVC/CEP295/EVC2/RAB23/DYNC2H1/SASS6/TMEM67/CPLANE1/CEP97/MIB1/CEP192/IFT80/ARMC9/CEP19/TTC26/EFCAB7/WDR35/CEP162/TTC30B/C2CD3/CC2D2A/IFT81/CILK1/IFT140/TTBK2/ARL13B/IFT57/RPGRIP1L/TULP3/BBS1/IFT172/IFT52/KIF3A/BBS10/TEDC2/TTC21B/BBS12/BBS5/DYNC2I1/KIAA0753/WDR19/TUBD1
WNT_SIGNALING	WNT_SIGNALING	89	0.443253	1.56934	0.00531062	0.0372039	0.0285112	3576	tags=26%, list=19%, signal=21%	WIF1/FGF4/WNT7B/DKK1/PITX2/WNT7A/NKD1/FOXN1/FZD1/FZD7/BCL9/CTBP2/WNT9A/PYGO1/FZD2/CCND2/WNT5A/WNT10A/LEF1/EP300/KREMEN1/CSNK1A1/CSNK1G1
KEGG_FOCAL_ADHESION	KEGG_FOCAL_ADHESION	199	0.404944	1.56041	0.000513688	0.00636416	0.00487717	4334	tags=31%, list=23%, signal=24%	PAK5/LAMC2/COL2A1/RASGRF1/ITGB8/COL4A6/COL11A2/PRKCG/LAMA1/IGF1R/ITGA3/ITGB6/ITGB4/ITGA2/COL11A1/VAV3/PAK6/IBSP/LAMA3/PDGFD/RELN/ACTN2/SRC/ARHGAP5/ACTN3/LAMB1/LAMA5/VEGFD/COMP/COL5A2/FLNC/TNN/PRKCA/ITGB1/TNR/TNC/THBS4/CCND2/FLNA/ITGA6/LAMC1/ITGA4/RAF1/ITGAV/ILK/PPP1R12A/MYLK3/MAPK10/PRKCB/ITGB7/EGF/COL6A3/ROCK1/ITGA8/PIK3R2/ROCK2/PDGFC/AKT3/COL3A1/VCL/ITGA5/THBS2
KEGG_GAP_JUNCTION	KEGG_GAP_JUNCTION	89	0.438129	1.5512	0.0065395	0.0436256	0.0334324	3563	tags=30%, list=19%, signal=25%	HTR2C/TUBA3C/ITPR3/PRKG2/PRKCG/GRM5/GRM1/TUBB3/TUBAL3/CDK1/PDGFD/DRD2/SRC/TUBA1B/LPAR1/ADCY7/PLCB1/PRKX/PLCB4/PRKCA/ADCY6/TUBA1C/ADCY3/RAF1/PRKCB/EGF/ADCY5
REACTOME_CDC42_GTPASE_CYCLE	REACTOME_CDC42_GTPASE_CYCLE	155	0.40707	1.54536	0.00418504	0.030957	0.0237239	6649	tags=49%, list=35%, signal=32%	PAK5/DEPDC1B/PLEKHG4/ECT2/VAV3/PAK6/ARHGAP44/RACGAP1/FGD1/ARHGAP5/DIAPH3/FMNL2/FNBP1L/SRGAP1/ARHGAP11B/PREX2/IQGAP1/DOCK10/ARHGAP39/ARHGEF25/ARAP2/PLEKHG4B/ARHGEF10/VANGL1/CDC42BPB/GIT2/DOCK7/ARHGAP26/GOLGA8R/FARP1/CHN1/FAM13B/TRIO/ARHGEF11/PIK3R2/ARHGAP40/DOCK11/ARHGAP33/DOCK8/GNA13/WIPF2/ARHGAP32/LBR/OPHN1/TAGAP/SRGAP2/WIPF1/WDR91/ARHGEF19/TMPO/ARHGAP29/ARHGAP21/PAK4/ABR/PLEKHG2/RALBP1/SH3PXD2A…
WP_NEUROINFLAMMATION_AND_GLUTAMATERGIC_SIGNALING	WP_NEUROINFLAMMATION_AND_GLUTAMATERGIC_SIGNALING	140	0.408328	1.53556	0.00376106	0.0285772	0.0219001	3837	tags=33%, list=20%, signal=26%	GRIA2/SLC7A10/GRIN2A/TGFB2/PRKCG/GRM5/GRIN2B/GRM1/FGF2/SLC2A1/SLC38A5/GRIK3/SLC6A9/GRIK4/IL12A/IL1A/GRM4/PSPH/PLCB1/SLC38A1/PLCB4/LIF/GRIA4/GRM7/PRKCA/LRRC8E/IFNG/IL1B/DISC1/ADCY3/IL13/SMAD3/GRIN3B/GRIN1/STAT1/GLUL/TRAF5/PRKCB/SLC1A3/CNTF/CAMK4/LRRC8B/GRIK2/BDNF/SLC1A4/DLAT
WP_WNT_SIGNALING_PATHWAY_AND_PLURIPOTENCY	WP_WNT_SIGNALING_PATHWAY_AND_PLURIPOTENCY	101	0.425587	1.53257	0.00710761	0.04631	0.0354896	5421	tags=39%, list=29%, signal=28%	WNT7B/WNT7A/NKD1/PRKCG/AXIN2/SOX2/MMP7/FZD1/RACGAP1/FZD7/FOXD3/PPP2R2B/CTBP2/PPP2R3A/PRKCA/FZD2/CCND2/WNT5A/WNT10A/NFYA/LEF1/MAPK10/PRKCI/PRKCB/EP300/PRKCQ/DVL2/FBXW2/PRKD1/TCF7/DVL3/LRRK2/FZD5/ZBTB33/FZD3/PRKCD/WNT10B/CTNNB1/FZD6
REACTOME_SEPARATION_OF_SISTER_CHROMATIDS	REACTOME_SEPARATION_OF_SISTER_CHROMATIDS	191	0.397911	1.5268	0.00125817	0.0123605	0.00947245	3399	tags=29%, list=18%, signal=24%	TUBA3C/BUB1B/KIF18A/CENPF/BUB1/CENPI/CENPE/TUBB3/ERCC6L/CENPK/SGO2/TUBAL3/NUF2/CDCA8/PSMA8/INCENP/PLK1/KNTC1/MAD2L1/KIF2C/CENPA/ESPL1/ZWINT/TUBA1B/SGO1/STAG1/CENPL/DYNC1I1/CDC20/SPDL1/SMC3/NDC80/UBE2C/SPC25/SKA1/RCC2/AURKB/UBE2E1/CDCA5/DYNC1LI2/PPP2R5D/TUBA1C/CENPU/NUP160/KIF2A/NDE1/ANAPC1/SMC1A/ZWILCH/BIRC5/TAOK1/CENPP/CENPO/MAPRE1/CENPQ/CKAP5
REACTOME_SLC_MEDIATED_TRANSMEMBRANE_TRANSPORT	REACTOME_SLC_MEDIATED_TRANSMEMBRANE_TRANSPORT	248	0.390083	1.52068	0.000587329	0.00703397	0.00539048	3950	tags=30%, list=21%, signal=24%	SLC6A15/SLC6A14/SLC34A2/SLC30A8/SLC7A10/SLC5A1/SLC22A8/SLC28A3/SLC13A1/SLC6A19/SLC6A5/SLC9A4/SLC5A7/SLC44A4/SLC26A9/SLC30A3/SLC6A2/SLC6A20/SLC6A6/SLC2A1/SLC38A5/SLC27A6/SLC9A2/SLC28A2/SLC29A4/SLC6A9/SLC24A2/SLC7A3/SLC7A11/SLC4A8/SLC18A2/SLC13A2/SLC6A18/SLC3A1/SLC39A6/SLC22A15/SLC41A1/SLC12A2/SLC8A2/SLCO4C1/SLC1A7/SLC38A1/SLC1A5/EMB/SLC7A1/SLC44A5/RHAG/SLC34A3/SLCO4A1/SLC36A2/SLC26A2/SLC39A1/LCN15…
REACTOME_ION_CHANNEL_TRANSPORT	REACTOME_ION_CHANNEL_TRANSPORT	183	0.391548	1.49904	0.00413538	0.0307576	0.0235711	3628	tags=27%, list=19%, signal=22%	CLCA1/ATP12A/TTYH1/MCOLN3/ATP10B/WNK2/ATP6V0A4/ATP1A4/TRPM5/ASIC1/ATP1A1/ATP6V1G3/TRPV5/ATP13A4/ANO9/UNC80/TRPM3/TRPC7/RYR2/BEST3/BSND/ATP8A2/FXYD2/ATP2C2/TRPV6/ATP10A/TRPC1/ANO4/FXYD3/NALCN/ATP11A/ATP8B2/TRPA1/TRDN/ATP7A/TTYH3/CASQ1/ATP2B1/SLC9C1/ATP9A/CLCN2/RAF1/ATP6V1B1/ATP1A2/MCOLN2/ANO3/TRPM6/ATP10D/ATP6V0D2
REACTOME_RHO_GTPASE_CYCLE	REACTOME_RHO_GTPASE_CYCLE	450	0.372539	1.49217	9.51438e-05	0.00153347	0.00117517	6592	tags=47%, list=35%, signal=31%	FAM83B/PAK5/CFTR/RHOV/VANGL2/ANLN/DEPDC1B/DOCK3/PLEKHG4/FAM169A/SLITRK5/ECT2/VAV3/KIF14/RHOBTB1/NOX3/PAK6/PTPN13/ARHGAP44/DLG5/RACGAP1/DSG2/FGD1/ARHGAP11A/LMNB1/ADD3/NCK2/POTEE/ARHGAP28/WASF1/SRC/ARHGAP5/PDE5A/TUBA1B/JAG1/DIAPH3/CIT/FMNL2/VRK2/RASAL2/GRB7/ARHGEF39/FNBP1L/CEP97/PLXNA1/SRGAP1/DBN1/SLC1A5/TJP2/AMIGO2/ARHGAP11B/ITGB1/PREX2/CHN2/CCDC88A/IQGAP1/MYO9A/ARHGEF3/ARHGEF2/DOCK10/MTR/FAM135A/…
NABA_CORE_MATRISOME	NABA_CORE_MATRISOME	274	0.37787	1.48356	0.00131754	0.0126517	0.00969562	3569	tags=29%, list=19%, signal=24%	FRAS1/ZPLD1/VWDE/LAMC2/COL2A1/MATN3/DMBT1/NELL1/TNFAIP6/SPOCK3/NPNT/OTOG/VWA2/COL4A6/IGSF10/COL11A2/COL9A2/LAMA1/EMILIN3/COL24A1/COL28A1/COL10A1/COL11A1/IBSP/NTNG1/LAMA3/FBN2/PAPLN/RELN/COL9A3/MFAP2/THSD4/SPOCK1/RSPO4/LAMB1/DMP1/HAPLN1/FBLN1/ANOS1/ACAN/LTBP1/FNDC8/NID1/VWA5B2/LAMA5/COL21A1/MFAP3/IMPG1/TSPEAR/COMP/COL5A2/TNN/EPYC/SLIT1/NID2/TNR/CRIM1/TNC/THBS4/COL4A5/VIT/IGFBPL1/HMCN1/LAMC1/NTNG2/…
NABA_ECM_GLYCOPROTEINS	NABA_ECM_GLYCOPROTEINS	195	0.37953	1.45942	0.00529414	0.037192	0.0285021	3554	tags=30%, list=19%, signal=24%	FRAS1/ZPLD1/VWDE/LAMC2/MATN3/DMBT1/NELL1/TNFAIP6/NPNT/OTOG/VWA2/IGSF10/LAMA1/EMILIN3/IBSP/NTNG1/LAMA3/FBN2/PAPLN/RELN/MFAP2/THSD4/RSPO4/LAMB1/DMP1/FBLN1/ANOS1/LTBP1/FNDC8/NID1/VWA5B2/LAMA5/MFAP3/TSPEAR/COMP/TNN/SLIT1/NID2/TNR/CRIM1/TNC/THBS4/VIT/IGFBPL1/HMCN1/LAMC1/NTNG2/ZP1/VWA7/MXRA5/INTS6L/KCP/CILP2/LGI2/FNDC1/NTN4/EDIL3/NELL2
REACTOME_MITOTIC_METAPHASE_AND_ANAPHASE	REACTOME_MITOTIC_METAPHASE_AND_ANAPHASE	236	0.3731	1.44607	0.00201834	0.0176868	0.0135543	3647	tags=29%, list=19%, signal=24%	TUBA3C/BUB1B/KIF18A/CENPF/BUB1/CENPI/CENPE/TUBB3/ERCC6L/CENPK/SGO2/TUBAL3/NUF2/CDK1/CDCA8/PSMA8/INCENP/PLK1/LMNB1/KNTC1/MAD2L1/KIF2C/CENPA/FBXO5/CCNB2/ESPL1/ZWINT/TUBA1B/CCNB1/SGO1/STAG1/POM121/CENPL/DYNC1I1/CDC20/SPDL1/SMC3/NDC80/VRK2/UBE2C/SPC25/SKA1/RCC2/AURKB/UBE2E1/CDCA5/DYNC1LI2/PPP2R5D/NUP205/TUBA1C/CENPU/NUP160/KIF2A/NDE1/ANAPC1/SMC1A/ZWILCH/BIRC5/TAOK1/CENPP/CENPO/MAPRE1/CENPQ/CKAP5/KPNB…
WP_GPCRS_CLASS_A_RHODOPSINLIKE	WP_GPCRS_CLASS_A_RHODOPSINLIKE	256	0.368807	1.4393	0.00391569	0.0294849	0.0225957	3320	tags=26%, list=17%, signal=22%	HTR2C/GPR50/OR2H1/P2RY4/SSTR3/OR14J1/HTR1D/CCKBR/OR2H2/AVPR1B/ADORA2B/MTNR1B/OR11A1/OR5V1/GPR27/CNR1/HTR4/OPRK1/GPR63/NPY4R/NPFFR1/PRLHR/CHRM4/CCR8/DRD5/NPFFR2/HTR1B/HCAR1/HTR1F/MLNR/MTNR1A/ACKR4/DRD2/PTGDR2/GPR83/OR6B1/ADORA1/GPR161/OXTR/GPR75/MAS1L/HCAR3/CHML/PTGFR/OPN1SW/GHSR/GPR25/SSTR1/HCRTR1/CXCR5/TRHR/OR7C1/CCR3/PTGER4/CHRM3/MC4R/GPR19/BRS3/AGTR2/CCR6/GPR174/HCRTR2/P2RY10/CCR4/HTR5A/OPRL1/…
REACTOME_G_ALPHA_Q_SIGNALLING_EVENTS	REACTOME_G_ALPHA_Q_SIGNALLING_EVENTS	214	0.372168	1.43772	0.00641962	0.0432851	0.0331715	5153	tags=40%, list=27%, signal=30%	HTR2C/TAC1/TRH/DGKK/CCKBR/ITPR3/AVPR1B/TACR3/PROK1/GRM5/GRM1/GRP/NPFFR1/EDN3/PROKR1/NMU/MMP3/TRPC7/DGKB/NPFFR2/RGS13/DAGLA/MLNR/CCK/OXTR/LPAR2/CASR/MCHR2/RGSL1/UTS2R/RGS17/LPAR1/PTGFR/PLCB1/GPRC6A/GHSR/HCRTR1/PLCB4/PRKCA/TAC3/GNGT1/TRHR/XCL1/CHRM3/ARHGEF25/RASGRP1/PROKR2/BRS3/RGS4/GNG4/HCRTR2/P2RY10/RGS16/DGKH/GNB3/RPS6KA3/FFAR4/PTAFR/TRIO/FFAR2/PIK3R2/FPR2/PRKCQ/P2RY1/RGS1/QRFP/P2RY6/GNG13/GRPR/…
KEGG_PATHWAYS_IN_CANCER	KEGG_PATHWAYS_IN_CANCER	325	0.361535	1.43073	0.00254311	0.0211087	0.0161766	3663	tags=26%, list=19%, signal=21%	FGF4/WNT7B/LAMC2/FGF5/FGF20/WNT7A/COL4A6/TGFB2/ARNT2/PRKCG/LAMA1/AXIN2/IGF1R/ITGA3/TGFA/ITGA2/BMP4/FZD1/MMP1/CCNE2/CSF3R/FGF2/SLC2A1/LAMA3/EGLN3/FGF11/FZD7/BRCA2/MITF/FGF3/LAMB1/SKP2/KITLG/CBL/DCC/CTBP2/LAMA5/VEGFD/MSH2/FGF9/FGF13/RAD51/E2F2/CDK4/PRKCA/TPR/PIAS3/WNT9A/ITGB1/CDK6/FZD2/HIF1A/MECOM/ITGA6/FGFR1/GSTP1/WNT5A/WNT10A/E2F3/LAMC1/PTCH1/SMAD3/PLCG1/LEF1/DAPK1/CDK2/RAF1/ITGAV/CTNNA2/STAT1/BI…
REACTOME_M_PHASE	REACTOME_M_PHASE	416	0.337981	1.34912	0.00516082	0.036769	0.0281779	4758	tags=32%, list=25%, signal=25%	TUBA3C/BUB1B/KIF18A/KIF23/SMC4/CENPF/NCAPG/BUB1/CENPI/CENPE/TUBB3/KIF20A/NCAPH/ERCC6L/CENPK/SGO2/TUBAL3/NEK2/NUF2/CDK1/CDCA8/PLK4/H2BC7/PSMA8/INCENP/PLK1/LMNB1/KNTC1/MAD2L1/KIF2C/NCAPD2/CENPA/FBXO5/CCNB2/ESPL1/H2BC1/SMC2/NCAPG2/ZWINT/TUBA1B/CCNB1/SGO1/STAG1/POM121/CENPL/DYNC1I1/CDC20/SPDL1/SMC3/NDC80/VRK2/UBE2C/SPC25/SKA1/RCC2/AURKB/CNTRL/NCAPD3/H2BC6/UBE2E1/CEP135/CDCA5/CEP152/PRKCA/TPR/H4-16/DY…
WP_NUCLEAR_RECEPTORS_METAPATHWAY	WP_NUCLEAR_RECEPTORS_METAPATHWAY	313	-0.233868	-1.24627	0.00751784	0.0486051	0.0372485	3265	tags=27%, list=17%, signal=23%	RXRA/HES1/CBR3/PPARGC1A/SCP2/ALAS1/SLC2A4/DNAJC15/EHHADH/PSMC5/FGF19/GSTM1/HGF/SLC2A8/CES1/CYP2C9/SLCO1B1/SLC39A2/ABCB11/SLC39A12/JUNB/SLC39A3/FOXO1/ABCG5/GSTA5/SLC6A3/ACAA1/BAAT/CPT2/MGST3/CES5A/GSTA2/IGFBP1/EGR1/CYP4F12/NR1I2/NQO1/HSPA1A/CES3/UGT2B4/NRG1/ESR1/GSTM5/PTGR1/PRDX6/NR1I3/CYP8B1/CBR1/TXN/CYP2C19/CYP3A7/MGST2/GSTA1/SLC6A13/ANGPTL4/SULT2A1/FTL/ABCB4/SERPINA1/APOA5/S100P/CES2/JUND/MGST1…
REACTOME_VISUAL_PHOTOTRANSDUCTION	REACTOME_VISUAL_PHOTOTRANSDUCTION	99	-0.309564	-1.39593	0.00773384	0.0496189	0.0380254	1907	tags=24%, list=10%, signal=22%	OPN1LW/GPC1/CYP4V2/HSD17B1/CNGA1/SDC1/GPIHBP1/AKR1C4/APOC2/DHRS3/GUCY2D/AKR1B10/BCO2/HSD17B6/APOE/AWAT2/APOA2/GUCA1A/RBP4/APOC3/APOA1/TTR/RDH16/APOA4
REACTOME_PLATELET_ACTIVATION_SIGNALING_AND_AGGREGATION	REACTOME_PLATELET_ACTIVATION_SIGNALING_AND_AGGREGATION	260	-0.266072	-1.4134	0.000759264	0.00833864	0.00639031	1381	tags=16%, list=7%, signal=15%	KNG1/CFD/GNG8/SELP/MANF/GNG11/CLU/GAS6/PLG/RHOB/SCCPDH/RASGRP2/APOH/TBXA2R/SERPINF2/F2RL3/RAPGEF3/F2/SERPINA1/TIMP1/A1BG/HRG/ALB/SERPING1/SERPINA4/SPP2/SOD1/ITIH3/IGF1/FGA/RARRES2/FGG/FGB/CLEC3B/GP9/APOA1/PPBP/ORM1/PF4/ORM2/ITIH4/CLEC1B
REACTOME_METABOLISM_OF_VITAMINS_AND_COFACTORS	REACTOME_METABOLISM_OF_VITAMINS_AND_COFACTORS	189	-0.283625	-1.43796	0.00159184	0.0148593	0.0113874	4937	tags=43%, list=26%, signal=32%	CBLIF/AMN/PPCS/FOLR2/NADK/CALM1/NADK2/LDLRAP1/MOCS1/NMNAT1/PANK1/SLC25A16/NAXD/AOX1/MTHFD2L/MTHFR/TPK1/FLAD1/PDSS2/AKR1C1/COQ2/MMUT/TTPA/RDH11/BCO1/COQ9/PPCDC/SDC4/MMACHC/VNN1/BTD/SHMT2/MOCS2/APOM/ACACB/COQ3/PRSS3/QPRT/MOCOS/MTHFS/MTHFD1/SLC19A3/PNPO/GCHFR/CD320/NAXE/GPC1/MMAA/PARP10/NMRK1/SPR/COQ6/NAMPT/PTS/SDC1/FPGS/ALDH1L1/CYB5A/PCCB/GCH1/GPIHBP1/PC/AKR1C4/APOC2/CYP8B1/SHMT1/AKR1B10/BCO2/MMAB/…
REACTOME_KEAP1_NFE2L2_PATHWAY	REACTOME_KEAP1_NFE2L2_PATHWAY	102	-0.31997	-1.44921	0.00414585	0.0307576	0.0235711	5279	tags=44%, list=28%, signal=32%	SESN2/ATF4/PSMC2/PSMB5/MAP1LC3B/TRIM21/SESN1/PSMB2/PSMD4/CDKN2A/PSMB9/TKT/GSTA3/KEAP1/PSMC4/PSMD8/PSMA5/PSMA4/UFD1/UBB/PSMB10/PSMB4/SKP1/PSMA3/PSMA7/RBX1/PSMD13/RPS27A/PSMB11/PSMC5/PSMC3/PSME1/PSMB8/TALDO1/PSMB1/PSMB7/UBA52/PSMB6/NQO1/PSMA1/PSME2/PSMB3/SEM1/GSTA1/CSNK2B
REACTOME_REGULATION_OF_INSULIN_LIKE_GROWTH_FACTOR_IGF_TRANSPORT_AND_UPTAKE_BY_INSULIN_LIKE_GROWTH_FACTOR_BINDING_PROTEINS_IGFBPS	REACTOME_REGULATION_OF_INSULIN_LIKE_GROWTH_FACTOR_IGF_TRANSPORT_AND_UPTAKE_BY_INSULIN_LIKE_GROWTH_FACTOR_BINDING_PROTEINS_IGFBPS	124	-0.317875	-1.47839	0.00346113	0.0269496	0.0206528	2754	tags=33%, list=14%, signal=28%	FAM20A/LGALS1/FAM20C/AMBN/IGFBP7/BMP15/EVA1A/APOL1/TF/GZMH/KNG1/PENK/IGFBP1/IGFALS/NUCB1/GAS6/PLG/CST3/VWA1/KLK2/F2/SERPINA10/SERPINA1/APOA5/PROC/RCN1/C3/SERPINC1/TIMP1/IGFBP4/ALB/APOE/SPP2/APOA2/IGF1/FGF23/IGFBP2/FGA/FGG/APOA1/KLK3
REACTOME_DOWNSTREAM_SIGNALING_EVENTS_OF_B_CELL_RECEPTOR_BCR	REACTOME_DOWNSTREAM_SIGNALING_EVENTS_OF_B_CELL_RECEPTOR_BCR	81	-0.341151	-1.49352	0.00704876	0.0461541	0.0353702	5037	tags=44%, list=27%, signal=33%	PSMC2/PSMB5/CALM1/PSMB2/PSMD4/PSMB9/NFKBIA/PSMC4/PSMD8/FKBP1A/PSMA5/PSMA4/PPIA/UBB/PSMB10/PSMB4/SKP1/PSMA3/PSMA7/PSMD13/RPS27A/PSMB11/PSMC5/PSMC3/HRAS/PSME1/PSMB8/NFKBIB/PSMB1/PSMB7/UBA52/PSMB6/PSMA1/PSME2/PSMB3/SEM1
REACTOME_FCERI_MEDIATED_NF_KB_ACTIVATION	REACTOME_FCERI_MEDIATED_NF_KB_ACTIVATION	81	-0.344208	-1.5069	0.00638275	0.0431522	0.0330696	5037	tags=41%, list=27%, signal=30%	PSMC2/PSMB5/PSMB2/PSMD4/PSMB9/NFKBIA/PSMC4/PSMD8/PSMA5/PSMA4/UBB/PSMB10/PSMB4/SKP1/PSMA3/PSMA7/PSMD13/RPS27A/PSMB11/PSMC5/PSMC3/PSME1/CDC34/PSMB8/PSMB1/PSMB7/UBA52/PSMB6/PSMA1/PSME2/RASGRP2/PSMB3/SEM1
REACTOME_METABOLISM_OF_NUCLEOTIDES	REACTOME_METABOLISM_OF_NUCLEOTIDES	97	-0.339743	-1.53249	0.00288998	0.0234461	0.0179679	4877	tags=42%, list=26%, signal=32%	CMPK1/ENTPD5/DGUOK/DCTPP1/CTPS1/NUDT1/NUDT16/AK2/AK6/IMPDH2/UCK1/TK2/ADPRM/NUDT18/ITPA/NME4/NUDT9/NT5C/UPP1/ADSS1/DNPH1/ADK/XDH/NUDT13/GDA/NME3/UPB1/UPP2/AK8/GLRX/TXN/ENTPD8/NME1/DPYS/GUK1/APRT/TYMP/AK1/AGXT2/CDA/DHODH
REACTOME_SARS_COV_2_HOST_INTERACTIONS	REACTOME_SARS_COV_2_HOST_INTERACTIONS	201	-0.301763	-1.53362	0.00017145	0.00256665	0.00196695	3884	tags=31%, list=20%, signal=25%	RPS7/RPS10/IL17RC/MASP1/RPS13/RPS3A/HLA-E/SAR1B/IFNA21/GEMIN6/RPS12/RPS8/SFTPD/RPS27A/IFNA1/RPS5/IFNA4/RPSA/RPS24/IRF3/RPS16/B2M/RPS21/SFN/IFNA17/IFNA14/RPS27/HLA-G/RNF135/IFNA16/IFNA10/IFNA2/VPS33B/HLA-C/IFNA13/TUFM/RPS2/RPS14/IFNA6/SNRPD2/IRF7/RPS27L/RPS11/MBL2/IFNAR2/UBA52/HLA-A/RPS15/RPS29/TKFC/RPS26/RPS9/HLA-B/RPS19/RPS4Y1/HLA-F/FAU/RPS28/RPS20/RPS15A/ISG15/MASP2
REACTOME_KERATINIZATION	REACTOME_KERATINIZATION	210	-0.295942	-1.54005	0.000233672	0.00333912	0.00255893	3917	tags=49%, list=21%, signal=39%	KRTAP6-1/KRTAP3-2/KRT10/LORICRIN/KRT23/KRTAP10-5/KRT37/KRTAP9-1/IVL/KLK5/KRT8/KRT86/KRTAP21-1/KRT84/KRTAP20-1/KRTAP1-3/SPRR2F/CAPNS1/KRT13/KRTAP19-7/KRTAP12-1/KRTAP19-2/KRTAP17-1/SPRR2G/LCE5A/KRTAP4-4/KRT26/PKP1/KRTAP10-7/KRTAP10-3/KRT3/CSTA/SPRR2D/KRTAP4-7/LCE4A/KRTAP12-4/KRT33A/KRTAP5-2/KRTAP4-8/KRTAP4-6/LCE3A/KRTAP23-1/KRTAP3-3/KRTAP19-8/KRT24/KRT73/KRTAP15-1/KRTAP24-1/KRTAP27-1/KRTAP21-3/KRTA…
REACTOME_RUNX1_REGULATES_TRANSCRIPTION_OF_GENES_INVOLVED_IN_DIFFERENTIATION_OF_HSCS	REACTOME_RUNX1_REGULATES_TRANSCRIPTION_OF_GENES_INVOLVED_IN_DIFFERENTIATION_OF_HSCS	129	-0.325625	-1.54394	0.000744468	0.00824818	0.00632099	4681	tags=40%, list=25%, signal=31%	PSMB2/PSMD4/H2BC4/PSMB9/H4C2/PSMC4/PSMD8/GATA2/PSMA5/PSMA4/UBB/H2AC6/H4C9/H3C11/H2BC5/PSMB10/PSMB4/PSMA3/H4C3/H2BC10/PSMA7/H2AB1/PSMD13/RPS27A/PSMB11/PSMC5/CCNH/H3C4/PSMC3/H4C6/GATA1/LMO2/PSME1/H2AC8/PSMB8/PSMB1/H2AC7/PSMB7/UBA52/PSMB6/PSMA1/PSME2/H2AC20/H2AC19/PSMB3/SEM1/TAL1/H2AC18/H2AJ/LMO1/H3C14/H4C11
REACTOME_SCF_SKP2_MEDIATED_DEGRADATION_OF_P27_P21	REACTOME_SCF_SKP2_MEDIATED_DEGRADATION_OF_P27_P21	60	-0.379914	-1.54757	0.00352439	0.0271199	0.0207833	5037	tags=50%, list=27%, signal=37%	PSMC2/PSMB5/PSMB2/PSMD4/PSMB9/PSMC4/PSMD8/PSMA5/PSMA4/UBB/PSMB10/PSMB4/SKP1/PSMA3/PSMA7/PSMD13/RPS27A/PSMC5/PSMC3/PSME1/PSMB8/PSMB1/PSMB7/UBA52/PSMB6/PSMA1/PSME2/PSMB3/SEM1/PTK6
KEGG_ADIPOCYTOKINE_SIGNALING_PATHWAY	KEGG_ADIPOCYTOKINE_SIGNALING_PATHWAY	66	-0.367784	-1.55096	0.00749162	0.0485604	0.0372142	3408	tags=26%, list=18%, signal=21%	TNFRSF1B/RXRA/TRADD/PPARGC1A/SLC2A4/ACACB/TNFRSF1A/IRS4/NFKBIB/ACSL1/PRKAG3/PCK2/POMC/PCK1/AGRP/NPY/ADIPOQ
WP_CYTOSOLIC_DNASENSING_PATHWAY	WP_CYTOSOLIC_DNASENSING_PATHWAY	70	-0.373917	-1.59905	0.00297026	0.0237905	0.0182318	3904	tags=43%, list=21%, signal=34%	CCL5/CCL4L2/IL6/POLR3K/IFNA5/NFKBIA/POLR2H/POLR1C/POLR3GL/IFNA21/TRADD/POLR2K/POLR2E/RNF125/IFNA1/IFNA4/IRF3/IFNA17/IFNA14/IFNA16/IFNA10/IFNA2/IFNA13/IFNA6/IRF7/NFKBIB/PYCARD/POLR2F/POLR2L/ISG15
REACTOME_SIGNALING_BY_NOTCH4	REACTOME_SIGNALING_BY_NOTCH4	82	-0.363796	-1.60028	0.00187588	0.0168494	0.0129126	4681	tags=44%, list=25%, signal=33%	PSMC2/PSMB5/PSMB2/PSMD4/PSMB9/NOTCH4/PSMC4/PSMD8/PSMA5/PSMA4/UBB/PSMB10/PSMB4/FLT4/SKP1/PSMA3/PSMA7/HES1/HEY2/RBX1/PSMD13/RPS27A/PSMC5/PSMC3/PSME1/PSMB8/PSMB1/PSMB7/UBA52/PSMB6/PSMA1/PSME2/PSMB3/SEM1/PSENEN/HES5
REACTOME_REGULATION_OF_PTEN_STABILITY_AND_ACTIVITY	REACTOME_REGULATION_OF_PTEN_STABILITY_AND_ACTIVITY	69	-0.385274	-1.62799	0.00237728	0.0199295	0.015273	5037	tags=45%, list=27%, signal=33%	PSMC2/PSMB5/STUB1/PSMB2/PSMD4/PSMB9/PSMC4/PSMD8/PSMA5/PSMA4/UBB/PSMB10/PSMB4/PSMA3/PSMA7/PSMD13/RPS27A/PSMB11/PSMC5/PSMC3/PSME1/PSMB8/PSMB1/PSMB7/UBA52/PSMB6/PSMA1/PSME2/PSMB3/SEM1/CSNK2B
REACTOME_AMYLOID_FIBER_FORMATION	REACTOME_AMYLOID_FIBER_FORMATION	109	-0.351715	-1.63934	0.000643474	0.00745777	0.00571526	1588	tags=20%, list=8%, signal=19%	GSN/NAT8/H2AC7/INS/FURIN/UBA52/CST3/H2AC20/IAPP/H2AC19/H2AC18/APCS/APOE/PSENEN/FGA/H3C14/APOA1/TTR/H4C11/APOA4/CALCA/SAA1
REACTOME_DEGRADATION_OF_AXIN	REACTOME_DEGRADATION_OF_AXIN	55	-0.406157	-1.64651	0.00356774	0.0273563	0.0209645	5037	tags=53%, list=27%, signal=39%	PSMC2/PSMB5/PSMB2/PSMD4/PSMB9/PSMC4/PSMD8/PSMA5/PSMA4/UBB/PSMB10/PSMB4/PSMA3/PSMA7/PSMD13/RPS27A/PSMB11/PSMC5/PSMC3/PSME1/PSMB8/PSMB1/PSMB7/UBA52/PSMB6/PSMA1/PSME2/PSMB3/SEM1
REACTOME_METABOLISM_OF_STEROIDS	REACTOME_METABOLISM_OF_STEROIDS	154	-0.340753	-1.65295	7.42511e-05	0.00126177	0.000966955	3604	tags=31%, list=19%, signal=25%	HSD17B11/SAR1B/NSDHL/GC/RXRA/SCP2/MVK/FDXR/ACACB/ACOX2/SLCO1B1/SRD5A2/ABCB11/TSPO/SRD5A1/AKR1C2/BAAT/HSD17B1/MSMO1/HSD17B14/STARD5/CYP11B1/AKR1D1/SLCO1B3/TM7SF2/AKR1C4/CYP8B1/CYP39A1/MVD/FDX1/PMVK/SERPINA6/INSIG1/CYP21A2/HSD11B1/CYP27A1/ALB/HSD3B7/HSD17B2/POMC/EBP/SLC10A1/SLC27A2/CYP11A1/SLC27A5/CGA/SLC51A/CYP11B2
REACTOME_DRUG_ADME	REACTOME_DRUG_ADME	97	-0.368017	-1.66002	0.000506591	0.00630731	0.0048336	1191	tags=30%, list=6%, signal=28%	UGT2B4/SLCO1B3/ACY1/GGT5/CYP2C19/UGT2B15/GSTA1/SULT2A1/NME1/CES2/GUK1/CYP2D6/UGT2B10/UGT2A1/ADH1A/ALB/ACSM5/PON3/CYP2C8/ACSM2A/ACSM2B/GLYATL1/PON1/GLYAT/PCK1/SULT1A1/UGT2B7/NAT2/SLC22A1
KEGG_GLUTATHIONE_METABOLISM	KEGG_GLUTATHIONE_METABOLISM	48	-0.427084	-1.6711	0.00262846	0.0217453	0.0166645	2767	tags=44%, list=15%, signal=37%	OPLAH/GSS/SRM/GSTM1/IDH2/GGCT/GSTA5/MGST3/GSTA2/GSTK1/GSTM5/GPX4/GGT5/MGST2/GPX1/GSTA1/MGST1/GPX2/GSTO1/GPX3/GSTZ1
REACTOME_HEME_SIGNALING	REACTOME_HEME_SIGNALING	48	-0.430422	-1.68416	0.00233408	0.019765	0.0151469	630	tags=12%, list=3%, signal=12%	LY96/HBB/APOA1/HBA2/HBA1/CLEC1B
REACTOME_HEDGEHOG_LIGAND_BIOGENESIS	REACTOME_HEDGEHOG_LIGAND_BIOGENESIS	65	-0.402414	-1.68625	0.00197349	0.0173543	0.0132995	5037	tags=51%, list=27%, signal=37%	PSMC2/PSMB5/PSMB2/PSMD4/PSMB9/DISP2/PSMC4/PSMD8/PSMA5/PSMA4/UBB/SHH/PSMB10/PSMB4/DERL2/PSMA3/PSMA7/PSMD13/DHH/RPS27A/PSMB11/PSMC5/PSMC3/PSME1/PSMB8/PSMB1/PSMB7/UBA52/PSMB6/PSMA1/PSME2/PSMB3/SEM1
REACTOME_FOXO_MEDIATED_TRANSCRIPTION_OF_OXIDATIVE_STRESS_METABOLIC_AND_NEURONAL_GENES	REACTOME_FOXO_MEDIATED_TRANSCRIPTION_OF_OXIDATIVE_STRESS_METABOLIC_AND_NEURONAL_GENES	29	-0.486933	-1.69028	0.00652176	0.0436256	0.0334324	3201	tags=38%, list=17%, signal=32%	PPARGC1A/CAT/FOXO1/IGFBP1/INS/SOD2/GCK/POMC/PCK1/AGRP/NPY
WP_LUNG_FIBROSIS	WP_LUNG_FIBROSIS	63	-0.410836	-1.70304	0.00191872	0.0170515	0.0130674	763	tags=17%, list=4%, signal=17%	SERPINA1/TIMP1/SFTPC/CEBPB/CMA1/CSF3/IGF1/CXCL2/SFTPA1/MT2A/CALCA
REACTOME_NICOTINATE_METABOLISM	REACTOME_NICOTINATE_METABOLISM	31	-0.473737	-1.70653	0.00669735	0.0445604	0.0341488	2576	tags=29%, list=14%, signal=25%	QPRT/NAXE/PARP10/NMRK1/NAMPT/CYP8B1/NAPRT/NMRK2/NNMT
REACTOME_REGULATION_OF_IFNA_IFNB_SIGNALING	REACTOME_REGULATION_OF_IFNA_IFNB_SIGNALING	24	-0.510922	-1.70688	0.00691244	0.0457321	0.0350467	4787	tags=62%, list=25%, signal=47%	SOCS3/IFNA5/IFNAR1/IFNA21/IFNA1/IFNA4/IFNA17/IFNA14/IFNA16/IFNA10/IFNA2/IFNA13/IFNA6/IFNAR2/SOCS1
REACTOME_ENDOGENOUS_STEROLS	REACTOME_ENDOGENOUS_STEROLS	26	-0.505603	-1.70921	0.00734095	0.0477067	0.03656	1889	tags=38%, list=10%, signal=35%	CYP4V2/CYP11B1/CYP8B1/CYP39A1/FDX1/CYP21A2/CYP27A1/POMC/CYP11A1/CYP11B2
REACTOME_GLYCOGEN_METABOLISM	REACTOME_GLYCOGEN_METABOLISM	25	-0.505441	-1.70978	0.00587744	0.040498	0.0310356	5394	tags=56%, list=28%, signal=40%	GAA/PYGM/EPM2A/CALM1/PHKG1/UBB/NHLRC1/PGM1/RPS27A/GYS2/PYGL/PHKG2/UBA52/UGP2
REACTOME_NUCLEAR_EVENTS_MEDIATED_BY_NFE2L2	REACTOME_NUCLEAR_EVENTS_MEDIATED_BY_NFE2L2	79	-0.388369	-1.71346	0.000583311	0.00701927	0.00537921	5175	tags=47%, list=27%, signal=34%	ATF4/PSMC2/PSMB5/PSMB2/PSMD4/CDKN2A/PSMB9/TKT/GSTA3/PSMC4/PSMD8/PSMA5/PSMA4/UBB/PSMB10/PSMB4/SKP1/PSMA3/PSMA7/RBX1/PSMD13/RPS27A/PSMC5/PSMC3/PSME1/PSMB8/TALDO1/PSMB1/PSMB7/UBA52/PSMB6/NQO1/PSMA1/PSME2/PSMB3/SEM1/GSTA1
REACTOME_ASPIRIN_ADME	REACTOME_ASPIRIN_ADME	44	-0.441469	-1.71649	0.00274646	0.0224995	0.0172425	2668	tags=48%, list=14%, signal=41%	BSG/CES1/CYP2C9/SLC22A7/UGT3A1/UGT2A2/UGT2B4/CYP2C19/UGT2B15/CES2/CYP2D6/UGT2B10/UGT2A1/ALB/ACSM5/CYP2C8/ACSM2A/ACSM2B/GLYATL1/GLYAT/UGT2B7
KEGG_STEROID_HORMONE_BIOSYNTHESIS	KEGG_STEROID_HORMONE_BIOSYNTHESIS	55	-0.42491	-1.72254	0.00160298	0.0148763	0.0114005	2371	tags=42%, list=12%, signal=37%	SRD5A2/SRD5A1/AKR1C2/HSD17B1/CYP11B1/COMT/AKR1D1/HSD17B8/UGT2B4/AKR1C4/CYP3A7/UGT2B15/CYP3A5/CYP1A1/CYP21A2/HSD11B1/HSD17B6/UGT2B10/UGT2A1/HSD17B2/CYP11A1/UGT2B7/CYP11B2
REACTOME_RA_BIOSYNTHESIS_PATHWAY	REACTOME_RA_BIOSYNTHESIS_PATHWAY	22	-0.536387	-1.72666	0.00653214	0.0436256	0.0334324	854	tags=55%, list=4%, signal=52%	RDH11/RDH5/RDH13/ALDH1A1/DHRS4/DHRS3/ADH4/ADH1A/ALDH8A1/CYP26A1/ADH1C/RDH16
REACTOME_ABC_TRANSPORTER_DISORDERS	REACTOME_ABC_TRANSPORTER_DISORDERS	78	-0.394974	-1.72874	0.000615632	0.00716812	0.00549328	5037	tags=51%, list=27%, signal=38%	PSMC2/RNF5/PSMB5/PSMB2/PSMD4/PSMB9/PSMC4/PSMD8/PSMA5/PSMA4/UBB/ABCG8/PSMB10/PSMB4/RNF185/DERL2/PSMA3/PSMA7/DERL3/PSMD13/RPS27A/PSMB11/PSMC5/DERL1/ABCC6/PSMC3/ABCB11/PSME1/ABCG5/PSMB8/PSMB1/PSMB7/UBA52/PSMB6/PSMA1/PSME2/PSMB3/SEM1/ABCB4/APOA1
REACTOME_TRAF6_MEDIATED_IRF7_ACTIVATION	REACTOME_TRAF6_MEDIATED_IRF7_ACTIVATION	28	-0.505317	-1.73974	0.00505357	0.03621	0.0277495	3297	tags=46%, list=17%, signal=38%	IFNA21/IFNA1/IFNA4/IRF3/IFNA17/IFNA14/RNF135/IFNA16/IFNA10/IFNA2/IFNA13/IFNA6/IRF7
WP_COMPLEMENT_SYSTEM_IN_NEURONAL_DEVELOPMENT_AND_PLASTICITY	WP_COMPLEMENT_SYSTEM_IN_NEURONAL_DEVELOPMENT_AND_PLASTICITY	104	-0.38033	-1.74981	8.41278e-05	0.00139198	0.00106675	1624	tags=24%, list=9%, signal=22%	CFD/VTN/MBL2/CLU/CFH/GAS6/C7/C4BPA/C1S/C3/C5AR2/C4BPB/C6/SERPING1/COLEC10/C1R/C2/C8A/C8B/MASP2/FCN2/CFI/FCN3/C8G/C9
REACTOME_RESPONSE_TO_ELEVATED_PLATELET_CYTOSOLIC_CA2	REACTOME_RESPONSE_TO_ELEVATED_PLATELET_CYTOSOLIC_CA2	132	-0.373195	-1.75801	2.31119e-05	0.000492597	0.000377502	2010	tags=27%, list=11%, signal=24%	TF/CDC37L1/TEX264/KNG1/CFD/SELP/MANF/CLU/GAS6/PLG/SCCPDH/APOH/SERPINF2/SERPINA1/TIMP1/A1BG/HRG/ALB/SERPING1/SERPINA4/SPP2/SOD1/ITIH3/IGF1/FGA/RARRES2/FGG/FGB/CLEC3B/APOA1/PPBP/ORM1/PF4/ORM2/ITIH4
REACTOME_PYRUVATE_METABOLISM_AND_CITRIC_ACID_TCA_CYCLE	REACTOME_PYRUVATE_METABOLISM_AND_CITRIC_ACID_TCA_CYCLE	55	-0.434636	-1.76196	0.000958129	0.010014	0.00767425	3265	tags=36%, list=17%, signal=30%	RXRA/D2HGDH/MPC2/BSG/IDH2/IDH3G/SUCLG1/FAHD1/MDH2/SDHD/LDHC/SUCLG2/SDHB/FH/MPC1/LDHB/HAGH/SDHA/GSTZ1/ADHFE1
REACTOME_REGULATION_OF_RUNX3_EXPRESSION_AND_ACTIVITY	REACTOME_REGULATION_OF_RUNX3_EXPRESSION_AND_ACTIVITY	55	-0.434747	-1.76241	0.000947423	0.00996975	0.00764031	5037	tags=53%, list=27%, signal=39%	PSMC2/PSMB5/PSMB2/PSMD4/CDKN2A/PSMB9/PSMC4/PSMD8/PSMA5/PSMA4/UBB/PSMB10/PSMB4/PSMA3/PSMA7/PSMD13/RPS27A/PSMC5/PSMC3/PSME1/PSMB8/PSMB1/PSMB7/UBA52/PSMB6/PSMA1/PSME2/PSMB3/SEM1
KEGG_HISTIDINE_METABOLISM	KEGG_HISTIDINE_METABOLISM	29	-0.510207	-1.77108	0.00327919	0.0256558	0.0196613	6076	tags=76%, list=32%, signal=52%	ALDH1A3/METTL2B/LCMT1/MAOA/ALDH3A2/ALDH3A1/DDC/ALDH9A1/HNMT/BUD23/ALDH1B1/HEMK1/MAOB/ALDH7A1/HAL/ACY3/CNDP1/ALDH2/HDC/UROC1/AMDHD1/FTCD
WP_ESTROGEN_METABOLISM	WP_ESTROGEN_METABOLISM	18	-0.581544	-1.77414	0.00632738	0.0430091	0.03296	1424	tags=39%, list=7%, signal=36%	COMT/NQO1/GSTA1/CYP1A1/SULT1A1/UGT2B7/CYP1A2
KEGG_CYSTEINE_AND_METHIONINE_METABOLISM	KEGG_CYSTEINE_AND_METHIONINE_METABOLISM	34	-0.481058	-1.78517	0.00396389	0.0297587	0.0228056	1483	tags=35%, list=8%, signal=33%	DNMT3L/BHMT/GOT2/LDHC/MAT1A/LDHB/ADI1/MPST/TAT/GOT1/CTH/SDS
REACTOME_SCF_BETA_TRCP_MEDIATED_DEGRADATION_OF_EMI1	REACTOME_SCF_BETA_TRCP_MEDIATED_DEGRADATION_OF_EMI1	55	-0.441178	-1.78848	0.000722614	0.00807722	0.00618997	5037	tags=55%, list=27%, signal=40%	PSMC2/PSMB5/PSMB2/PSMD4/PSMB9/PSMC4/PSMD8/PSMA5/PSMA4/UBB/PSMB10/PSMB4/SKP1/PSMA3/PSMA7/PSMD13/RPS27A/PSMB11/PSMC5/PSMC3/PSME1/PSMB8/PSMB1/PSMB7/UBA52/PSMB6/PSMA1/PSME2/PSMB3/SEM1
REACTOME_SYNTHESIS_OF_BILE_ACIDS_AND_BILE_SALTS_VIA_27_HYDROXYCHOLESTEROL	REACTOME_SYNTHESIS_OF_BILE_ACIDS_AND_BILE_SALTS_VIA_27_HYDROXYCHOLESTEROL	15	-0.60958	-1.7899	0.00695108	0.0457321	0.0350467	5630	tags=80%, list=30%, signal=56%	CYP7B1/AKR1C3/CYP7A1/NR1H4/AKR1C1/RXRA/AKR1C2/AKR1D1/AKR1C4/CYP8B1/CYP27A1/HSD3B7
KEGG_PYRUVATE_METABOLISM	KEGG_PYRUVATE_METABOLISM	40	-0.474413	-1.79081	0.0018958	0.0169678	0.0130032	3004	tags=40%, list=16%, signal=34%	ACACB/ALDH7A1/ACSS2/MDH2/ACYP2/LDHC/PC/GRHPR/PCK2/LDHB/HAGH/ACAT1/ACOT12/ALDH2/LDHD/PCK1
REACTOME_DEFECTIVE_CFTR_CAUSES_CYSTIC_FIBROSIS	REACTOME_DEFECTIVE_CFTR_CAUSES_CYSTIC_FIBROSIS	61	-0.438393	-1.79284	0.000304016	0.00408877	0.00313343	5037	tags=56%, list=27%, signal=41%	PSMC2/RNF5/PSMB5/PSMB2/PSMD4/PSMB9/PSMC4/PSMD8/PSMA5/PSMA4/UBB/PSMB10/PSMB4/RNF185/DERL2/PSMA3/PSMA7/DERL3/PSMD13/RPS27A/PSMB11/PSMC5/DERL1/PSMC3/PSME1/PSMB8/PSMB1/PSMB7/UBA52/PSMB6/PSMA1/PSME2/PSMB3/SEM1
WP_EICOSANOID_METABOLISM_VIA_LIPOOXYGENASES_LOX	WP_EICOSANOID_METABOLISM_VIA_LIPOOXYGENASES_LOX	29	-0.517369	-1.79594	0.00266113	0.0218717	0.0167614	3637	tags=48%, list=19%, signal=39%	ACOX3/TRPV1/EHHADH/ACOX2/LTC4S/ACAA1/HPGD/CYP4F12/PTGR1/GGT5/CYP4F2/CYP4A11/CYP4A22/ALOX15B
REACTOME_AFLATOXIN_ACTIVATION_AND_DETOXIFICATION	REACTOME_AFLATOXIN_ACTIVATION_AND_DETOXIFICATION	18	-0.597338	-1.82233	0.00453445	0.0330683	0.0253419	2634	tags=67%, list=14%, signal=57%	AKR7A2/MGST3/ACY3/DPEP3/CYP2A13/ACY1/GGT5/MGST2/MGST1/CYP3A5/CYP1A2/AKR7A3
WP_DRUG_INDUCTION_OF_BILE_ACID_PATHWAY	WP_DRUG_INDUCTION_OF_BILE_ACID_PATHWAY	17	-0.601293	-1.82538	0.00350051	0.0270885	0.0207593	2444	tags=47%, list=13%, signal=41%	SLCO1B1/ABCB11/BAAT/NR1I2/NR1I3/SULT2A1/SLC10A1/SLC51A
KEGG_LINOLEIC_ACID_METABOLISM	KEGG_LINOLEIC_ACID_METABOLISM	29	-0.527237	-1.83019	0.00190573	0.0169961	0.013025	2935	tags=55%, list=15%, signal=47%	CYP2E1/PLA2G12B/CYP3A43/CYP2C9/PLA2G2C/CYP2J2/PLA2G2F/PLA2G5/CYP2C19/CYP3A7/CYP2C18/CYP3A5/AKR1B10/CYP2C8/CYP1A2/PLA2G2A
WP_PPAR_SIGNALING_PATHWAY	WP_PPAR_SIGNALING_PATHWAY	67	-0.434049	-1.83052	0.000233615	0.00333912	0.00255893	1120	tags=28%, list=6%, signal=27%	ACSL1/CYP8B1/HMGCS2/SLC27A4/ANGPTL4/ACADL/APOA5/PCK2/CYP27A1/FABP4/APOA2/CYP4A11/FABP1/PCK1/SLC27A2/SLC27A5/APOC3/APOA1/ADIPOQ
REACTOME_ANTIGEN_PROCESSING_CROSS_PRESENTATION	REACTOME_ANTIGEN_PROCESSING_CROSS_PRESENTATION	105	-0.397484	-1.83064	3.43586e-05	0.000691294	0.000529773	4681	tags=48%, list=25%, signal=36%	PSMC2/PSMB5/PDIA3/PSMB2/PSMD4/PSMB9/PSMC4/PSMD8/PSMA5/PSMA4/UBB/STX4/PSMB10/PSMB4/CTSL/TAPBP/HLA-E/PSMA3/PSMA7/S100A8/PSMD13/RPS27A/PSMB11/PSMC5/PSMC3/B2M/PSME1/HLA-G/HLA-C/PSMB8/PSMB1/SEC61G/SEC61B/VAMP8/PSMB7/UBA52/PSMB6/HLA-A/PSMA1/PSME2/HLA-B/PSMB3/SEM1/HLA-F/LY96/FGA/CD14/FGG/FGB/MRC1
REACTOME_DEGRADATION_OF_DVL	REACTOME_DEGRADATION_OF_DVL	57	-0.454763	-1.83581	0.000268517	0.00371055	0.00284358	5037	tags=54%, list=27%, signal=40%	PSMC2/PSMB5/PSMB2/DVL1/PSMD4/PSMB9/PSMC4/PSMD8/PSMA5/PSMA4/UBB/PSMB10/PSMB4/PSMA3/PSMA7/RBX1/PSMD13/RPS27A/PSMB11/PSMC5/PSMC3/PSME1/PSMB8/PSMB1/PSMB7/UBA52/PSMB6/PSMA1/PSME2/PSMB3/SEM1
KEGG_DRUG_METABOLISM_OTHER_ENZYMES	KEGG_DRUG_METABOLISM_OTHER_ENZYMES	51	-0.460347	-1.83744	0.000689154	0.0078073	0.00598312	3851	tags=59%, list=20%, signal=47%	IMPDH2/UGT2B17/NAT1/UCK1/TK2/TPMT/GUSB/ITPA/CYP3A43/UPP1/CES1/XDH/CES5A/CYP2A13/UPB1/UPP2/UGT2B4/CYP3A7/UGT2B15/DPYS/CES2/CYP3A5/TYMP/UGT2B10/UGT2A1/CDA/UGT2B7/CYP2A6/NAT2/CYP2A7
REACTOME_METABOLISM_OF_STEROID_HORMONES	REACTOME_METABOLISM_OF_STEROID_HORMONES	35	-0.497271	-1.84331	0.00369318	0.0281465	0.0215701	2371	tags=43%, list=12%, signal=38%	SRD5A2/TSPO/SRD5A1/HSD17B1/HSD17B14/CYP11B1/FDX1/SERPINA6/CYP21A2/HSD11B1/HSD17B2/POMC/CYP11A1/CGA/CYP11B2
KEGG_PPAR_SIGNALING_PATHWAY	KEGG_PPAR_SIGNALING_PATHWAY	69	-0.436843	-1.84589	0.000176871	0.00262796	0.00201393	1120	tags=29%, list=6%, signal=27%	ACSL1/CYP8B1/HMGCS2/SLC27A4/ANGPTL4/ACADL/APOA5/PCK2/CYP27A1/FABP4/APOA2/CYP4A11/FABP1/CYP4A22/PCK1/SLC27A2/SLC27A5/APOC3/APOA1/ADIPOQ
REACTOME_CITRIC_ACID_CYCLE_TCA_CYCLE	REACTOME_CITRIC_ACID_CYCLE_TCA_CYCLE	22	-0.574684	-1.84995	0.00197306	0.0173543	0.0132995	2646	tags=45%, list=14%, signal=39%	IDH2/IDH3G/SUCLG1/FAHD1/MDH2/SDHD/SUCLG2/SDHB/FH/SDHA
REACTOME_BILE_ACID_AND_BILE_SALT_METABOLISM	REACTOME_BILE_ACID_AND_BILE_SALT_METABOLISM	45	-0.476075	-1.85181	0.00163771	0.0150323	0.01152	3265	tags=44%, list=17%, signal=37%	RXRA/SCP2/ACOX2/SLCO1B1/ABCB11/AKR1C2/BAAT/STARD5/AKR1D1/SLCO1B3/AKR1C4/CYP8B1/CYP39A1/CYP27A1/ALB/HSD3B7/SLC10A1/SLC27A2/SLC27A5/SLC51A
REACTOME_SYNTHESIS_OF_BILE_ACIDS_AND_BILE_SALTS	REACTOME_SYNTHESIS_OF_BILE_ACIDS_AND_BILE_SALTS	34	-0.499994	-1.85545	0.00204327	0.0178432	0.0136741	5710	tags=65%, list=30%, signal=45%	HSD17B4/CYP7B1/AKR1C3/CYP7A1/CYP46A1/NR1H4/ACOT8/AKR1C1/RXRA/SCP2/ACOX2/ABCB11/AKR1C2/BAAT/AKR1D1/AKR1C4/CYP8B1/CYP39A1/CYP27A1/HSD3B7/SLC27A2/SLC27A5
KEGG_CITRATE_CYCLE_TCA_CYCLE	KEGG_CITRATE_CYCLE_TCA_CYCLE	30	-0.522799	-1.85617	0.00302651	0.0240876	0.0184595	2646	tags=43%, list=14%, signal=37%	IDH2/IDH3G/SUCLG1/MDH2/SDHD/SUCLG2/SDHB/FH/PC/PCK2/OGDHL/PCK1/SDHA
REACTOME_TRYPTOPHAN_CATABOLISM	REACTOME_TRYPTOPHAN_CATABOLISM	14	-0.648522	-1.85682	0.00475791	0.0344846	0.0264272	1300	tags=43%, list=7%, signal=40%	KYNU/TDO2/ACMSD/IDO2/HAAO/KMO
KEGG_BUTANOATE_METABOLISM	KEGG_BUTANOATE_METABOLISM	34	-0.501898	-1.86251	0.00197221	0.0173543	0.0132995	2970	tags=53%, list=16%, signal=45%	EHHADH/ALDH5A1/ALDH7A1/BDH2/ABAT/HADH/OXCT2/HMGCS2/BDH1/AKR1B10/ACSM1/ACADS/ECHS1/ACAT1/ACSM5/ALDH2/HMGCL/ACSM2A
WP_PREGNANE_X_RECEPTOR_PATHWAY	WP_PREGNANE_X_RECEPTOR_PATHWAY	32	-0.511012	-1.86256	0.00155303	0.0145742	0.0111689	3265	tags=47%, list=17%, signal=39%	RXRA/PPARGC1A/PSMC5/CYP2C9/SLCO1B1/FOXO1/GSTA2/CYP4F12/NR1I2/CYP2C19/CYP3A7/SULT2A1/CYP3A5/CYP2B6/CYP2A6
REACTOME_METHYLATION	REACTOME_METHYLATION	14	-0.651143	-1.86432	0.00426287	0.0313483	0.0240238	1424	tags=36%, list=7%, signal=33%	COMT/MAT1A/GSTO1/CYP1A2/NNMT
KEGG_TYROSINE_METABOLISM	KEGG_TYROSINE_METABOLISM	42	-0.486227	-1.86872	0.000606182	0.0071575	0.00548515	1427	tags=31%, list=8%, signal=29%	TH/COMT/GOT2/TPO/HGD/ADH4/FAH/ADH1A/TAT/GOT1/GSTZ1/ADH1C/HPD
REACTOME_CROSS_PRESENTATION_OF_SOLUBLE_EXOGENOUS_ANTIGENS_ENDOSOMES	REACTOME_CROSS_PRESENTATION_OF_SOLUBLE_EXOGENOUS_ANTIGENS_ENDOSOMES	49	-0.475442	-1.87117	0.000525746	0.00648163	0.00496719	5037	tags=55%, list=27%, signal=41%	PSMC2/PSMB5/PSMB2/PSMD4/PSMB9/PSMC4/PSMD8/PSMA5/PSMA4/PSMB10/PSMB4/PSMA3/PSMA7/PSMD13/PSMB11/PSMC5/PSMC3/PSME1/PSMB8/PSMB1/PSMB7/PSMB6/PSMA1/PSME2/PSMB3/SEM1/MRC1
REACTOME_DDX58_IFIH1_MEDIATED_INDUCTION_OF_INTERFERON_ALPHA_BETA	REACTOME_DDX58_IFIH1_MEDIATED_INDUCTION_OF_INTERFERON_ALPHA_BETA	80	-0.425169	-1.87204	5.44394e-05	0.000985001	0.000754855	4547	tags=38%, list=24%, signal=29%	IFNA5/NFKBIA/NFKB2/DHX58/UBB/UBA7/UBE2L6/PIN1/IFNA21/RNF125/HERC5/RPS27A/IFNA1/IFNA4/IRF3/IFNA17/IFNA14/RNF135/IFNA16/IFNA10/IFNA2/IFNA13/IFNA6/IRF7/NFKBIB/UBA52/TKFC/S100A12/ISG15/SAA1
REACTOME_ETHANOL_OXIDATION	REACTOME_ETHANOL_OXIDATION	12	-0.674822	-1.87236	0.00696437	0.0457321	0.0350467	3169	tags=75%, list=17%, signal=63%	ALDH1B1/ADH6/ACSS2/ADH1B/ALDH1A1/ADH4/ADH1A/ALDH2/ADH1C
REACTOME_STABILIZATION_OF_P53	REACTOME_STABILIZATION_OF_P53	57	-0.464113	-1.87356	0.000177635	0.00262796	0.00201393	5037	tags=53%, list=27%, signal=39%	PSMC2/PSMB5/PSMB2/PSMD4/CDKN2A/PSMB9/PSMC4/PSMD8/PSMA5/PSMA4/UBB/PSMB10/PSMB4/PSMA3/PSMA7/PSMD13/RPS27A/PSMB11/PSMC5/PSMC3/PSME1/PSMB8/PSMB1/PSMB7/UBA52/PSMB6/PSMA1/PSME2/PSMB3/SEM1
WP_TCA_CYCLE_AKA_KREBS_OR_CITRIC_ACID_CYCLE	WP_TCA_CYCLE_AKA_KREBS_OR_CITRIC_ACID_CYCLE	18	-0.614494	-1.87467	0.00265844	0.0218717	0.0167614	2646	tags=50%, list=14%, signal=43%	IDH2/IDH3G/SUCLG1/MDH2/SDHD/SUCLG2/SDHB/FH/SDHA
REACTOME_PHENYLALANINE_AND_TYROSINE_METABOLISM	REACTOME_PHENYLALANINE_AND_TYROSINE_METABOLISM	11	-0.70429	-1.87816	0.00328476	0.0256558	0.0196613	938	tags=64%, list=5%, signal=61%	PCBD1/QDPR/HGD/FAH/TAT/GSTZ1/HPD
REACTOME_PHASE_II_CONJUGATION_OF_COMPOUNDS	REACTOME_PHASE_II_CONJUGATION_OF_COMPOUNDS	107	-0.404268	-1.87821	1.5261e-05	0.000330875	0.000253566	3815	tags=48%, list=20%, signal=38%	UGT2B17/NAT1/OPLAH/GSS/TPST1/TPMT/TPST2/CNDP2/PAPSS2/ABHD10/SULT1A4/ESD/GSTM1/CHAC1/GGCT/GSTT2B/UGT3A1/GSTA5/MGST3/UGT2A2/GSTA2/GSTK1/COMT/AKR1A1/UGP2/UGT2B4/MAT1A/GSTM5/GGT5/MGST2/UGT2B15/GSTA1/SULT2A1/MGST1/ACSM1/UGT2B10/UGT2A1/ACSM5/ABHD14B/ACSM2A/SULT1A2/ACSM2B/GSTO1/GLYATL1/GLYAT/GSTZ1/SULT1A1/UGT2B7/CYP1A2/NAT2/NNMT
WP_ESTROGEN_RECEPTOR_PATHWAY	WP_ESTROGEN_RECEPTOR_PATHWAY	13	-0.667693	-1.87852	0.00695782	0.0457321	0.0350467	1162	tags=38%, list=6%, signal=36%	ESR1/CYP1A1/NR0B2/PCK1/CYP1A2
KEGG_ARACHIDONIC_ACID_METABOLISM	KEGG_ARACHIDONIC_ACID_METABOLISM	58	-0.464545	-1.87909	0.000229457	0.00331657	0.00254165	2838	tags=43%, list=15%, signal=37%	CYP4F3/PTGDS/CYP2C9/PLA2G2C/PTGES2/LTC4S/EPHX2/CYP2J2/PLA2G2F/PLA2G5/GPX4/CBR1/GGT5/CYP2C19/CYP2C18/GPX1/CYP4F2/CYP2C8/GPX2/CYP2B6/CYP4A11/CYP4A22/GPX3/ALOX15B/PLA2G2A
REACTOME_REGULATION_OF_MRNA_STABILITY_BY_PROTEINS_THAT_BIND_AU_RICH_ELEMENTS	REACTOME_REGULATION_OF_MRNA_STABILITY_BY_PROTEINS_THAT_BIND_AU_RICH_ELEMENTS	87	-0.422173	-1.87938	2.89822e-05	0.000587824	0.000450479	5037	tags=44%, list=27%, signal=32%	PSMC2/PSMB5/EXOSC6/PSMB2/PSMD4/PSMB9/PSMC4/PSMD8/ZFP36/PSMA5/PSMA4/EXOSC7/UBB/EXOSC1/PSMB10/PSMB4/PSMA3/PSMA7/PSMD13/RPS27A/PSMB11/PSMC5/PSMC3/EXOSC5/PSME1/PSMB8/PSMB1/MAPK11/PSMB7/UBA52/PSMB6/HSPA1A/PSMA1/PSME2/HSPB1/PSMB3/SEM1/EXOSC4
WP_MEVALONATE_ARM_OF_CHOLESTEROL_BIOSYNTHESIS_PATHWAY	WP_MEVALONATE_ARM_OF_CHOLESTEROL_BIOSYNTHESIS_PATHWAY	13	-0.668138	-1.87977	0.00695782	0.0457321	0.0350467	914	tags=38%, list=5%, signal=37%	MVK/MVD/PMVK/ACAT1/HMGCL
BIOCARTA_PROTEASOME_PATHWAY	BIOCARTA_PROTEASOME_PATHWAY	19	-0.60277	-1.88482	0.00314672	0.0248088	0.0190122	5007	tags=63%, list=26%, signal=47%	PSMB5/PSMB2/PSMA5/PSMA4/PSMB4/PSMA3/PSMA7/PSMB1/PSMB7/PSMB6/PSMA1/PSMB3
REACTOME_MITOCHONDRIAL_FATTY_ACID_BETA_OXIDATION_OF_SATURATED_FATTY_ACIDS	REACTOME_MITOCHONDRIAL_FATTY_ACID_BETA_OXIDATION_OF_SATURATED_FATTY_ACIDS	11	-0.709767	-1.89277	0.00291089	0.023452	0.0179724	1644	tags=91%, list=9%, signal=83%	HADHB/HADHA/ACADM/ACSM3/MECR/HADH/ACADVL/ACADL/ACADS/ECHS1
BIOCARTA_NUCLEARRS_PATHWAY	BIOCARTA_NUCLEARRS_PATHWAY	34	-0.51052	-1.89451	0.00142325	0.0135075	0.0103515	2610	tags=41%, list=14%, signal=36%	CYP4B1/CYP2C9/ABCB11/ABCG5/NR1I2/NR1I3/CYP8B1/ABCB4/NR0B2/CYP2B6/CYP4A11/CYP4A22/CYP26A1/CYP1A2
PID_HNF3A_PATHWAY	PID_HNF3A_PATHWAY	44	-0.488563	-1.89959	0.000401544	0.00520559	0.0039893	3849	tags=45%, list=20%, signal=36%	SHH/AR/XBP1/NFIA/SFTPD/NDUFV3/FOS/TFF1/VTN/INS/FOXA3/ESR1/CYP2C18/SERPINA1/ATP5PF/CEBPB/C4BPB/SOD1/SFTPA1/KLK3
REACTOME_TP53_REGULATES_METABOLIC_GENES	REACTOME_TP53_REGULATES_METABOLIC_GENES	84	-0.428425	-1.90023	3.54176e-05	0.000706947	0.000541769	3043	tags=29%, list=16%, signal=24%	LAMTOR5/PRDX2/GPI/TACO1/SFN/COX7C/COX5A/NDUFA4/PRDX5/COX14/GLS2/SURF1/COX7B/COX8A/TXN/PRKAG3/COX5B/LAMTOR4/COX6A1/GPX2/LAMTOR2/COX4I1/COX6B1/COX6C
WP_UREA_CYCLE_AND_METABOLISM_OF_AMINO_GROUPS	WP_UREA_CYCLE_AND_METABOLISM_OF_AMINO_GROUPS	21	-0.599751	-1.90036	0.00249902	0.0208228	0.0159576	1166	tags=57%, list=6%, signal=54%	NAGS/OAT/CPS1/SRM/PYCR3/OTC/ACY1/SARDH/ASL/ARG1/ASS1/GAMT
WP_TRYPTOPHAN_CATABOLISM_LEADING_TO_NAD_PRODUCTION	WP_TRYPTOPHAN_CATABOLISM_LEADING_TO_NAD_PRODUCTION	16	-0.629903	-1.90283	0.00453621	0.0330683	0.0253419	3184	tags=62%, list=17%, signal=52%	AADAT/QPRT/NMRK1/NAMPT/KYNU/TDO2/NAPRT/HAAO/KMO/NMRK2
WP_LEUCINE_ISOLEUCINE_AND_VALINE_METABOLISM	WP_LEUCINE_ISOLEUCINE_AND_VALINE_METABOLISM	24	-0.570611	-1.90628	0.00117943	0.0117121	0.00897553	5850	tags=88%, list=31%, signal=61%	MCCC1/ACADSB/DLD/HMGCLL1/PCCA/ACAD8/AUH/MCCC2/HIBADH/BCKDHB/BCAT2/MMUT/ALDH6A1/IVD/HIBCH/MLYCD/ACSF3/PCCB/HSD17B10/ECHS1/ACAT1
REACTOME_COMMON_PATHWAY_OF_FIBRIN_CLOT_FORMATION	REACTOME_COMMON_PATHWAY_OF_FIBRIN_CLOT_FORMATION	22	-0.59272	-1.90801	0.00136549	0.0130084	0.00996896	3181	tags=55%, list=17%, signal=45%	SERPIND1/F13B/F10/PRTN3/PF4V1/F2/PROC/SERPINC1/FGA/FGG/FGB/PF4
WP_BLOOD_CLOTTING_CASCADE	WP_BLOOD_CLOTTING_CASCADE	22	-0.593166	-1.90944	0.00136549	0.0130084	0.00996896	3078	tags=55%, list=16%, signal=46%	F13B/F10/VWF/PLG/SERPINF2/F2/KLKB1/F12/F9/FGA/FGG/FGB
REACTOME_NICOTINAMIDE_SALVAGING	REACTOME_NICOTINAMIDE_SALVAGING	19	-0.611268	-1.91139	0.00235548	0.0198128	0.0151835	2042	tags=32%, list=11%, signal=28%	NAXE/PARP10/NAMPT/CYP8B1/NAPRT/NNMT
REACTOME_GLUCONEOGENESIS	REACTOME_GLUCONEOGENESIS	32	-0.5251	-1.91391	0.000896332	0.00951171	0.00728929	2292	tags=44%, list=12%, signal=39%	GPI/SLC37A4/MDH2/SLC25A1/SLC25A11/GOT2/PC/PCK2/SLC25A10/ENO3/ALDOB/GOT1/FBP1/PCK1
REACTOME_REGULATION_OF_TLR_BY_ENDOGENOUS_LIGAND	REACTOME_REGULATION_OF_TLR_BY_ENDOGENOUS_LIGAND	21	-0.607151	-1.9238	0.00178925	0.0161869	0.0124049	1335	tags=38%, list=7%, signal=35%	GSDMD/LY96/LBP/FGA/CD14/FGG/FGB/SFTPA1
REACTOME_GLUTATHIONE_CONJUGATION	REACTOME_GLUTATHIONE_CONJUGATION	34	-0.522	-1.93711	0.000963577	0.010014	0.00767425	3756	tags=59%, list=20%, signal=47%	OPLAH/GSS/CNDP2/ESD/GSTM1/CHAC1/GGCT/GSTT2B/GSTA5/MGST3/GSTA2/GSTK1/AKR1A1/GSTM5/GGT5/MGST2/GSTA1/MGST1/GSTO1/GSTZ1
REACTOME_SIGNALING_BY_ROBO_RECEPTORS	REACTOME_SIGNALING_BY_ROBO_RECEPTORS	218	-0.378645	-1.93894	6.66859e-09	3.16443e-07	2.42506e-07	5110	tags=55%, list=27%, signal=40%	RPL15/RPS25/RAC1/NTN1/PSMC2/PSMB5/RPS3/CXCL12/RPS18/RPL6/RPL5/ROBO3/PSMB2/PSMD4/PSMB9/RPL4/RPL23A/MAGOHB/PSMC4/PSMD8/RPL10A/PSMA5/PSMA4/UBB/RPL7A/RPS6/RPL39L/RPS7/RPL23/RPS10/PSMB10/PSMB4/RPS13/RPS3A/RPL3/PSMA3/PSMA7/RPS12/RBX1/PSMD13/RPS8/RPL19/RPS27A/RPL30/PSMB11/RPL10/RPS5/PSMC5/RPL31/RPSA/PSMC3/PRKACA/RPS24/RPL26L1/RPL7/RPL27/RPS16/PFN1/ELOC/RPS21/RPL3L/PSME1/RPL35A/RPL11/RPS27/RPL14/RPL39/GP…
WP_CYSTEINE_AND_METHIONINE_CATABOLISM	WP_CYSTEINE_AND_METHIONINE_CATABOLISM	15	-0.660375	-1.93904	0.0016932	0.0154851	0.011867	4108	tags=73%, list=22%, signal=58%	CBS/GSS/CDO1/CSAD/BHMT/SQOR/MAT1A/ETHE1/MPST/GOT1/CTH
KEGG_DRUG_METABOLISM_CYTOCHROME_P450	KEGG_DRUG_METABOLISM_CYTOCHROME_P450	70	-0.454013	-1.94158	3.79631e-05	0.000740132	0.0005672	2196	tags=43%, list=12%, signal=38%	ADH1B/GSTA5/MGST3/GSTA2/CYP2A13/GSTK1/UGT2B4/GSTM5/CYP2C19/CYP3A7/CYP2C18/MGST2/UGT2B15/GSTA1/MGST1/CYP3A5/ADH4/CYP2D6/UGT2B10/UGT2A1/ADH1A/CYP2C8/CYP2B6/GSTO1/GSTZ1/UGT2B7/CYP2A6/CYP1A2/ADH1C/CYP2A7
REACTOME_ABACAVIR_ADME	REACTOME_ABACAVIR_ADME	10	-0.746363	-1.94159	0.00211469	0.0182764	0.0140061	705	tags=40%, list=4%, signal=39%	GUK1/ADH1A/PCK1/SLC22A1
WP_FAMILIAL_HYPERLIPIDEMIA_TYPE_2	WP_FAMILIAL_HYPERLIPIDEMIA_TYPE_2	16	-0.643628	-1.94429	0.00307112	0.0242889	0.0186138	4642	tags=69%, list=24%, signal=52%	LDLRAP1/LIPC/USF1/GHR/EPHX2/CETP/GPIHBP1/APOA2/APOA1/APOA4/LCAT
WP_PROTEASOME_DEGRADATION	WP_PROTEASOME_DEGRADATION	62	-0.472914	-1.94534	9.69343e-05	0.00154297	0.00118246	5037	tags=55%, list=27%, signal=40%	PSMC2/PSMB5/PSMB2/PSMD4/UBE2B/PSMB9/PSMC4/PSMD8/PSMA5/PSMA4/UBB/UBA7/PSMB10/PSMB4/HLA-E/PSMA3/PSMA7/PSMD13/PSMC5/PSMC3/PSME1/HLA-G/HLA-C/PSMB8/PSMB1/PSMB7/PSMB6/HLA-A/PSMA1/PSME2/HLA-B/PSMB3/HLA-F/UCHL3
REACTOME_BETA_OXIDATION_OF_VERY_LONG_CHAIN_FATTY_ACIDS	REACTOME_BETA_OXIDATION_OF_VERY_LONG_CHAIN_FATTY_ACIDS	11	-0.729997	-1.94671	0.00163431	0.0150323	0.01152	4423	tags=82%, list=23%, signal=63%	ACOX1/ACOT8/EHHADH/ACAA1/ACOT4/MLYCD/ECI2/ACOT6/DECR2
KEGG_AUTOIMMUNE_THYROID_DISEASE	KEGG_AUTOIMMUNE_THYROID_DISEASE	48	-0.498217	-1.94943	0.000130148	0.00202051	0.00154842	3968	tags=50%, list=21%, signal=40%	IL2/HLA-DRB5/CD40/HLA-E/IL4/IL5/IFNA21/IFNA1/HLA-DMA/IFNA4/IFNA17/IFNA14/HLA-G/IFNA16/IFNA10/IFNA2/HLA-C/IFNA13/IFNA6/HLA-A/HLA-B/HLA-F/TPO/CGA
KEGG_METABOLISM_OF_XENOBIOTICS_BY_CYTOCHROME_P450	KEGG_METABOLISM_OF_XENOBIOTICS_BY_CYTOCHROME_P450	68	-0.461563	-1.95047	5.57042e-05	0.00099359	0.000761437	2196	tags=44%, list=12%, signal=39%	ADH1B/GSTA5/AKR1C2/MGST3/GSTA2/GSTK1/UGT2B4/GSTM5/AKR1C4/EPHX1/CYP2C19/CYP3A7/CYP2C18/MGST2/UGT2B15/GSTA1/MGST1/CYP3A5/ADH4/CYP1A1/UGT2B10/UGT2A1/ADH1A/CYP2C8/CYP2B6/GSTO1/GSTZ1/UGT2B7/CYP1A2/ADH1C
PID_HNF3B_PATHWAY	PID_HNF3B_PATHWAY	44	-0.501927	-1.95155	0.000250664	0.00350233	0.00268401	1602	tags=36%, list=8%, signal=33%	IGFBP1/INS/FOXA3/HADH/ACADVL/GCK/BDH1/F2/CEBPD/CEBPB/ALB/TAT/ALDOB/PCK1/APOA1/TTR
REACTOME_HEME_DEGRADATION	REACTOME_HEME_DEGRADATION	15	-0.665574	-1.95431	0.00144542	0.0136663	0.0104732	2444	tags=47%, list=13%, signal=41%	SLCO1B1/HMOX2/SLCO1B3/GSTA1/BLVRB/ALB/FABP1
WP_METAPATHWAY_BIOTRANSFORMATION_PHASE_I_AND_II	WP_METAPATHWAY_BIOTRANSFORMATION_PHASE_I_AND_II	181	-0.391736	-1.95468	7.05932e-08	2.81813e-06	2.15967e-06	2176	tags=37%, list=11%, signal=33%	GSTA5/AKR1C2/CHST8/EPHX2/BAAT/MGST3/CYP4V2/UGT2A2/GSTA2/CYP2J2/NAT8/CYP11B1/CYP2A13/NDST3/CYP4F12/GSTK1/COMT/AKR1D1/AKR1A1/UGT2B4/GSTM5/GPX4/CYP4F11/AKR1C4/CYP8B1/EPHX1/CYP39A1/CYP2C19/KCNAB2/CYP3A7/CYP2C18/CHST7/MGST2/UGT2B15/GSTA1/CYP4F2/SULT2A1/MGST1/CYP3A5/AKR1B10/CYP1A1/CYP2D6/CYP21A2/CYP27A1/UGT2A1/CYP2C8/GPX2/SULT1A2/CYP2B6/GSTO1/GLYATL1/GPX3/INMT/GLYAT/SULT1C3/GSTZ1/SULT1A1/CYP11A1/CYP26A…
REACTOME_METABOLISM_OF_PORPHYRINS	REACTOME_METABOLISM_OF_PORPHYRINS	27	-0.577628	-1.97236	0.000796839	0.00867151	0.00664541	3176	tags=41%, list=17%, signal=34%	ALAS1/ALAS2/UROS/SLCO1B1/UROD/HMOX2/SLCO1B3/GSTA1/BLVRB/ALB/FABP1
REACTOME_BIOSYNTHESIS_OF_SPECIALIZED_PRORESOLVING_MEDIATORS_SPMS	REACTOME_BIOSYNTHESIS_OF_SPECIALIZED_PRORESOLVING_MEDIATORS_SPMS	19	-0.631908	-1.97593	0.00122809	0.0121124	0.00928229	2591	tags=53%, list=14%, signal=46%	CYP2C9/LTC4S/EPHX2/HPGD/PTGR1/GPX4/CYP1A1/CYP2D6/CYP2C8/CYP1A2
WP_7OXOC_AND_7BETAHC_PATHWAYS	WP_7OXOC_AND_7BETAHC_PATHWAYS	27	-0.578694	-1.976	0.000738433	0.00821752	0.00629749	5291	tags=74%, list=28%, signal=54%	NPC2/CYP7A1/DHCR7/ACOT8/ACOT13/THEM5/ACOT2/ACOT1/SCP2/ACOX2/EPHX2/BAAT/ACOT4/ACOT6/HSD11B1/CYP27A1/ACOT12/EBP/SLC27A2/SLC27A5
REACTOME_BETA_DEFENSINS	REACTOME_BETA_DEFENSINS	31	-0.549823	-1.98061	0.000536835	0.00655408	0.00502271	2560	tags=58%, list=13%, signal=50%	DEFB103A/DEFB136/DEFB125/DEFB128/DEFB135/DEFB4A/DEFB127/DEFB105B/DEFB107B/DEFB103B/DEFB119/DEFB115/DEFB129/DEFB104A/DEFB121/DEFB124/DEFB131A/DEFB116
KEGG_FOLATE_BIOSYNTHESIS	KEGG_FOLATE_BIOSYNTHESIS	11	-0.747082	-1.99227	0.000799917	0.00867151	0.00664541	2600	tags=73%, list=14%, signal=63%	GGH/ALPI/SPR/PTS/FPGS/GCH1/QDPR/ALPL
REACTOME_INTRINSIC_PATHWAY_OF_FIBRIN_CLOT_FORMATION	REACTOME_INTRINSIC_PATHWAY_OF_FIBRIN_CLOT_FORMATION	22	-0.618956	-1.99246	0.000650012	0.00746475	0.00572061	4031	tags=86%, list=21%, signal=68%	GP5/SERPINA5/C1QBP/PRCP/F11/PROS1/SERPIND1/A2M/F10/VWF/KNG1/F2/PROC/KLKB1/SERPINC1/F12/SERPING1/F9/GP9
REACTOME_GLUCOCORTICOID_BIOSYNTHESIS	REACTOME_GLUCOCORTICOID_BIOSYNTHESIS	10	-0.768625	-1.9995	0.00118285	0.0117121	0.00897553	1549	tags=60%, list=8%, signal=55%	CYP11B1/SERPINA6/CYP21A2/HSD11B1/POMC/CYP11B2
REACTOME_XENOBIOTICS	REACTOME_XENOBIOTICS	23	-0.613057	-1.99959	0.000421271	0.005351	0.00410073	1741	tags=57%, list=9%, signal=51%	CYP2J2/CYP2A13/CYP2C19/CYP3A7/CYP2C18/CYP3A5/CYP1A1/CYP2D6/CYP2C8/CYP2B6/CYP2A6/CYP1A2/CYP2A7
KEGG_PRIMARY_BILE_ACID_BIOSYNTHESIS	KEGG_PRIMARY_BILE_ACID_BIOSYNTHESIS	16	-0.662573	-2.00152	0.00178034	0.0161645	0.0123876	3189	tags=62%, list=17%, signal=52%	SCP2/ACOX2/BAAT/AKR1D1/AKR1C4/CYP8B1/CYP39A1/CYP27A1/HSD3B7/SLC27A5
REACTOME_UREA_CYCLE	REACTOME_UREA_CYCLE	10	-0.769605	-2.00205	0.00109136	0.0109798	0.00841436	1865	tags=90%, list=10%, signal=81%	NAGS/CPS1/SLC25A15/SLC25A2/OTC/NMRAL1/ASL/ARG1/ASS1
REACTOME_DETOXIFICATION_OF_REACTIVE_OXYGEN_SPECIES	REACTOME_DETOXIFICATION_OF_REACTIVE_OXYGEN_SPECIES	37	-0.533578	-2.0037	0.000294671	0.00398439	0.00305343	1601	tags=35%, list=8%, signal=32%	TXN2/PRDX5/PRDX6/TXN/SOD2/CCS/GPX1/TXNRD2/GPX2/SOD1/ATOX1/GPX3/AQP8
REACTOME_DECTIN_1_MEDIATED_NONCANONICAL_NF_KB_SIGNALING	REACTOME_DECTIN_1_MEDIATED_NONCANONICAL_NF_KB_SIGNALING	62	-0.487622	-2.00585	3.73889e-05	0.000734633	0.000562986	5243	tags=56%, list=28%, signal=41%	RELB/PSMC2/PSMB5/PSMB2/PSMD4/CCL22/PSMB9/NFKB2/PSMC4/PSMD8/PSMA5/PSMA4/UBB/UBE2M/CCL17/PSMB10/PSMB4/SKP1/PSMA3/PSMA7/PSMD13/RPS27A/PSMB11/PSMC5/PSMC3/PSME1/PSMB8/PSMB1/PSMB7/UBA52/PSMB6/PSMA1/PSME2/PSMB3/SEM1
REACTOME_REMOVAL_OF_AMINOTERMINAL_PROPEPTIDES_FROM_GAMMA_CARBOXYLATED_PROTEINS	REACTOME_REMOVAL_OF_AMINOTERMINAL_PROPEPTIDES_FROM_GAMMA_CARBOXYLATED_PROTEINS	10	-0.771114	-2.00598	0.00102601	0.0104895	0.0080386	4358	tags=100%, list=23%, signal=77%	PROS1/F10/BGLAP/FURIN/GAS6/F2/PROC/PROZ/F9
WP_NETWORK_MAP_OF_SARSCOV2_SIGNALING_PATHWAY	WP_NETWORK_MAP_OF_SARSCOV2_SIGNALING_PATHWAY	217	-0.394757	-2.01486	1.11644e-09	5.73028e-08	4.3914e-08	1588	tags=22%, list=8%, signal=20%	GSN/DUSP1/MX1/EGR1/SELP/IFITM1/CFH/APOH/CCL15/CTSD/SERPINA10/C1S/IFITM3/TPO/CCL26/STEAP3/CEBPB/LBP/HRG/ALB/ITIH3/APOA2/C1R/C8A/CXCL2/HBB/HBD/FGA/SKAP1/CD14/FGG/FGB/LRG1/IFI6/BST2/CCL21/CFI/APOA1/CRP/PF4/ITIH4/IFI27/FAM83A/HP/APOC1/SAA1/SAA2
REACTOME_DEGRADATION_OF_GLI1_BY_THE_PROTEASOME	REACTOME_DEGRADATION_OF_GLI1_BY_THE_PROTEASOME	60	-0.494993	-2.01633	1.32352e-05	0.000294571	0.000225744	5037	tags=55%, list=27%, signal=41%	PSMC2/PSMB5/PSMB2/PSMD4/PSMB9/PSMC4/PSMD8/PSMA5/PSMA4/UBB/PSMB10/PSMB4/SKP1/PSMA3/PSMA7/RBX1/PSMD13/RPS27A/PSMB11/PSMC5/PSMC3/PRKACA/PSME1/PSMB8/PRKACG/PSMB1/PSMB7/UBA52/PSMB6/PSMA1/PSME2/PSMB3/SEM1
REACTOME_GAMMA_CARBOXYLATION_TRANSPORT_AND_AMINO_TERMINAL_CLEAVAGE_OF_PROTEINS	REACTOME_GAMMA_CARBOXYLATION_TRANSPORT_AND_AMINO_TERMINAL_CLEAVAGE_OF_PROTEINS	11	-0.756411	-2.01715	0.000595341	0.00709613	0.00543811	4638	tags=100%, list=24%, signal=76%	F7/PROS1/F10/BGLAP/FURIN/GAS6/F2/PROC/PROZ/F9
KEGG_PROPANOATE_METABOLISM	KEGG_PROPANOATE_METABOLISM	32	-0.554387	-2.02066	0.000287791	0.00393367	0.00301456	3023	tags=81%, list=16%, signal=68%	PCCA/ACSS3/ACAT2/ALDH3A2/HADHA/ACADM/ALDH9A1/ALDH1B1/MMUT/ALDH6A1/ACACB/EHHADH/ALDH7A1/SUCLG1/ACSS2/MCEE/HIBCH/ABAT/MLYCD/LDHC/SUCLG2/PCCB/LDHB/ECHS1/ACAT1/ALDH2
REACTOME_DEFECTS_OF_CONTACT_ACTIVATION_SYSTEM_CAS_AND_KALLIKREIN_KININ_SYSTEM_KKS	REACTOME_DEFECTS_OF_CONTACT_ACTIVATION_SYSTEM_CAS_AND_KALLIKREIN_KININ_SYSTEM_KKS	15	-0.691181	-2.0295	0.000684949	0.00779478	0.00597352	4638	tags=80%, list=24%, signal=61%	GGCX/F11/TPST1/TPST2/F10/VWF/F2/KLKB1/F12/SERPING1/F9/GP9
REACTOME_SYNTHESIS_OF_BILE_ACIDS_AND_BILE_SALTS_VIA_7ALPHA_HYDROXYCHOLESTEROL	REACTOME_SYNTHESIS_OF_BILE_ACIDS_AND_BILE_SALTS_VIA_7ALPHA_HYDROXYCHOLESTEROL	24	-0.607604	-2.02987	0.00026103	0.00362702	0.00277956	5710	tags=83%, list=30%, signal=58%	HSD17B4/CYP7B1/AKR1C3/CYP7A1/NR1H4/ACOT8/AKR1C1/RXRA/SCP2/ACOX2/ABCB11/AKR1C2/BAAT/AKR1D1/AKR1C4/CYP8B1/CYP27A1/HSD3B7/SLC27A2/SLC27A5
REACTOME_EICOSANOIDS	REACTOME_EICOSANOIDS	12	-0.732927	-2.03358	0.00115034	0.0114806	0.00879817	2838	tags=67%, list=15%, signal=57%	CYP4F3/CYP4B1/CYP4F12/CYP4F11/CYP8B1/CYP4F2/CYP4A11/CYP4A22
WP_FATTY_ACID_BIOSYNTHESIS	WP_FATTY_ACID_BIOSYNTHESIS	22	-0.632351	-2.03558	0.000345335	0.00457114	0.00350309	2257	tags=55%, list=12%, signal=48%	ACACB/ACSS2/MECR/ACAA2/HADH/ACSL1/PC/ECH1/ECHDC2/ECHS1/ECHDC3/DECR1
BIOCARTA_INTRINSIC_PATHWAY	BIOCARTA_INTRINSIC_PATHWAY	23	-0.624914	-2.03827	0.000239813	0.00339408	0.00260105	826	tags=48%, list=4%, signal=46%	KNG1/F2/PROC/KLKB1/SERPINC1/F12/SERPING1/F9/FGA/FGG/FGB
KEGG_PROTEASOME	KEGG_PROTEASOME	44	-0.524469	-2.0392	7.04855e-05	0.00120592	0.00092416	5037	tags=61%, list=27%, signal=45%	PSMC2/PSMB5/PSMB2/PSMD4/PSMB9/PSMC4/PSMD8/PSMA5/PSMA4/PSMB10/PSMB4/PSMA3/PSMA7/PSMD13/PSMB11/PSMC5/PSMC3/PSME1/PSMB8/POMP/PSMB1/PSMB7/PSMB6/PSMA1/PSME2/PSMB3/SEM1
REACTOME_CYP2E1_REACTIONS	REACTOME_CYP2E1_REACTIONS	11	-0.765881	-2.04241	0.000417728	0.005351	0.00410073	2591	tags=73%, list=14%, signal=63%	CYP2C9/CYP2A13/CYP2C19/CYP2D6/CYP2C8/CYP2B6/CYP2A6/CYP2A7
WP_VITAMIN_K_METABOLISM_AND_ACTIVATION_OF_DEPENDENT_PROTEINS	WP_VITAMIN_K_METABOLISM_AND_ACTIVATION_OF_DEPENDENT_PROTEINS	12	-0.74112	-2.05631	0.000831178	0.00893339	0.0068461	4677	tags=92%, list=25%, signal=69%	AIFM2/GGCX/F7/PROS1/F10/NQO1/F2/PROC/PROZ/F9/VKORC1
WP_OXIDATIVE_STRESS_RESPONSE	WP_OXIDATIVE_STRESS_RESPONSE	32	-0.564878	-2.0589	0.000200026	0.0029419	0.00225452	2783	tags=44%, list=15%, signal=37%	CAT/FOS/JUNB/XDH/TXN2/NQO1/SOD2/GPX1/MGST1/CYP1A1/TXNRD2/SOD1/GPX3/MT1X
BIOCARTA_FIBRINOLYSIS_PATHWAY	BIOCARTA_FIBRINOLYSIS_PATHWAY	12	-0.746917	-2.07239	0.000698193	0.00787424	0.00603442	1404	tags=50%, list=7%, signal=46%	CPB2/PLG/F2/FGA/FGG/FGB
KEGG_ARGININE_AND_PROLINE_METABOLISM	KEGG_ARGININE_AND_PROLINE_METABOLISM	54	-0.515984	-2.08002	4.11964e-05	0.000784916	0.00060152	4347	tags=54%, list=23%, signal=42%	NOS2/ALDH1B1/PYCR2/NAGS/MAOB/OAT/CPS1/SRM/P4HA1/AGMAT/ALDH7A1/PRODH/GOT2/NOS1/PYCR3/OTC/ACY1/GLS2/DAO/ALDH4A1/SAT1/SAT2/PRODH2/ASL/ALDH2/GOT1/ARG1/ASS1/GAMT
REACTOME_SYNTHESIS_OF_BILE_ACIDS_AND_BILE_SALTS_VIA_24_HYDROXYCHOLESTEROL	REACTOME_SYNTHESIS_OF_BILE_ACIDS_AND_BILE_SALTS_VIA_24_HYDROXYCHOLESTEROL	14	-0.726789	-2.08091	0.000531817	0.00652449	0.00500003	2165	tags=64%, list=11%, signal=57%	AKR1C2/AKR1D1/AKR1C4/CYP8B1/CYP39A1/CYP27A1/HSD3B7/SLC27A2/SLC27A5
WP_VALPROIC_ACID_PATHWAY	WP_VALPROIC_ACID_PATHWAY	12	-0.75132	-2.08461	0.000559113	0.00679309	0.00520588	2970	tags=67%, list=16%, signal=56%	EHHADH/CYP2C9/IVD/ABAT/HSD17B10/ACSM1/CYP2B6/CYP2A6
REACTOME_METABOLISM_OF_POLYAMINES	REACTOME_METABOLISM_OF_POLYAMINES	59	-0.514878	-2.09406	4.02934e-06	0.000102361	7.84446e-05	5037	tags=56%, list=27%, signal=41%	PSMC2/PSMB5/OAZ2/PSMB2/PSMD4/PSMB9/PSMC4/PSMD8/PSMA5/PSMA4/PSMB10/PSMB4/PSMA3/SRM/PSMA7/AGMAT/PSMD13/PSMB11/PSMC5/PSMC3/PSME1/PSMB8/PSMB1/PSMB7/PSMB6/NQO1/PSMA1/PSME2/OAZ1/SAT1/PSMB3/SEM1/PAOX
BIOCARTA_EXTRINSIC_PATHWAY	BIOCARTA_EXTRINSIC_PATHWAY	13	-0.746375	-2.09989	0.000399521	0.00520559	0.0039893	4358	tags=77%, list=23%, signal=59%	F7/TFPI/PROS1/F10/F2/PROC/SERPINC1/FGA/FGG/FGB
WP_OXYSTEROLS_DERIVED_FROM_CHOLESTEROL	WP_OXYSTEROLS_DERIVED_FROM_CHOLESTEROL	46	-0.548782	-2.11223	1.77713e-05	0.000382007	0.000292751	4349	tags=63%, list=23%, signal=49%	ACOT8/NR1H2/RORC/ACOT13/THEM5/ACOT2/ACOT1/SCP2/ACOX2/EPHX2/BAAT/NR1I2/AKR1D1/ACOT4/IL17D/ESR1/AKR1C4/CYP8B1/CYP39A1/ACOT6/INSIG1/CYP27A1/LBP/ACOT12/HSD3B7/EBP/SLC27A2/SLC27A5/IL25
WP_FATTY_ACID_BETAOXIDATION	WP_FATTY_ACID_BETAOXIDATION	34	-0.569294	-2.11261	0.000146989	0.00224046	0.00171698	4991	tags=62%, list=26%, signal=46%	HADHA/ACADM/PNPLA2/TPI1/LIPC/LIPF/CRAT/GK/SLC25A20/ACSS2/CPT2/HADH/ACADVL/ACSL1/ACADL/GCDH/ACADS/ECHS1/ECI1/ACAT1/DECR1
REACTOME_CELLULAR_RESPONSE_TO_CHEMICAL_STRESS	REACTOME_CELLULAR_RESPONSE_TO_CHEMICAL_STRESS	191	-0.418204	-2.13083	2.02987e-10	1.10981e-08	8.50501e-09	5037	tags=46%, list=27%, signal=34%	PSMC2/PSMB5/MAP1LC3B/COX18/TRIM21/SESN1/PRDX3/PSMB2/PSMD4/CDKN2A/PSMB9/COX16/TKT/GSTA3/KEAP1/PSMC4/PSMD8/CYCS/PSMA5/PSMA4/UFD1/HM13/UBB/SOD3/PSMB10/PSMB4/SKP1/NUDT2/PSMA3/PSMA7/RXRA/RBX1/PSMD13/RPS27A/PSMB11/PRDX2/PSMC5/CAT/PSMC3/TACO1/PSME1/PSMB8/TALDO1/PSMB1/TXN2/COX7C/COX5A/NDUFA4/PSMB7/UBA52/PSMB6/NQO1/PRDX5/PSMA1/PSME2/HMOX2/COX14/STAP2/PRDX6/SURF1/COX7B/COX8A/TXN/SOD2/PSMB3/SEM1/CCS/GPX1/GS…
WP_METABOLIC_PATHWAY_OF_LDL_HDL_AND_TG_INCLUDING_DISEASES	WP_METABOLIC_PATHWAY_OF_LDL_HDL_AND_TG_INCLUDING_DISEASES	17	-0.702101	-2.13142	0.000132344	0.002042	0.00156488	1280	tags=65%, list=7%, signal=60%	APOB/LDLRAP1/SCARB1/MTTP/LIPC/CETP/APOC2/APOE/APOA2/APOA1/LCAT
REACTOME_CHYLOMICRON_ASSEMBLY	REACTOME_CHYLOMICRON_ASSEMBLY	10	-0.824677	-2.14532	8.7735e-05	0.00142357	0.00109095	996	tags=60%, list=5%, signal=57%	APOC2/APOE/APOA2/APOC3/APOA1/APOA4
REACTOME_AUF1_HNRNP_D0_BINDS_AND_DESTABILIZES_MRNA	REACTOME_AUF1_HNRNP_D0_BINDS_AND_DESTABILIZES_MRNA	55	-0.534769	-2.16789	2.39203e-06	6.61093e-05	5.06628e-05	5037	tags=56%, list=27%, signal=42%	PSMC2/PSMB5/PSMB2/PSMD4/PSMB9/PSMC4/PSMD8/PSMA5/PSMA4/UBB/PSMB10/PSMB4/PSMA3/PSMA7/PSMD13/RPS27A/PSMB11/PSMC5/PSMC3/PSME1/PSMB8/PSMB1/PSMB7/UBA52/PSMB6/HSPA1A/PSMA1/PSME2/HSPB1/PSMB3/SEM1
REACTOME_CRISTAE_FORMATION	REACTOME_CRISTAE_FORMATION	29	-0.624769	-2.16875	2.7868e-05	0.000574492	0.000440262	5904	tags=76%, list=31%, signal=52%	ATP5PB/CHCHD6/ATP5F1B/HSPA9/SAMM50/ATP5F1C/ATP5F1A/ATP5MC2/APOO/MICOS10/TMEM11/ATP5MC3/ATP5PD/ATP5MG/ATP5MC1/ATP5PF/ATP5F1E/MICOS13/ATP5MF/ATP5PO/ATP5F1D/ATP5ME
WP_CONSTITUTIVE_ANDROSTANE_RECEPTOR_PATHWAY	WP_CONSTITUTIVE_ANDROSTANE_RECEPTOR_PATHWAY	31	-0.602363	-2.16987	4.52005e-05	0.000835876	0.000640573	3331	tags=52%, list=18%, signal=43%	PTPA/RXRA/PPARGC1A/ALAS1/EHHADH/CYP2C9/FOXO1/GSTA2/NR1I3/CYP2C19/SULT2A1/CYP3A5/CYP2B6/CYP4A11/SULT1A1/CYP2A6
REACTOME_HDL_REMODELING	REACTOME_HDL_REMODELING	10	-0.834945	-2.17203	5.64669e-05	0.000997894	0.000764735	1280	tags=70%, list=7%, signal=65%	CETP/APOC2/ALB/APOE/APOC3/APOA1/LCAT
KEGG_TRYPTOPHAN_METABOLISM	KEGG_TRYPTOPHAN_METABOLISM	40	-0.576301	-2.17541	1.18394e-05	0.000268254	0.000205576	1300	tags=72%, list=7%, signal=68%	AFMID/MAOA/ALDH3A2/HADHA/TPH2/DDC/ALDH9A1/AOX1/ALDH1B1/MAOB/AADAT/EHHADH/CAT/ALDH7A1/KYNU/HADH/GCDH/CYP1A1/ECHS1/TDO2/ACAT1/ACMSD/ALDH2/IDO2/OGDHL/HAAO/INMT/KMO/CYP1A2
WP_MITOCHONDRIAL_COMPLEX_III_ASSEMBLY	WP_MITOCHONDRIAL_COMPLEX_III_ASSEMBLY	15	-0.743105	-2.18196	7.68078e-05	0.00129645	0.000993537	3704	tags=73%, list=19%, signal=59%	UQCRC2/BCS1L/UQCRFS1/UQCC3/UQCRC1/CYC1/UQCC2/UQCR11/UQCRB/UQCR10/UQCRQ
REACTOME_FORMATION_OF_ATP_BY_CHEMIOSMOTIC_COUPLING	REACTOME_FORMATION_OF_ATP_BY_CHEMIOSMOTIC_COUPLING	16	-0.72327	-2.18488	0.00014518	0.00222639	0.00170619	2016	tags=56%, list=11%, signal=50%	ATP5PD/ATP5MG/ATP5MC1/ATP5PF/ATP5F1E/ATP5MF/ATP5PO/ATP5F1D/ATP5ME
WP_FARNESOID_X_RECEPTOR_PATHWAY	WP_FARNESOID_X_RECEPTOR_PATHWAY	19	-0.699051	-2.18588	0.000128787	0.0020118	0.00154174	3265	tags=63%, list=17%, signal=52%	RXRA/PPARGC1A/FGF19/ABCB11/BAAT/UGT2B4/CYP8B1/SULT2A1/ABCB4/NR0B2/SLC10A1/SLC27A5
WP_MITOCHONDRIAL_LONG_CHAIN_FATTY_ACID_BETAOXIDATION	WP_MITOCHONDRIAL_LONG_CHAIN_FATTY_ACID_BETAOXIDATION	17	-0.720052	-2.18591	6.3298e-05	0.00109789	0.00084137	4991	tags=82%, list=26%, signal=61%	HADHA/ACADM/PECR/SCP2/ACSF2/EHHADH/SLC25A20/CPT2/HADH/ACADVL/ACSL1/ACADL/ACADS/ECI1
BIOCARTA_LECTIN_PATHWAY	BIOCARTA_LECTIN_PATHWAY	12	-0.788856	-2.18876	0.000100735	0.00159339	0.00122109	1421	tags=67%, list=7%, signal=62%	MBL2/C7/C3/C6/C2/C8A/MASP2/C9
KEGG_RETINOL_METABOLISM	KEGG_RETINOL_METABOLISM	64	-0.523628	-2.19722	1.01163e-06	3.22056e-05	2.46807e-05	1540	tags=44%, list=8%, signal=40%	CYP2A13/DGAT1/UGT2B4/CYP2C19/CYP3A7/CYP2C18/DHRS4/UGT2B15/DHRS3/CYP3A5/ADH4/CYP1A1/UGT2B10/UGT2A1/ADH1A/CYP2C8/AWAT2/CYP2B6/DHRS4L2/CYP4A11/CYP4A22/CYP26A1/UGT2B7/CYP2A6/CYP1A2/ADH1C/RDH16/CYP2A7
BIOCARTA_AHSP_PATHWAY	BIOCARTA_AHSP_PATHWAY	13	-0.783442	-2.20417	8.39416e-05	0.00139198	0.00106675	3176	tags=69%, list=17%, signal=58%	ALAS1/ALAS2/UROS/GATA1/UROD/AHSP/HBB/HBA2/HBA1
REACTOME_ACTIVATION_OF_THE_MRNA_UPON_BINDING_OF_THE_CAP_BINDING_COMPLEX_AND_EIFS_AND_SUBSEQUENT_BINDING_TO_43S	REACTOME_ACTIVATION_OF_THE_MRNA_UPON_BINDING_OF_THE_CAP_BINDING_COMPLEX_AND_EIFS_AND_SUBSEQUENT_BINDING_TO_43S	60	-0.542398	-2.20944	5.0376e-07	1.64016e-05	1.25693e-05	5103	tags=60%, list=27%, signal=44%	RPS25/RPS3/RPS18/EIF3G/EIF3F/RPS6/EIF4EBP1/RPS7/RPS10/RPS13/RPS3A/EIF3I/RPS12/RPS8/RPS27A/RPS5/RPSA/RPS24/RPS16/RPS21/RPS27/RPS2/RPS14/RPS27L/RPS11/RPS15/EIF3K/RPS29/RPS26/RPS9/RPS19/RPS4Y1/FAU/RPS28/RPS20/RPS15A
REACTOME_ARACHIDONIC_ACID_METABOLISM	REACTOME_ARACHIDONIC_ACID_METABOLISM	59	-0.544687	-2.2153	5.01475e-07	1.64016e-05	1.25693e-05	2838	tags=51%, list=15%, signal=43%	CYP4F3/PTGDS/CYP4B1/CYP2C9/PTGES2/LTC4S/EPHX2/CYP2J2/DPEP3/HPGD/FAAH2/FAAH/PTGR1/GPX4/CYP4F11/CYP8B1/CBR1/GGT5/CYP2C19/GPX1/CYP4F2/CYP1A1/PON3/CYP2C8/GPX2/CYP4A11/PON1/CYP4A22/ALOX15B/CYP1A2
WP_BIOMARKERS_FOR_UREA_CYCLE_DISORDERS	WP_BIOMARKERS_FOR_UREA_CYCLE_DISORDERS	12	-0.803695	-2.22993	4.11558e-05	0.000784916	0.00060152	1163	tags=67%, list=6%, signal=63%	OTC/GLS2/ASL/GOT1/ARG1/ASS1/GAMT/GPT
WP_DISORDERS_OF_BILE_ACID_SYNTHESIS_AND_BILIARY_TRANSPORT	WP_DISORDERS_OF_BILE_ACID_SYNTHESIS_AND_BILIARY_TRANSPORT	20	-0.705494	-2.23261	4.32151e-05	0.000809181	0.000620115	3189	tags=70%, list=17%, signal=58%	SCP2/ACOX2/SLCO1B1/ABCB11/BAAT/AKR1D1/SLCO1B3/AKR1C4/CYP8B1/ABCB4/CYP27A1/HSD3B7/SLC27A2/SLC27A5
WP_AMINO_ACID_METABOLISM	WP_AMINO_ACID_METABOLISM	91	-0.498491	-2.23319	1.43003e-07	5.28902e-06	4.05324e-06	2029	tags=34%, list=11%, signal=31%	ALDH1A1/ACAA1/MDH2/GPT2/HAL/HIBCH/BHMT/TH/GOT2/OTC/HADH/FH/PC/HMGCS2/TPO/ADH4/MPST/TDO2/FAH/HMGCL/TAT/HDC/GOT1/ARG1/PCK1/SDHA/CTH/ASS1/FTCD/ADH1C/SDS
REACTOME_CREATION_OF_C4_AND_C2_ACTIVATORS	REACTOME_CREATION_OF_C4_AND_C2_ACTIVATORS	14	-0.780604	-2.23499	4.96482e-05	0.000904821	0.000693409	1421	tags=57%, list=7%, signal=53%	MBL2/C1S/COLEC10/C1R/MASP2/FCN2/CRP/FCN3
KEGG_VALINE_LEUCINE_AND_ISOLEUCINE_DEGRADATION	KEGG_VALINE_LEUCINE_AND_ISOLEUCINE_DEGRADATION	44	-0.574932	-2.23541	2.81032e-06	7.59996e-05	5.82422e-05	5850	tags=80%, list=31%, signal=55%	PCCA/ACAT2/ACAD8/HADHB/ALDH3A2/AUH/MCCC2/HADHA/HIBADH/ACADM/ALDH9A1/AOX1/BCKDHB/ALDH1B1/BCAT2/MMUT/ALDH6A1/EHHADH/ALDH7A1/ACAA1/MCEE/IVD/HIBCH/ABAT/ACAA2/HADH/PCCB/OXCT2/HMGCS2/HSD17B10/ACADS/ECHS1/ACAT1/ALDH2/HMGCL
REACTOME_NEGATIVE_REGULATION_OF_NOTCH4_SIGNALING	REACTOME_NEGATIVE_REGULATION_OF_NOTCH4_SIGNALING	54	-0.555487	-2.23926	2.80728e-06	7.59996e-05	5.82422e-05	5037	tags=57%, list=27%, signal=42%	PSMC2/PSMB5/PSMB2/PSMD4/PSMB9/NOTCH4/PSMC4/PSMD8/PSMA5/PSMA4/UBB/PSMB10/PSMB4/SKP1/PSMA3/PSMA7/RBX1/PSMD13/RPS27A/PSMC5/PSMC3/PSME1/PSMB8/PSMB1/PSMB7/UBA52/PSMB6/PSMA1/PSME2/PSMB3/SEM1
BIOCARTA_CLASSIC_PATHWAY	BIOCARTA_CLASSIC_PATHWAY	14	-0.78366	-2.24374	4.63106e-05	0.000850155	0.000651515	1147	tags=57%, list=6%, signal=54%	C7/C1S/C3/C6/C1R/C2/C8A/C9
WP_FATTY_ACID_OMEGAOXIDATION	WP_FATTY_ACID_OMEGAOXIDATION	15	-0.76551	-2.24775	2.73564e-05	0.000568605	0.00043575	2196	tags=73%, list=12%, signal=65%	ADH1B/ALDH1A1/ADH4/CYP1A1/CYP2D6/ADH1A/ALDH2/CYP4A11/CYP2A6/CYP1A2/ADH1C
REACTOME_FORMATION_OF_FIBRIN_CLOT_CLOTTING_CASCADE	REACTOME_FORMATION_OF_FIBRIN_CLOT_CLOTTING_CASCADE	38	-0.600997	-2.24786	6.60719e-06	0.000158258	0.000121281	4513	tags=66%, list=24%, signal=50%	PRCP/F7/TFPI/F11/PROS1/SERPIND1/F13B/A2M/F10/PRTN3/VWF/KNG1/PF4V1/F2/PROC/KLKB1/SERPINC1/F12/SERPING1/F9/FGA/FGG/FGB/GP9/PF4
REACTOME_FATTY_ACID_METABOLISM	REACTOME_FATTY_ACID_METABOLISM	177	-0.44884	-2.2502	1e-10	5.84884e-09	4.48225e-09	4157	tags=49%, list=22%, signal=39%	PRKAG2/ACOXL/ACSM3/PECR/THEM5/PCTP/ELOVL6/NUDT7/MMUT/DBI/ACOT2/ACOX3/RXRA/ACAD10/ACOT1/SCP2/ACSF2/ACACB/CBR4/EHHADH/CRAT/HACL1/CYP4F3/TECR/ACOX2/PTGDS/CYP4B1/CYP2C9/PHYH/SLC25A20/SLC27A3/PTGES2/LTC4S/EPHX2/ACAA1/CPT2/MCEE/CYP2J2/DPEP3/HPGD/SLC25A1/MMAA/MECR/MCAT/FAAH2/HSD17B8/ACOT4/MLYCD/FAAH/ACAA2/ACSF3/HADH/ACADVL/PCCB/PTGR1/ACSL1/NDUFAB1/GPX4/CYP4F11/CYP8B1/CBR1/GGT5/CYP2C19/GPX1/ECI2/ACOT6/AC…
REACTOME_PLASMA_LIPOPROTEIN_ASSEMBLY	REACTOME_PLASMA_LIPOPROTEIN_ASSEMBLY	19	-0.72084	-2.25402	4.34352e-05	0.000809181	0.000620115	2881	tags=63%, list=15%, signal=54%	SAR1B/A2M/PRKACA/PRKACG/APOC2/APOE/APOA2/APOC4/APOC3/APOA1/APOA4/APOC1
WP_STATIN_INHIBITION_OF_CHOLESTEROL_PRODUCTION	WP_STATIN_INHIBITION_OF_CHOLESTEROL_PRODUCTION	29	-0.657698	-2.28306	5.03629e-06	0.000122973	9.42406e-05	1329	tags=38%, list=7%, signal=35%	DGAT1/CETP/APOC2/APOA5/APOE/APOA2/APOC3/APOA1/APOA4/LCAT/APOC1
WP_TRYPTOPHAN_METABOLISM	WP_TRYPTOPHAN_METABOLISM	33	-0.622776	-2.28367	8.33613e-06	0.000192343	0.000147402	1384	tags=45%, list=7%, signal=42%	GOT2/KYNU/HADH/GCDH/CYP1A1/ECHS1/TDO2/ACAT1/ACMSD/ALDH2/IDO2/ALDH8A1/HAAO/INMT/KMO
REACTOME_DEGRADATION_OF_CYSTEINE_AND_HOMOCYSTEINE	REACTOME_DEGRADATION_OF_CYSTEINE_AND_HOMOCYSTEINE	14	-0.7991	-2.28794	2.34567e-05	0.000495744	0.000379913	2921	tags=79%, list=15%, signal=67%	CDO1/CSAD/TXN2/GOT2/SQOR/TSTD1/ETHE1/MPST/SLC25A10/TST/CTH
WP_OXIDATION_BY_CYTOCHROME_P450	WP_OXIDATION_BY_CYTOCHROME_P450	61	-0.559461	-2.28796	1.70077e-07	6.19919e-06	4.75074e-06	2935	tags=52%, list=15%, signal=44%	CYP3A43/CYP4F3/POR/CYP4B1/CYP2C9/CYP4V2/CYP2J2/CYP11B1/CYP2A13/CYP4F12/CYB5A/CYP4F11/CYP8B1/CYP39A1/CYP2C19/CYP3A7/CYP2C18/CYP4F2/CYP3A5/CYP1A1/CYP2D6/CYP27A1/CYP2C8/CYP2B6/CYP4A11/CYP4A22/CYP11A1/CYP26A1/CYP2A6/CYP1A2/CYP2A7/CYP11B2
REACTOME_CYTOCHROME_P450_ARRANGED_BY_SUBSTRATE_TYPE	REACTOME_CYTOCHROME_P450_ARRANGED_BY_SUBSTRATE_TYPE	64	-0.545916	-2.29075	2.23644e-07	7.70499e-06	5.90471e-06	3019	tags=55%, list=16%, signal=46%	FDXR/CYP3A43/CYP4F3/POR/CYP4B1/CYP2C9/CYP4V2/CYP2J2/CYP11B1/CYP2A13/CYP4F12/CYP4F11/CYP8B1/CYP39A1/CYP2C19/CYP3A7/CYP2C18/FDX1/CYP4F2/CYP3A5/CYP1A1/CYP2D6/CYP21A2/CYP27A1/CYP2C8/CYP2B6/CYP4A11/POMC/CYP4A22/CYP11A1/CYP26A1/CYP2A6/CYP1A2/CYP2A7/CYP11B2
REACTOME_INITIAL_TRIGGERING_OF_COMPLEMENT	REACTOME_INITIAL_TRIGGERING_OF_COMPLEMENT	22	-0.713422	-2.29655	4.62892e-06	0.000116417	8.92163e-05	1624	tags=77%, list=9%, signal=71%	C4A/C4B/COLEC11/C1QA/MASP1/GZMM/CFD/MBL2/C1S/C3/COLEC10/C1R/C2/MASP2/FCN2/CRP/FCN3
REACTOME_FATTY_ACIDS	REACTOME_FATTY_ACIDS	15	-0.782519	-2.29769	1.19486e-05	0.00026831	0.000205619	2838	tags=80%, list=15%, signal=68%	CYP4F3/CYP4B1/CYP2J2/CYP2A13/CYP4F12/CYP4F11/CYP4F2/CYP2D6/CYP2B6/CYP4A11/CYP4A22/CYP2A7
WP_UREA_CYCLE_AND_ASSOCIATED_PATHWAYS	WP_UREA_CYCLE_AND_ASSOCIATED_PATHWAYS	24	-0.689747	-2.30429	5.01574e-06	0.000122973	9.42406e-05	1973	tags=58%, list=10%, signal=52%	MDH2/SLC25A15/GOT2/NOS1/OTC/FH/GLS2/ALDH4A1/LDHB/ASL/GOT1/ARG1/ASS1/GPT
REACTOME_INFLUENZA_INFECTION	REACTOME_INFLUENZA_INFECTION	157	-0.472237	-2.30727	1e-10	5.84884e-09	4.48225e-09	4104	tags=50%, list=22%, signal=39%	RPL7A/RPS6/RPL39L/POLR2H/RPS7/RPL23/RPS10/RPS13/RPS3A/RPL3/RPS12/POLR2K/POLR2E/RPS8/RPL19/RPS27A/RPL30/RPL10/RPS5/RPL31/RPSA/RPS24/RPL26L1/RPL7/RPL27/RPS16/RPS21/RPL3L/RPL35A/RPL11/RPS27/RPL14/RPL39/RPS2/RPS14/RPL37A/RPS27L/RPL13A/RPS11/RPL29/RPL32/UBA52/RPL9/RPL38/RPL18A/RPLP1/RPL18/RPL12/HSPA1A/RPL21/RPL27A/RPS15/RPL37/RPS29/RPL24/RPLP2/RPL8/RPL36AL/RPS26/POLR2F/RPS9/POLR2J/RPS19/RPS4Y1/RPL35/R…
REACTOME_PEROXISOMAL_LIPID_METABOLISM	REACTOME_PEROXISOMAL_LIPID_METABOLISM	29	-0.665163	-2.30897	3.30409e-06	8.56679e-05	6.56515e-05	4423	tags=72%, list=23%, signal=56%	ACOX1/ACOT8/ACOXL/PECR/NUDT7/ACOX3/SCP2/EHHADH/CRAT/HACL1/ACOX2/PHYH/ACAA1/ACOT4/MLYCD/ECI2/ACOT6/ACBD4/DECR2/HAO2/SLC27A2
KEGG_ALZHEIMERS_DISEASE	KEGG_ALZHEIMERS_DISEASE	157	-0.473271	-2.31232	1e-10	5.84884e-09	4.48225e-09	2785	tags=41%, list=15%, signal=35%	NDUFS4/NDUFB3/TNFRSF1A/BID/NDUFV3/BAD/UQCRFS1/NDUFB6/NDUFA8/ATP5PD/NDUFS3/SDHD/NDUFC1/NDUFV1/NDUFA6/NDUFC2/COX7C/COX5A/ATP5MC1/CALML6/NDUFA4/COX7A2/NDUFS7/UQCRC1/CYC1/CALML3/NOS1/SDHB/NDUFAB1/NDUFA1/NDUFS5/NDUFA2/COX7B/COX8A/NDUFS8/COX5B/HSD17B10/ATP5PF/NDUFB10/ATP5F1E/NDUFS6/NDUFB2/UQCR11/COX6A1/UQCRB/APOE/PSENEN/NDUFA9/NDUFB9/COX4I1/NDUFB7/COX6B1/NDUFB1/ATP5PO/UQCR10/COX4I2/NDUFA3/SDHA/ATP5F1D/…
WP_LIPID_PARTICLES_COMPOSITION	WP_LIPID_PARTICLES_COMPOSITION	10	-0.893033	-2.32314	1.2821e-06	3.98083e-05	3.0507e-05	1280	tags=70%, list=7%, signal=65%	CETP/APOC2/APOE/APOA2/APOC3/APOA1/LCAT
WP_ZINC_HOMEOSTASIS	WP_ZINC_HOMEOSTASIS	36	-0.62593	-2.32707	4.94785e-06	0.000122973	9.42406e-05	264	tags=25%, list=1%, signal=25%	MT3/MT1A/MT1F/MT1E/MT2A/MT1M/MT1H/MT1G/MT1X
WP_FAMILIAL_HYPERLIPIDEMIA_TYPE_4	WP_FAMILIAL_HYPERLIPIDEMIA_TYPE_4	22	-0.725141	-2.33428	2.33067e-06	6.51292e-05	4.99117e-05	1475	tags=50%, list=8%, signal=46%	GCKR/LMF1/CETP/GPIHBP1/APOC2/GCK/APOA5/APOA2/APOA1/APOA4/LCAT
WP_FAMILIAL_HYPERLIPIDEMIA_TYPE_5	WP_FAMILIAL_HYPERLIPIDEMIA_TYPE_5	15	-0.79669	-2.3393	5.84155e-06	0.000141264	0.000108258	1415	tags=60%, list=7%, signal=56%	LMF1/CETP/GPIHBP1/APOC2/APOA5/APOA2/APOA1/APOA4/LCAT
REACTOME_MITOCHONDRIAL_FATTY_ACID_BETA_OXIDATION	REACTOME_MITOCHONDRIAL_FATTY_ACID_BETA_OXIDATION	37	-0.627872	-2.35779	1.47825e-06	4.42594e-05	3.39182e-05	4262	tags=68%, list=22%, signal=53%	ACOT13/ACSM3/THEM5/PCTP/MMUT/DBI/ACOT2/ACAD10/ACOT1/ACSF2/MCEE/MMAA/MECR/MCAT/ACAA2/HADH/ACADVL/PCCB/NDUFAB1/ACADL/ACADS/ECHS1/ECI1/ACOT12/DECR1
BIOCARTA_COMP_PATHWAY	BIOCARTA_COMP_PATHWAY	19	-0.754048	-2.35786	6.83281e-06	0.000160603	0.000123078	1624	tags=58%, list=9%, signal=53%	CFD/MBL2/C7/C1S/C3/C6/C1R/C2/C8A/MASP2/C9
REACTOME_CYTOPROTECTION_BY_HMOX1	REACTOME_CYTOPROTECTION_BY_HMOX1	61	-0.577698	-2.36254	3.41463e-08	1.48065e-06	1.1347e-06	1594	tags=34%, list=8%, signal=32%	COX7C/COX5A/NDUFA4/HMOX2/COX14/STAP2/SURF1/COX7B/COX8A/COX5B/BLVRB/COX6A1/ALB/PTK6/COX4I1/COX6B1/FABP1/HBB/COX6C/HBA2/HBA1
WP_VITAMIN_B12_METABOLISM	WP_VITAMIN_B12_METABOLISM	50	-0.598529	-2.37083	5.60456e-08	2.34924e-06	1.80034e-06	1443	tags=34%, list=8%, signal=32%	INS/PLG/MAT1A/SOD2/F2/MMAB/ALB/APOE/SOD1/HBB/SAA4/CTH/APOA1/CRP/HBA1/SAA1/SAA2
KEGG_GLYCINE_SERINE_AND_THREONINE_METABOLISM	KEGG_GLYCINE_SERINE_AND_THREONINE_METABOLISM	31	-0.658836	-2.37331	2.311e-06	6.51292e-05	4.99117e-05	3681	tags=61%, list=19%, signal=49%	SRR/MAOB/ALAS1/SHMT2/DMGDH/ALAS2/GLYCTK/BHMT/PIPOX/DAO/SARDH/SHMT1/GCAT/AGXT2/AGXT/GNMT/CTH/GAMT/SDS
REACTOME_GLYOXYLATE_METABOLISM_AND_GLYCINE_DEGRADATION	REACTOME_GLYOXYLATE_METABOLISM_AND_GLYCINE_DEGRADATION	31	-0.659292	-2.37495	2.311e-06	6.51292e-05	4.99117e-05	1447	tags=42%, list=8%, signal=39%	HOGA1/GOT2/NDUFAB1/DAO/ALDH4A1/GRHPR/PRODH2/GCSH/HAO1/AGXT2/AGXT/GNMT/PXMP2
REACTOME_CHYLOMICRON_REMODELING	REACTOME_CHYLOMICRON_REMODELING	10	-0.913227	-2.37567	2.33105e-07	7.92241e-06	6.07133e-06	1038	tags=80%, list=5%, signal=76%	GPIHBP1/APOC2/APOA5/APOE/APOA2/APOC3/APOA1/APOA4
WP_FAMILIAL_HYPERLIPIDEMIA_TYPE_1	WP_FAMILIAL_HYPERLIPIDEMIA_TYPE_1	18	-0.778732	-2.37572	1.07009e-06	3.36408e-05	2.57806e-05	1415	tags=61%, list=7%, signal=57%	LMF1/CETP/GPIHBP1/ANGPTL3/APOC2/ANGPTL4/APOA5/APOA2/APOA1/APOA4/LCAT
REACTOME_SULFUR_AMINO_ACID_METABOLISM	REACTOME_SULFUR_AMINO_ACID_METABOLISM	27	-0.699154	-2.38732	2.08371e-06	6.02359e-05	4.61617e-05	2921	tags=59%, list=15%, signal=50%	CDO1/CSAD/BHMT2/TXN2/BHMT/GOT2/SQOR/MAT1A/TSTD1/ETHE1/ADI1/MPST/SLC25A10/TST/GOT1/CTH
REACTOME_PLASMA_LIPOPROTEIN_ASSEMBLY_REMODELING_AND_CLEARANCE	REACTOME_PLASMA_LIPOPROTEIN_ASSEMBLY_REMODELING_AND_CLEARANCE	75	-0.546603	-2.39712	7.18232e-09	3.3451e-07	2.56351e-07	1417	tags=33%, list=7%, signal=31%	FURIN/LMF1/UBA52/AP2S1/CETP/CES3/GPIHBP1/ANGPTL3/APOC2/CREB3L3/CIDEC/ANGPTL4/APOA5/ALB/APOE/FGF21/APOA2/APOC4/LPA/APOC3/APOA1/APOA4/LCAT/APOF/APOC1
REACTOME_BIOLOGICAL_OXIDATIONS	REACTOME_BIOLOGICAL_OXIDATIONS	217	-0.470615	-2.40205	1e-10	5.84884e-09	4.48225e-09	3850	tags=53%, list=20%, signal=42%	CYP2E1/UGT2B17/NAT1/OPLAH/GSS/TPST1/TPMT/MAOB/AIP/TPST2/CNDP2/PAPSS2/ABHD10/SULT1A4/RXRA/CBR3/ADH6/FMO2/FDXR/BPHL/CYP3A43/CYP4F3/ESD/GSTM1/POR/AKR7A2/CYP4B1/CES1/CYP2C9/CHAC1/GGCT/GSTT2B/UGT3A1/ACSS2/ADH1B/GSTA5/MTARC1/ALDH1A1/CMBL/MGST3/CYP4V2/UGT2A2/GSTA2/CYP2J2/ACY3/DPEP3/CYP11B1/CYP2A13/MTARC2/CYP4F12/GSTK1/COMT/AKR1A1/UGP2/NQO2/CES3/UGT2B4/MAT1A/GSTM5/ACY1/CYP4F11/CYP8B1/EPHX1/GGT5/CYP39A1/C…
WP_COMPLEMENT_ACTIVATION	WP_COMPLEMENT_ACTIVATION	22	-0.74639	-2.40268	5.08677e-07	1.64016e-05	1.25693e-05	1624	tags=55%, list=9%, signal=50%	CFD/C7/C1S/C3/C6/C1R/C2/C8A/C8B/MASP2/C8G/C9
WP_COPPER_HOMEOSTASIS	WP_COPPER_HOMEOSTASIS	51	-0.602357	-2.40425	1.10944e-07	4.29267e-06	3.28968e-06	968	tags=27%, list=5%, signal=26%	COX17/CCS/STEAP3/SOD1/ATOX1/MT3/STEAP4/MT1A/MT1F/MT1E/MT2A/MT1H/MT1G/MT1X
REACTOME_ASSEMBLY_OF_ACTIVE_LPL_AND_LIPC_LIPASE_COMPLEXES	REACTOME_ASSEMBLY_OF_ACTIVE_LPL_AND_LIPC_LIPASE_COMPLEXES	19	-0.770217	-2.40841	2.97797e-06	7.88378e-05	6.04173e-05	1417	tags=58%, list=7%, signal=54%	FURIN/LMF1/GPIHBP1/ANGPTL3/APOC2/CREB3L3/CIDEC/ANGPTL4/APOA5/FGF21/APOA4
WP_GLYOXYLATE_METABOLISM	WP_GLYOXYLATE_METABOLISM	11	-0.908659	-2.42316	5.98803e-08	2.46884e-06	1.89199e-06	1447	tags=82%, list=8%, signal=76%	HOGA1/GOT2/DAO/ALDH4A1/GRHPR/PRODH2/HAO1/AGXT/PXMP2
KEGG_HUNTINGTONS_DISEASE	KEGG_HUNTINGTONS_DISEASE	172	-0.483468	-2.43734	1e-10	5.84884e-09	4.48225e-09	3739	tags=47%, list=20%, signal=38%	NDUFA5/UQCRC2/NDUFB5/NDUFB4/PPID/NDUFA10/SLC25A4/POLR2K/PPARGC1A/POLR2E/NDUFS2/ATP5MC3/CLTCL1/NDUFS4/NDUFB3/NDUFV3/UQCRFS1/NDUFB6/NDUFA8/ATP5PD/NDUFS3/SDHD/NDUFC1/NDUFV1/NDUFA6/NDUFC2/COX7C/COX5A/ATP5MC1/NDUFA4/COX7A2/NDUFS7/POLR2J3/AP2S1/UQCRC1/CYC1/SDHB/CLTB/NDUFAB1/NDUFA1/TGM2/NDUFS5/NDUFA2/POLR2F/COX7B/COX8A/NDUFS8/CREB3L3/SOD2/POLR2J/GPX1/COX5B/ATP5PF/NDUFB10/POLR2L/ATP5F1E/NDUFS6/NDUFB2/UQC…
REACTOME_SCAVENGING_OF_HEME_FROM_PLASMA	REACTOME_SCAVENGING_OF_HEME_FROM_PLASMA	13	-0.879731	-2.47508	1.42932e-07	5.28902e-06	4.05324e-06	520	tags=69%, list=3%, signal=67%	ALB/HBB/AMBP/HPR/APOA1/HPX/HBA2/HP/HBA1
KEGG_FATTY_ACID_METABOLISM	KEGG_FATTY_ACID_METABOLISM	42	-0.644178	-2.47578	6.49648e-08	2.63527e-06	2.01954e-06	3169	tags=55%, list=17%, signal=46%	ADH6/EHHADH/ALDH7A1/ADH1B/ACAA1/CPT2/ACAA2/HADH/ACADVL/ACSL1/ECI2/ACADL/GCDH/ADH4/ACADS/ECHS1/ECI1/ACAT1/ADH1A/ALDH2/CYP4A11/CYP4A22/ADH1C
REACTOME_METALLOTHIONEINS_BIND_METALS	REACTOME_METALLOTHIONEINS_BIND_METALS	11	-0.932185	-2.4859	2.65406e-09	1.33499e-07	1.02307e-07	264	tags=82%, list=1%, signal=81%	MT3/MT1A/MT1F/MT1E/MT2A/MT1M/MT1H/MT1G/MT1X
REACTOME_PHASE_I_FUNCTIONALIZATION_OF_COMPOUNDS	REACTOME_PHASE_I_FUNCTIONALIZATION_OF_COMPOUNDS	104	-0.540982	-2.48893	1e-10	5.84884e-09	4.48225e-09	3265	tags=54%, list=17%, signal=45%	RXRA/CBR3/ADH6/FMO2/FDXR/BPHL/CYP3A43/CYP4F3/POR/CYP4B1/CES1/CYP2C9/ACSS2/ADH1B/MTARC1/ALDH1A1/CMBL/CYP4V2/CYP2J2/CYP11B1/CYP2A13/MTARC2/CYP4F12/NQO2/CES3/CYP4F11/CYP8B1/EPHX1/CYP39A1/CYP2C19/CYP3A7/CYP2C18/FDX1/CYP4F2/CES2/CYP3A5/ADH4/CYP1A1/CYP2D6/CYP21A2/CYP27A1/ADH1A/ALDH2/CYP2C8/CYP2B6/PAOX/CYP4A11/POMC/CYP4A22/CYP11A1/CYP26A1/CYP2A6/CYP1A2/ADH1C/CYP2A7/CYP11B2
REACTOME_SARS_COV_2_MODULATES_HOST_TRANSLATION_MACHINERY	REACTOME_SARS_COV_2_MODULATES_HOST_TRANSLATION_MACHINERY	51	-0.624728	-2.49355	1.80647e-08	7.97064e-07	6.1083e-07	4390	tags=69%, list=23%, signal=53%	RPS25/RPS3/RPS18/SNRPE/SNRPF/RPS6/RPS7/RPS10/RPS13/RPS3A/GEMIN6/RPS12/RPS8/RPS27A/RPS5/RPSA/RPS24/RPS16/RPS21/RPS27/RPS2/RPS14/SNRPD2/RPS27L/RPS11/RPS15/RPS29/RPS26/RPS9/RPS19/RPS4Y1/FAU/RPS28/RPS20/RPS15A
WP_FOLATE_METABOLISM	WP_FOLATE_METABOLISM	68	-0.59158	-2.49989	1.10419e-09	5.73028e-08	4.3914e-08	1443	tags=34%, list=8%, signal=31%	INS/PLG/MAT1A/GPX4/SOD2/SHMT1/F2/GPX1/ALB/GPX2/SOD1/HBB/GPX3/FGA/SAA4/FGG/CTH/FGB/APOA1/CRP/HBA1/SAA1/SAA2
REACTOME_MITOCHONDRIAL_PROTEIN_IMPORT	REACTOME_MITOCHONDRIAL_PROTEIN_IMPORT	62	-0.613268	-2.5227	7.64498e-10	4.09088e-08	3.13504e-08	5548	tags=66%, list=29%, signal=47%	TIMM44/HSPA9/SAMM50/TIMM23/TIMM22/TIMM17A/ATP5F1A/CHCHD4/TIMM17B/TOMM22/COQ2/CHCHD2/TIMM9/PAM16/TIMM50/BCS1L/TIMM8A/SLC25A4/DNAJC19/COA4/COA6/FXN/GRPEL1/CHCHD7/IDH3G/GFER/TOMM7/TIMM8B/PMPCA/ATP5MC1/CYC1/CMC2/OTC/TIMM10/COX17/CHCHD5/TIMM13/HSCB/LDHD/CHCHD10/NDUFB8
REACTOME_RRNA_PROCESSING	REACTOME_RRNA_PROCESSING	202	-0.495469	-2.53524	1e-10	5.84884e-09	4.48225e-09	5332	tags=56%, list=28%, signal=41%	GAR1/TRMT10C/RPL41/EMG1/RPP25/RPL22/RPL15/RPS25/DDX49/RPS3/RPS18/RPL6/PES1/RPL5/RRP9/EXOSC6/FBL/RPL4/EBNA1BP2/RPL23A/BUD23/RRP1/SNU13/RPL10A/EXOSC7/EXOSC1/RPL7A/RPS6/SENP3/TRMT112/RPL39L/RPS7/RPL23/RPS10/RPP38/RPS13/RPS3A/RPL3/WDR18/NOC4L/RPS12/IMP4/RPP40/RPS8/RPL19/RPS27A/RPL30/RPL10/RPS5/RPL31/RPSA/IMP3/RPS24/RPL26L1/TSR3/RPL7/RPL27/TBL3/RPS16/RPS21/RPL3L/EXOSC5/RPL35A/RPL11/RPS27/NOP10/RPL14/R…
REACTOME_RESPONSE_TO_METAL_IONS	REACTOME_RESPONSE_TO_METAL_IONS	14	-0.889778	-2.54757	1.79541e-08	7.97064e-07	6.1083e-07	264	tags=64%, list=1%, signal=63%	MT3/MT1A/MT1F/MT1E/MT2A/MT1M/MT1H/MT1G/MT1X
WP_NONALCOHOLIC_FATTY_LIVER_DISEASE	WP_NONALCOHOLIC_FATTY_LIVER_DISEASE	150	-0.518333	-2.55148	1e-10	5.84884e-09	4.48225e-09	3850	tags=46%, list=20%, signal=37%	CYP2E1/XBP1/NDUFA5/UQCRC2/NDUFB5/NDUFB4/NDUFA10/NDUFA12/RXRA/NDUFS2/MAP3K5/NDUFS4/NDUFB3/TNFRSF1A/BID/NDUFV3/UQCRFS1/NDUFB6/NDUFA8/NDUFC2-KCTD14/MLXIPL/NDUFS3/SDHD/NDUFC1/NDUFV1/NDUFA6/NDUFC2/COX7C/COX5A/INS/NDUFA4/COX7A2/NDUFS7/UQCRC1/CYC1/NDUFB11/SDHB/NDUFAB1/NDUFA1/NDUFS5/NDUFA2/COX7B/COX8A/NDUFS8/PRKAG3/COX5B/NDUFB10/NDUFS6/NDUFB2/UQCR11/COX6A1/UQCRB/NDUFA9/NDUFB9/COX4I1/NDUFB7/COX6B1/NDUFB1/…
REACTOME_REGULATION_OF_EXPRESSION_OF_SLITS_AND_ROBOS	REACTOME_REGULATION_OF_EXPRESSION_OF_SLITS_AND_ROBOS	172	-0.507787	-2.55994	1e-10	5.84884e-09	4.48225e-09	5110	tags=65%, list=27%, signal=48%	RPL15/RPS25/PSMC2/PSMB5/RPS3/RPS18/RPL6/RPL5/ROBO3/PSMB2/PSMD4/PSMB9/RPL4/RPL23A/MAGOHB/PSMC4/PSMD8/RPL10A/PSMA5/PSMA4/UBB/RPL7A/RPS6/RPL39L/RPS7/RPL23/RPS10/PSMB10/PSMB4/RPS13/RPS3A/RPL3/PSMA3/PSMA7/RPS12/RBX1/PSMD13/RPS8/RPL19/RPS27A/RPL30/PSMB11/RPL10/RPS5/PSMC5/RPL31/RPSA/PSMC3/RPS24/RPL26L1/RPL7/RPL27/RPS16/ELOC/RPS21/RPL3L/PSME1/RPL35A/RPL11/RPS27/RPL14/RPL39/PSMB8/RPS2/RPS14/RPL37A/RPS27L/…
KEGG_PEROXISOME	KEGG_PEROXISOME	78	-0.585267	-2.56162	1e-10	5.84884e-09	4.48225e-09	4423	tags=58%, list=23%, signal=44%	ACOX1/ACOT8/NOS2/PECR/PEX7/PEX19/ACOX3/PEX6/SCP2/MVK/EHHADH/CRAT/HACL1/CAT/PEX14/ACOX2/IDH2/PHYH/XDH/EPHX2/ACAA1/BAAT/MPV17L/PEX16/GSTK1/MLYCD/PRDX5/ACSL1/PIPOX/DAO/SOD2/DHRS4/PMVK/ECI2/ECH1/HAO1/DECR2/HMGCL/SOD1/PEX11G/PAOX/AGXT/HAO2/PXMP2/SLC27A2
WP_MITOCHONDRIAL_COMPLEX_IV_ASSEMBLY	WP_MITOCHONDRIAL_COMPLEX_IV_ASSEMBLY	31	-0.71295	-2.56824	4.55002e-08	1.93954e-06	1.48637e-06	2858	tags=68%, list=15%, signal=58%	SMIM20/TACO1/COA6/COA3/COX7C/COX5A/NDUFA4/COX7A2/PET117/HIGD1A/COX14/SURF1/COX7B/COX17/COX8A/PET100/COX5B/COX6A1/COX4I1/COX6B1/COX6C
REACTOME_INTERFERON_ALPHA_BETA_SIGNALING	REACTOME_INTERFERON_ALPHA_BETA_SIGNALING	70	-0.600619	-2.56854	1.84549e-10	1.03143e-08	7.90433e-09	3514	tags=53%, list=18%, signal=43%	HLA-E/IRF6/OAS1/IFNA21/IFIT1/IFNA1/OAS2/IFNA4/IRF3/ISG20/IFI35/IFNA17/IFNA14/HLA-G/IFNA16/IFNA10/IFNA2/HLA-C/IFNA13/PSMB8/IFNA6/IRF7/MX1/EGR1/IFNAR2/IFITM1/HLA-A/SOCS1/OASL/HLA-B/HLA-F/IFITM3/IFITM2/ISG15/IFI6/BST2/IFI27
KEGG_OLFACTORY_TRANSDUCTION	KEGG_OLFACTORY_TRANSDUCTION	369	-0.476513	-2.57683	1e-10	5.84884e-09	4.48225e-09	3755	tags=62%, list=20%, signal=51%	OR10A3/OR2J2/OR51I2/OR2A25/OR7A17/OR10G3/OR10H4/OR8D4/OR10K2/OR10C1/OR9I1/OR6C4/OR7D4/OR10K1/OR13H1/OR1G1/OR52A5/OR6N1/OR6K3/OR4M2/OR1L3/OR1C1/OR6C3/OR13G1/OR5AN1/OR52K2/OR2T2/OR2B3/OR10A4/OR6M1/OR10AG1/OR2T34/OR6S1/OR8S1/OR6C75/GUCA1B/OR52N5/OR51L1/OR8B12/PRKACA/OR51B6/OR6C76/OR9Q2/OR2T33/OR2T6/OR4D10/OR2Z1/OR8D2/OR9Q1/OR14A16/OR9G4/OR4A16/OR6C74/OR6C68/OR1S2/OR6K2/OR5AP2/OR8H1/OR2L2/OR10J1/OR4K…
WP_COMPLEMENT_SYSTEM	WP_COMPLEMENT_SYSTEM	96	-0.584192	-2.63538	1e-10	5.84884e-09	4.48225e-09	1624	tags=39%, list=9%, signal=35%	CFD/VTN/MBL2/SELP/SELE/CFH/ELANE/PLG/C7/TXN/RPS19/C4BPA/C1S/C3/C5AR2/KLKB1/APCS/ALB/F12/C6/SERPING1/C2/C8A/FGA/CFHR2/FGG/CFHR4/FGB/MASP2/FCN2/CFI/APOA1/CRP/CLEC4M/ADIPOQ/SFTPA1/C9
REACTOME_PEROXISOMAL_PROTEIN_IMPORT	REACTOME_PEROXISOMAL_PROTEIN_IMPORT	63	-0.644253	-2.67062	1e-10	5.84884e-09	4.48225e-09	4423	tags=62%, list=23%, signal=48%	ACOX1/ACOT8/NOS2/UBB/PECR/PEX7/NUDT7/LONP2/ACOT2/ACOX3/PEX6/SCP2/RPS27A/EHHADH/CRAT/HACL1/CAT/PEX14/ACOX2/PHYH/EPHX2/ACAA1/BAAT/GSTK1/UBA52/ACOT4/MLYCD/PIPOX/DAO/DHRS4/ECI2/ECH1/HAO1/DECR2/HMGCL/PAOX/AGXT/HAO2/SLC27A2
WP_COMPLEMENT_AND_COAGULATION_CASCADES	WP_COMPLEMENT_AND_COAGULATION_CASCADES	58	-0.661966	-2.67766	1e-10	5.84884e-09	4.48225e-09	1684	tags=45%, list=9%, signal=41%	KNG1/CFD/CPB2/CLU/CFH/PLG/C7/SERPINF2/F2/SERPINA1/C1S/PROC/C3/KLKB1/SERPINC1/F12/C6/SERPING1/C1R/C2/F9/FGB/MASP2/CFI/C8G/C9
REACTOME_NONSENSE_MEDIATED_DECAY_NMD	REACTOME_NONSENSE_MEDIATED_DECAY_NMD	116	-0.582945	-2.71334	1e-10	5.84884e-09	4.48225e-09	5188	tags=70%, list=27%, signal=51%	RPL22/RPL15/RPS25/PPP2R1A/RPS3/RPS18/RPL6/RPL5/RPL4/RPL23A/MAGOHB/RPL10A/RPL7A/RPS6/RPL39L/RPS7/RPL23/RPS10/RPS13/RPS3A/RPL3/RPS12/RPS8/RPL19/RPS27A/RPL30/RPL10/RPS5/RPL31/RPSA/RPS24/RPL26L1/RPL7/RPL27/RPS16/RPS21/RPL3L/RPL35A/RPL11/RPS27/RPL14/RPL39/RPS2/RPS14/RPL37A/RPS27L/RPL13A/RPS11/RPL29/RPL32/UBA52/RPL9/RPL38/RPL18A/RPLP1/RPL18/RPL12/RPL21/RPL27A/RPS15/RPL37/RPS29/RPL24/RPLP2/RPL8/RPL36AL/…
REACTOME_CELLULAR_RESPONSE_TO_STARVATION	REACTOME_CELLULAR_RESPONSE_TO_STARVATION	156	-0.554558	-2.71777	1e-10	5.84884e-09	4.48225e-09	5418	tags=66%, list=29%, signal=48%	ATP6V1G1/NPRL3/ATP6V1H/RPL41/SESN2/DDIT3/RPL22/ATF4/RPL15/RPS25/RPS3/ATP6V1D/MLST8/RPS18/RPL6/RPL5/SESN1/RPL4/RPL23A/CASTOR1/KPTN/RPL10A/RPL7A/RPS6/LAMTOR1/RPL39L/RPS7/RPL23/RPS10/RPS13/RPS3A/RPL3/NPRL2/ATP6V0D1/ATP6V1F/RPS12/RPS8/LAMTOR5/RPL19/RPS27A/RPL30/RPL10/RPS5/RPL31/ATP6V0E1/RPSA/RPS24/WDR24/RPL26L1/RPL7/RPL27/RPS16/RPS21/RPL3L/RPL35A/RPL11/RPS27/ATP6V0B/RPL14/RPL39/RPS2/RPS14/RPL37A/RPS2…
REACTOME_BINDING_AND_UPTAKE_OF_LIGANDS_BY_SCAVENGER_RECEPTORS	REACTOME_BINDING_AND_UPTAKE_OF_LIGANDS_BY_SCAVENGER_RECEPTORS	42	-0.710367	-2.73016	1.04783e-10	5.98931e-09	4.58991e-09	772	tags=36%, list=4%, signal=34%	FTL/STAB2/SCGB3A2/ALB/APOE/HBB/AMBP/MARCO/HPR/APOA1/HPX/HBA2/HP/HBA1/SAA1
REACTOME_PROTEIN_LOCALIZATION	REACTOME_PROTEIN_LOCALIZATION	161	-0.564459	-2.75998	1e-10	5.84884e-09	4.48225e-09	5743	tags=62%, list=30%, signal=44%	ATP5F1B/HSD17B4/GET3/PEX2/TIMM44/CAMLG/HSPA9/IDH1/SAMM50/UBE2D3/SLC25A17/ALDH3A2/TIMM23/TIMM22/TIMM17A/SERP1/ATP5F1A/EMD/CHCHD4/TIMM17B/ACOX1/ACOT8/NOS2/UBB/VAMP2/TOMM22/PECR/PEX7/COQ2/PEX19/NUDT7/LONP2/CHCHD2/ACOT2/TIMM9/PAM16/ACOX3/TIMM50/BCS1L/TIMM8A/PEX6/SLC25A4/STX5/SCP2/RPS27A/EHHADH/CRAT/DNAJC19/COA4/HACL1/CAT/PEX14/COA6/ACOX2/FXN/GRPEL1/CHCHD7/IDH3G/GFER/PHYH/EPHX2/ACAA1/TOMM7/BAAT/TIMM8B…
REACTOME_MITOCHONDRIAL_TRANSLATION	REACTOME_MITOCHONDRIAL_TRANSLATION	94	-0.619219	-2.77163	1e-10	5.84884e-09	4.48225e-09	5327	tags=68%, list=28%, signal=49%	MRPL39/MRPL19/MRPS9/MRPS16/MRPL18/MRPS11/MRPL33/MRPL35/MRPS18C/MRPL17/MTRF1L/MRPL48/MRPS18B/MTIF3/OXA1L/MRPS26/MRPL43/MRPL58/MRPS6/MRPS31/MRPL32/MRPL1/MRPL37/MRPS28/MRPL21/MRPS5/MRPL47/MRPL11/CHCHD1/MRPL16/MRPL4/MRPL20/MRPL22/MRPL13/MRPL15/MRPS33/MRPL36/MRPS36/MRPS17/MRPL53/MRPL57/TUFM/MRPL51/MRPS25/MRPS15/MRPL34/MRPS21/MRPS12/MRPL14/MRPS2/MRPS34/MRPL23/MRPL40/MRPL27/MRPL55/MRPL24/MRPL28/AURKAIP1…
KEGG_OXIDATIVE_PHOSPHORYLATION	KEGG_OXIDATIVE_PHOSPHORYLATION	116	-0.597662	-2.78184	1e-10	5.84884e-09	4.48225e-09	3739	tags=63%, list=20%, signal=51%	NDUFA5/UQCRC2/NDUFB5/NDUFB4/NDUFA10/ATP6V0D1/ATP6V1F/NDUFS2/ATP5MC3/ATP6V0E1/NDUFS4/NDUFB3/NDUFV3/UQCRFS1/NDUFB6/NDUFA8/PPA2/ATP5PD/ATP6V0B/NDUFS3/SDHD/NDUFC1/NDUFV1/NDUFA6/NDUFC2/COX7C/COX5A/ATP5MG/ATP5MC1/NDUFA4/COX7A2/NDUFS7/UQCRC1/LHPP/CYC1/SDHB/NDUFAB1/NDUFA1/NDUFS5/NDUFA2/COX7B/COX17/COX8A/NDUFS8/COX5B/ATP5PF/NDUFB10/ATP5F1E/NDUFS6/NDUFB2/UQCR11/COX6A1/UQCRB/ATP5MF/NDUFA9/NDUFB9/COX4I1/NDUF…
REACTOME_OLFACTORY_SIGNALING_PATHWAY	REACTOME_OLFACTORY_SIGNALING_PATHWAY	376	-0.509226	-2.79151	1e-10	5.84884e-09	4.48225e-09	3755	tags=65%, list=20%, signal=53%	OR10A3/OR2J2/OR51I2/OR2A25/OR7A17/OR10G3/OR10H4/OR8D4/OR10K2/OR10C1/OR5B2/OR9I1/OR6C4/OR7D4/OR10K1/OR13H1/OR1G1/OR52A5/OR6N1/OR10W1/OR6K3/OR4M2/OR1L3/OR1C1/OR6C3/OR13G1/OR5AN1/OR52K2/OR2T2/OR2B3/OR10A4/OR6M1/OR2AJ1/OR10AG1/OR2T34/OR6S1/OR8S1/OR6C75/OR52N5/OR5H15/OR51L1/OR5H14/OR8B12/OR51B6/OR6C76/OR9Q2/OR2J1/OR6P1/OR2T33/OR2T6/OR4D10/OR2Z1/OR8D2/OR9Q1/OR14A16/OR9G4/OR4A16/OR6C74/OR6C68/OR1S2/OR4F…
WP_SELENIUM_MICRONUTRIENT_NETWORK	WP_SELENIUM_MICRONUTRIENT_NETWORK	85	-0.631488	-2.80796	1e-10	5.84884e-09	4.48225e-09	2291	tags=44%, list=12%, signal=38%	PNPO/XDH/SELENOK/SEPHS2/DIO2/PRDX4/INS/KYNU/PLG/PRDX5/SELENOM/GPX4/SELENOW/TXN/SOD2/F2/GPX1/MSRB1/SELENOO/TXNRD2/ALB/GPX2/SOD1/HBB/GPX3/FGA/SAA4/FGG/CTH/FGB/KMO/ALOX15B/APOA1/CRP/HBA1/SAA1/SAA2
KEGG_COMPLEMENT_AND_COAGULATION_CASCADES	KEGG_COMPLEMENT_AND_COAGULATION_CASCADES	69	-0.666729	-2.81728	1e-10	5.84884e-09	4.48225e-09	4487	tags=70%, list=24%, signal=53%	C4B/F7/BDKRB2/TFPI/F11/CD55/PROS1/C1QA/MASP1/C5/SERPIND1/CD59/F13B/A2M/F10/VWF/KNG1/CFD/MBL2/CPB2/CFH/PLG/C7/SERPINF2/F2/C4BPA/SERPINA1/C1S/PROC/C3/KLKB1/SERPINC1/C4BPB/F12/C6/SERPING1/C1R/C2/C8A/C8B/F9/FGA/FGG/FGB/MASP2/CFI/C8G/C9
REACTOME_EUKARYOTIC_TRANSLATION_INITIATION	REACTOME_EUKARYOTIC_TRANSLATION_INITIATION	120	-0.599099	-2.81919	1e-10	5.84884e-09	4.48225e-09	5336	tags=72%, list=28%, signal=52%	EIF2B2/RPL41/RPL22/RPL15/RPS25/RPS3/RPS18/RPL6/RPL5/EIF3G/EIF3F/RPL4/RPL23A/RPL10A/RPL7A/RPS6/RPL39L/EIF4EBP1/RPS7/EIF2B3/RPL23/RPS10/RPS13/RPS3A/RPL3/EIF3I/RPS12/RPS8/RPL19/RPS27A/RPL30/RPL10/RPS5/RPL31/RPSA/RPS24/RPL26L1/RPL7/RPL27/RPS16/RPS21/RPL3L/RPL35A/RPL11/RPS27/RPL14/RPL39/RPS2/RPS14/RPL37A/RPS27L/RPL13A/RPS11/RPL29/RPL32/UBA52/RPL9/RPL38/RPL18A/RPLP1/RPL18/RPL12/RPL21/RPL27A/RPS15/EIF3K…
KEGG_PARKINSONS_DISEASE	KEGG_PARKINSONS_DISEASE	113	-0.604465	-2.82468	1e-10	5.84884e-09	4.48225e-09	3739	tags=60%, list=20%, signal=49%	NDUFA5/UBE2L6/UQCRC2/NDUFB5/NDUFB4/PPID/NDUFA10/SLC25A4/NDUFS2/ATP5MC3/NDUFS4/NDUFB3/NDUFV3/UQCRFS1/NDUFB6/PARK7/NDUFA8/SLC6A3/ATP5PD/NDUFS3/SDHD/NDUFC1/NDUFV1/NDUFA6/NDUFC2/COX7C/COX5A/ATP5MC1/TH/NDUFA4/COX7A2/NDUFS7/UQCRC1/CYC1/SDHB/NDUFAB1/NDUFA1/NDUFS5/NDUFA2/COX7B/COX8A/NDUFS8/COX5B/ATP5PF/NDUFB10/ATP5F1E/NDUFS6/NDUFB2/UQCR11/COX6A1/UQCRB/NDUFA9/NDUFB9/COX4I1/NDUFB7/COX6B1/NDUFB1/ATP5PO/UQCR…
WP_MITOCHONDRIAL_COMPLEX_I_ASSEMBLY_MODEL_OXPHOS_SYSTEM	WP_MITOCHONDRIAL_COMPLEX_I_ASSEMBLY_MODEL_OXPHOS_SYSTEM	50	-0.718042	-2.84423	1e-10	5.84884e-09	4.48225e-09	3739	tags=72%, list=20%, signal=58%	NDUFA5/NDUFAF2/NDUFB5/NDUFB4/NDUFA10/NDUFA12/NDUFS2/NDUFS4/NDUFB3/NDUFV3/ECSIT/NDUFAF6/NDUFB6/NDUFA8/NDUFAF4/NDUFS3/NDUFC1/TMEM70/NDUFV1/NDUFA6/NDUFC2/NDUFAF3/NDUFAF1/NDUFB11/NDUFAB1/NDUFA1/NDUFS5/NDUFA2/NDUFB10/NDUFS6/NDUFB2/NDUFB9/NDUFB7/NDUFB1/NDUFA3/NDUFB8
REACTOME_METABOLISM_OF_AMINO_ACIDS_AND_DERIVATIVES	REACTOME_METABOLISM_OF_AMINO_ACIDS_AND_DERIVATIVES	372	-0.527118	-2.86953	1e-10	5.84884e-09	4.48225e-09	5188	tags=63%, list=27%, signal=47%	RPL22/CARNS1/QARS1/CHDH/MCCC2/RPL15/RPS25/DLST/PSMC2/PSMB5/HYKK/RPS3/SUOX/PAH/GLDC/TPH2/HIBADH/RPS18/RPL6/RPL5/DDC/OAZ2/ALDH9A1/KARS1/PDHA1/PSMB2/PSMD4/LIAS/PSMB9/HNMT/RPL4/RPL23A/EEFSEC/PSMC4/BCKDHB/PSMD8/KYAT1/RPL10A/SLC6A12/PYCR2/NAGS/PSMA5/PSMA4/DHTKD1/CBS/RPL7A/PSTK/RPS6/BCAT2/RPL39L/IYD/RPS7/RPL23/RPS10/PSMB10/PSMB4/SRR/RPS13/RPS3A/RPL3/OAT/CPS1/PSMA3/SRM/PSMA7/PAPSS2/PNMT/DIO1/RPS12/AASS/A…
REACTOME_RESPONSE_OF_EIF2AK4_GCN2_TO_AMINO_ACID_DEFICIENCY	REACTOME_RESPONSE_OF_EIF2AK4_GCN2_TO_AMINO_ACID_DEFICIENCY	102	-0.645767	-2.92481	1e-10	5.84884e-09	4.48225e-09	5309	tags=82%, list=28%, signal=60%	RPL41/DDIT3/RPL22/ATF4/RPL15/RPS25/RPS3/RPS18/RPL6/RPL5/RPL4/RPL23A/RPL10A/RPL7A/RPS6/RPL39L/RPS7/RPL23/RPS10/RPS13/RPS3A/RPL3/RPS12/RPS8/RPL19/RPS27A/RPL30/RPL10/RPS5/RPL31/RPSA/RPS24/RPL26L1/RPL7/RPL27/RPS16/RPS21/RPL3L/RPL35A/RPL11/RPS27/RPL14/RPL39/RPS2/RPS14/RPL37A/RPS27L/RPL13A/RPS11/ATF3/RPL29/RPL32/UBA52/RPL9/RPL38/RPL18A/RPLP1/RPL18/RPL12/RPL21/RPL27A/RPS15/RPL37/RPS29/RPL24/RPLP2/RPL8/R…
REACTOME_PLASMA_LIPOPROTEIN_REMODELING	REACTOME_PLASMA_LIPOPROTEIN_REMODELING	34	-0.792166	-2.93968	1e-10	5.84884e-09	4.48225e-09	1417	tags=59%, list=7%, signal=55%	FURIN/LMF1/CETP/GPIHBP1/ANGPTL3/APOC2/CREB3L3/CIDEC/ANGPTL4/APOA5/ALB/APOE/FGF21/APOA2/LPA/APOC3/APOA1/APOA4/LCAT/APOF
WP_CYTOPLASMIC_RIBOSOMAL_PROTEINS	WP_CYTOPLASMIC_RIBOSOMAL_PROTEINS	88	-0.658577	-2.94147	1e-10	5.84884e-09	4.48225e-09	5309	tags=88%, list=28%, signal=63%	RPL41/MRPL19/RPL22/RPL15/RPS25/RPS3/RPS18/RPL6/RPL5/RPS6KA2/RPL4/RPL23A/RPL10A/RPL7A/RPS6/RPS7/RPL23/RPS10/RPS13/RPS3A/RPL3/RPS12/RPS8/RPL19/RPS27A/RPL30/RPL10/RPS5/RPL31/RPSA/RPS24/RPL7/RPL27/RPS16/RPS21/RPL3L/RPL35A/RPL11/RPS27/RPL14/RPL39/RPS2/RPS14/RPL37A/RPL13A/RPS11/RPL29/RPL32/UBA52/RPL9/RPL38/RPL18A/RPLP1/RPL18/RPL12/RPL21/RPL27A/RPS15/RPL37/RPS29/RPL24/RPLP2/RPL8/RPS26/RPS9/RPS19/RPS4Y1/…
REACTOME_COMPLEMENT_CASCADE	REACTOME_COMPLEMENT_CASCADE	57	-0.733096	-2.9594	1e-10	5.84884e-09	4.48225e-09	1837	tags=60%, list=10%, signal=54%	CFHR5/CFD/VTN/MBL2/CPB2/CD81/CLU/CFH/ELANE/C7/F2/C4BPA/C1S/C3/C5AR2/C4BPB/C6/SERPING1/COLEC10/C1R/C2/C8A/CFHR1/C8B/CFHR2/CFHR4/MASP2/FCN2/CFI/CRP/FCN3/C8G/CFHR3/C9
REACTOME_COMPLEX_I_BIOGENESIS	REACTOME_COMPLEX_I_BIOGENESIS	51	-0.743532	-2.96774	1e-10	5.84884e-09	4.48225e-09	3739	tags=76%, list=20%, signal=62%	NDUFA5/NDUFAF2/NDUFB5/NDUFB4/NDUFA10/NDUFA12/NDUFS2/NDUFS4/NDUFB3/NDUFV3/ECSIT/NDUFAF6/NDUFB6/NDUFA8/NDUFAF4/NDUFS3/NDUFC1/NDUFV1/NDUFA6/NDUFC2/NDUFAF3/NDUFS7/NDUFAF1/NDUFB11/NDUFAB1/NDUFA1/NDUFS5/NDUFA2/NDUFS8/NDUFB10/NDUFS6/NDUFB2/NDUFA9/NDUFB9/NDUFB7/NDUFB1/NDUFA11/NDUFA3/NDUFB8
REACTOME_THE_CITRIC_ACID_TCA_CYCLE_AND_RESPIRATORY_ELECTRON_TRANSPORT	REACTOME_THE_CITRIC_ACID_TCA_CYCLE_AND_RESPIRATORY_ELECTRON_TRANSPORT	166	-0.603059	-2.99971	1e-10	5.84884e-09	4.48225e-09	3739	tags=56%, list=20%, signal=45%	NDUFA5/UQCRC2/NDUFAF2/NDUFB5/NDUFB4/NDUFA10/NDUFA12/RXRA/NDUFS2/ATP5MC3/D2HGDH/MPC2/NDUFS4/NDUFB3/TACO1/BSG/IDH2/NDUFV3/ECSIT/IDH3G/UQCRFS1/NDUFAF6/SUCLG1/FAHD1/NDUFB6/NDUFA8/NDUFAF4/ATP5PD/NDUFS3/MDH2/SDHD/NDUFC1/NDUFV1/NDUFA6/NDUFC2/COX7C/COX5A/ETFA/ATP5MG/ETFDH/ATP5MC1/NDUFA4/NDUFAF3/NDUFS7/UQCRC1/NDUFAF1/CYC1/LDHC/SUCLG2/NDUFB11/SDHB/NDUFAB1/FH/NDUFA1/COX14/NDUFS5/NDUFA2/SURF1/COX7B/COX8A/NDU…
WP_OXIDATIVE_PHOSPHORYLATION	WP_OXIDATIVE_PHOSPHORYLATION	52	-0.747814	-3.02628	1e-10	5.84884e-09	4.48225e-09	3739	tags=77%, list=20%, signal=62%	NDUFA5/NDUFB5/NDUFB4/NDUFA10/NDUFS2/ATP5MC3/NDUFS4/NDUFV3/NDUFB6/NDUFA8/ATP5PD/NDUFS3/NDUFC1/NDUFV1/NDUFA6/NDUFC2/ATP5MG/ATP5MC1/NDUFA4/NDUFS7/NDUFAB1/NDUFS5/NDUFA2/NDUFS8/ATP5PF/NDUFB10/ATP5F1E/NDUFS6/NDUFB2/ATP5MF/NDUFA9/NDUFB9/NDUFB7/NDUFB1/ATP5PO/NDUFA11/NDUFA3/ATP5F1D/NDUFB8/ATP5ME
REACTOME_TRANSLATION	REACTOME_TRANSLATION	293	-0.56317	-3.03246	1e-10	5.84884e-09	4.48225e-09	5336	tags=59%, list=28%, signal=43%	EIF2B2/MRPL39/RPL41/EEF1D/MRPL19/MRPS9/RPL22/QARS1/CARS1/RPL15/RPS25/MRPS16/MRPL18/MRPS11/RPS3/PPA1/EARS2/RPS18/MRPL33/RPL6/RPL5/CARS2/KARS1/EIF3G/EIF3F/MRPL35/RPL4/RPL23A/MRPS18C/MRPL17/MTRF1L/EEF1B2/RPL10A/FARS2/MRPL48/RPL7A/SRP19/RPS6/TARS2/MRPS18B/TRMT112/RPL39L/EIF4EBP1/MTIF3/RPS7/OXA1L/SEC11C/APEH/EIF2B3/RPL23/RPS10/MRPS26/MRPL43/RPS13/RPS3A/RPL3/MRPL58/SPCS1/MRPS6/MRPS31/MRPL32/MRPL1/EIF3I…
REACTOME_EUKARYOTIC_TRANSLATION_ELONGATION	REACTOME_EUKARYOTIC_TRANSLATION_ELONGATION	94	-0.680472	-3.04581	1e-10	5.84884e-09	4.48225e-09	5309	tags=89%, list=28%, signal=65%	RPL41/EEF1D/RPL22/RPL15/RPS25/RPS3/RPS18/RPL6/RPL5/RPL4/RPL23A/EEF1B2/RPL10A/RPL7A/RPS6/RPL39L/RPS7/RPL23/RPS10/RPS13/RPS3A/RPL3/RPS12/RPS8/RPL19/RPS27A/RPL30/RPL10/RPS5/RPL31/RPSA/RPS24/RPL26L1/RPL7/RPL27/RPS16/RPS21/RPL3L/RPL35A/RPL11/RPS27/RPL14/RPL39/RPS2/RPS14/RPL37A/RPS27L/RPL13A/EEF1G/RPS11/RPL29/RPL32/UBA52/RPL9/RPL38/RPL18A/RPLP1/RPL18/RPL12/RPL21/RPL27A/EEF1A2/RPS15/RPL37/RPS29/RPL24/RP…
REACTOME_SELENOAMINO_ACID_METABOLISM	REACTOME_SELENOAMINO_ACID_METABOLISM	118	-0.650184	-3.04714	1e-10	5.84884e-09	4.48225e-09	5188	tags=78%, list=27%, signal=57%	RPL22/QARS1/RPL15/RPS25/RPS3/RPS18/RPL6/RPL5/KARS1/HNMT/RPL4/RPL23A/EEFSEC/RPL10A/CBS/RPL7A/PSTK/RPS6/RPL39L/RPS7/RPL23/RPS10/RPS13/RPS3A/RPL3/PAPSS2/RPS12/RPS8/RPL19/RPS27A/RPL30/RPL10/RPS5/RPL31/RPSA/RPS24/RPL26L1/RPL7/RPL27/RPS16/RPS21/RPL3L/RPL35A/RPL11/RPS27/RPL14/RPL39/SEPHS2/RPS2/RPS14/RPL37A/RPS27L/RPL13A/RPS11/RPL29/RPL32/UBA52/RPL9/RPL38/RPL18A/RPLP1/RPL18/RPL12/RPL21/RPL27A/RPS15/RPL37…
KEGG_RIBOSOME	KEGG_RIBOSOME	87	-0.684807	-3.04854	1e-10	5.84884e-09	4.48225e-09	5188	tags=90%, list=27%, signal=65%	RPL22/RPL15/RPS25/RPS3/RPS18/RPL6/RPL5/RPL4/RPL23A/RPL10A/RPL7A/RPS6/RPS7/RPL23/RPS10/RPS13/RPS3A/RPL3/RPS12/RPS8/RPL19/RPS27A/RPL30/RPL10/RPS5/RPL31/RPSA/RPS24/RPL26L1/RPL7/RPL27/MRPL13/RPS16/RPS21/RPL3L/RPL35A/RPL11/RPS27/RPL14/RPL39/RPS2/RPL37A/RPS27L/RPL13A/RPS11/RPL29/RPL32/UBA52/RPL9/RPL38/RPL18A/RPLP1/RPL18/RPL12/RPL21/RPL27A/RPS15/RPL37/RPS29/RPL24/RPLP2/RPL8/RPL36AL/RPS26/RPS9/RPS19/RPS4…
REACTOME_SRP_DEPENDENT_COTRANSLATIONAL_PROTEIN_TARGETING_TO_MEMBRANE	REACTOME_SRP_DEPENDENT_COTRANSLATIONAL_PROTEIN_TARGETING_TO_MEMBRANE	113	-0.657634	-3.07314	1e-10	5.84884e-09	4.48225e-09	4104	tags=68%, list=22%, signal=54%	RPL7A/SRP19/RPS6/RPL39L/RPS7/SEC11C/RPL23/RPS10/RPS13/RPS3A/RPL3/SPCS1/SSR2/RPS12/RPS8/RPL19/RPS27A/RPL30/RPL10/RPS5/RPL31/RPSA/RPS24/RPL26L1/RPL7/SRPRB/RPL27/RPS16/RPS21/RPL3L/RPL35A/RPL11/RPS27/SSR4/RPL14/RPL39/RPS2/RPS14/RPL37A/RPS27L/SEC61G/RPL13A/SEC61B/RPS11/RPL29/RPL32/UBA52/RPL9/RPL38/RPL18A/RPLP1/RPL18/RPL12/RPL21/RPL27A/RPS15/RPL37/RPS29/RPL24/RPLP2/RPL8/RPL36AL/RPS26/RPS9/RPS19/RPS4Y1/…
REACTOME_RESPIRATORY_ELECTRON_TRANSPORT_ATP_SYNTHESIS_BY_CHEMIOSMOTIC_COUPLING_AND_HEAT_PRODUCTION_BY_UNCOUPLING_PROTEINS	REACTOME_RESPIRATORY_ELECTRON_TRANSPORT_ATP_SYNTHESIS_BY_CHEMIOSMOTIC_COUPLING_AND_HEAT_PRODUCTION_BY_UNCOUPLING_PROTEINS	115	-0.674657	-3.15747	1e-10	5.84884e-09	4.48225e-09	3739	tags=66%, list=20%, signal=53%	NDUFA5/UQCRC2/NDUFAF2/NDUFB5/NDUFB4/NDUFA10/NDUFA12/NDUFS2/ATP5MC3/NDUFS4/NDUFB3/TACO1/NDUFV3/ECSIT/UQCRFS1/NDUFAF6/NDUFB6/NDUFA8/NDUFAF4/ATP5PD/NDUFS3/SDHD/NDUFC1/NDUFV1/NDUFA6/NDUFC2/COX7C/COX5A/ETFA/ATP5MG/ETFDH/ATP5MC1/NDUFA4/NDUFAF3/NDUFS7/UQCRC1/NDUFAF1/CYC1/NDUFB11/SDHB/NDUFAB1/NDUFA1/COX14/NDUFS5/NDUFA2/SURF1/COX7B/COX8A/NDUFS8/COX5B/ATP5PF/NDUFB10/ATP5F1E/NDUFS6/NDUFB2/UQCR11/COX6A1/UQCR…
REACTOME_RESPIRATORY_ELECTRON_TRANSPORT	REACTOME_RESPIRATORY_ELECTRON_TRANSPORT	93	-0.706394	-3.16078	1e-10	5.84884e-09	4.48225e-09	3739	tags=71%, list=20%, signal=57%	NDUFA5/UQCRC2/NDUFAF2/NDUFB5/NDUFB4/NDUFA10/NDUFA12/NDUFS2/NDUFS4/NDUFB3/TACO1/NDUFV3/ECSIT/UQCRFS1/NDUFAF6/NDUFB6/NDUFA8/NDUFAF4/NDUFS3/SDHD/NDUFC1/NDUFV1/NDUFA6/NDUFC2/COX7C/COX5A/ETFA/ETFDH/NDUFA4/NDUFAF3/NDUFS7/UQCRC1/NDUFAF1/CYC1/NDUFB11/SDHB/NDUFAB1/NDUFA1/COX14/NDUFS5/NDUFA2/SURF1/COX7B/COX8A/NDUFS8/COX5B/NDUFB10/NDUFS6/NDUFB2/UQCR11/COX6A1/UQCRB/NDUFA9/NDUFB9/COX4I1/NDUFB7/COX6B1/NDUFB1/N…
WP_ELECTRON_TRANSPORT_CHAIN_OXPHOS_SYSTEM_IN_MITOCHONDRIA	WP_ELECTRON_TRANSPORT_CHAIN_OXPHOS_SYSTEM_IN_MITOCHONDRIA	90	-0.722215	-3.25265	1e-10	5.84884e-09	4.48225e-09	3739	tags=76%, list=20%, signal=61%	NDUFA5/UQCRC2/NDUFB5/NDUFB4/NDUFA10/NDUFA12/SLC25A4/NDUFS2/ATP5MC3/NDUFS4/NDUFB3/NDUFV3/UQCRFS1/NDUFB6/NDUFA8/ATP5PD/NDUFS3/SDHD/NDUFC1/NDUFV1/NDUFA6/NDUFC2/COX7C/COX5A/ATP5MG/ATP5IF1/ATP5MC1/NDUFA4/COX7A2/NDUFS7/UQCRC1/SDHB/NDUFAB1/NDUFA1/NDUFS5/NDUFA2/SURF1/COX7B/COX17/COX8A/NDUFS8/COX5B/ATP5PF/NDUFB10/ATP5F1E/NDUFS6/NDUFB2/UQCR11/COX6A1/UQCRB/ATP5MF/NDUFA9/NDUFB9/COX4I1/NDUFB7/COX6B1/NDUFB1/AT…
REACTOME_IRAK4_DEFICIENCY_TLR2_4	REACTOME_IRAK4_DEFICIENCY_TLR2_4	18	-0.573725	-1.75029	0.00806881	0.0516363	0.0395714	630	tags=28%, list=3%, signal=27%	LY96/FGA/CD14/FGG/FGB
REACTOME_FGFR3_LIGAND_BINDING_AND_ACTIVATION	REACTOME_FGFR3_LIGAND_BINDING_AND_ACTIVATION	13	0.690859	1.69328	0.00812745	0.0518795	0.0397578	986	tags=38%, list=5%, signal=36%	FGF4/FGF5/FGF20/GALNT3/FGF2
REACTOME_DISEASES_ASSOCIATED_WITH_GLYCOSYLATION_PRECURSOR_BIOSYNTHESIS	REACTOME_DISEASES_ASSOCIATED_WITH_GLYCOSYLATION_PRECURSOR_BIOSYNTHESIS	15	-0.605798	-1.77879	0.00817444	0.051907	0.0397789	5300	tags=67%, list=28%, signal=48%	DHDDS/GALE/SRD5A3/GALK1/GNE/PGM1/MPI/DPM2/GALT/DPM3
REACTOME_DISEASES_ASSOCIATED_WITH_O_GLYCOSYLATION_OF_PROTEINS	REACTOME_DISEASES_ASSOCIATED_WITH_O_GLYCOSYLATION_OF_PROTEINS	67	0.46498	1.57339	0.00817319	0.051907	0.0397789	4579	tags=36%, list=24%, signal=27%	MUC15/ADAMTS20/MUC5AC/ADAMTS16/GALNT3/MUC1/ADAMTS6/THSD4/MUC6/ADAMTS3/MUC3A/NOTCH2/ADAMTS19/ADAMTS9/C1GALT1/NOTCH1/SEMA5B/THSD7B/MUC16/THBS2/ADAMTS5/ADAMTS12/ADAMTS14/GALNT12
WP_EPITHELIAL_TO_MESENCHYMAL_TRANSITION_IN_COLORECTAL_CANCER	WP_EPITHELIAL_TO_MESENCHYMAL_TRANSITION_IN_COLORECTAL_CANCER	158	0.390381	1.48064	0.00819366	0.051907	0.0397789	2974	tags=23%, list=16%, signal=20%	CLDN18/DLK1/WNT7B/CLDN10/WNT7A/COL4A6/TGFB2/FOXM1/TMPRSS4/FZD1/CLDN6/FOXQ1/DLL3/FZD7/MAP2K6/MAPK13/CLDN8/CLDN19/JAG1/TUSC3/FMNL2/CDKL2/CLDN20/EZH2/WNT9A/RBBP4/NOTCH2/NR2C2/FZD2/COL4A5/HIF1A/EIF5A2/WNT5A/WNT10A/CLDN4/SMAD3/RAF1
REACTOME_EPH_EPHRIN_MEDIATED_REPULSION_OF_CELLS	REACTOME_EPH_EPHRIN_MEDIATED_REPULSION_OF_CELLS	51	0.497006	1.60866	0.00822314	0.0519628	0.0398217	1752	tags=22%, list=9%, signal=20%	EPHA6/EPHA5/EPHA7/VAV3/EPHB2/EPHB3/EPHA10/EFNA5/SRC/DNM1/EPHB6
REACTOME_INTRA_GOLGI_AND_RETROGRADE_GOLGI_TO_ER_TRAFFIC	REACTOME_INTRA_GOLGI_AND_RETROGRADE_GOLGI_TO_ER_TRAFFIC	203	0.369966	1.42768	0.00849688	0.053558	0.0410442	6289	tags=38%, list=33%, signal=26%	TUBA3C/RAB36/KIF18A/KIF15/KIF23/KIF18B/KIF5A/KIF3C/CENPE/TUBB3/KIF20A/KIF11/KIF4A/TUBAL3/KIF6/KIF4B/RAB39A/KIF20B/RACGAP1/KIFC1/KIF2C/KLC3/KIF26B/TUBA1B/DYNC1I1/BICD1/PLA2G4A/RAB9B/DYNC1LI2/GCC2/TUBA1C/COG2/KIF2A/KIF1A/KIF12/M6PR/KIF13B/KIF21A/DYNC1I2/NAA35/RIC1/KIF3A/RAB6B/RAB30/COPG2/KIF5B/COG5/DYNC1H1/PLIN3/GOLIM4/COG1/RHOBTB3/RINT1/VPS54/GALNT1/RGP1/DCTN1/TUBB6/RAB3GAP1/VPS52/USP6NL/GOLGA4/TM…
REACTOME_CALCITONIN_LIKE_LIGAND_RECEPTORS	REACTOME_CALCITONIN_LIKE_LIGAND_RECEPTORS	10	-0.697013	-1.81321	0.0085425	0.053711	0.0411614	1076	tags=50%, list=6%, signal=47%	IAPP/RAMP2/RAMP3/RAMP1/CALCA
BIOCARTA_AMI_PATHWAY	BIOCARTA_AMI_PATHWAY	20	-0.560745	-1.77454	0.00858703	0.0538563	0.0412728	1253	tags=40%, list=7%, signal=37%	PLG/F2/PROC/SERPINC1/AHSP/FGA/FGG/FGB
WP_EICOSANOID_METABOLISM_VIA_CYCLOOXYGENASES_COX	WP_EICOSANOID_METABOLISM_VIA_CYCLOOXYGENASES_COX	31	-0.464405	-1.67291	0.00861784	0.0539151	0.0413178	2970	tags=42%, list=16%, signal=35%	EHHADH/PTGIR/ACOX2/PTGDS/ACAA1/HPGD/CYP4F12/PLA2G5/PTGR1/TBXA2R/CYP4F2/CYP4A11/CYP4A22
WP_DNA_IRDOUBLE_STRAND_BREAKS_AND_CELLULAR_RESPONSE_VIA_ATM	WP_DNA_IRDOUBLE_STRAND_BREAKS_AND_CELLULAR_RESPONSE_VIA_ATM	55	0.488558	1.60526	0.00880983	0.0549795	0.0421335	7031	tags=67%, list=37%, signal=43%	BLM/CHEK1/TP53BP1/BRCA2/EXO1/BRCA1/APAF1/FANCD2/TP73/SMC3/RAD51/ACTL6A/YAP1/SMC1A/RIF1/CDC25C/PRKDC/MRE11/MDC1/ATM/LATS1/ABL1/ATF2/PCNA/ATR/H2AX/BAK1/RAD9A/E2F1/RAD50/DCLRE1C/KAT5/MCPH1/RNF8/PARP1/RAD52/TP53
WP_SARS_CORONAVIRUS_AND_INNATE_IMMUNITY	WP_SARS_CORONAVIRUS_AND_INNATE_IMMUNITY	29	-0.471673	-1.63731	0.00894673	0.0556956	0.0426823	3297	tags=48%, list=17%, signal=40%	IFNA5/IFNAR1/IFNA21/IFNA1/IFNA4/IRF3/IFNA17/IFNA14/IFNA16/IFNA10/IFNA2/IFNA13/IFNA6/IFNAR2
REACTOME_NUCLEAR_ENVELOPE_BREAKDOWN	REACTOME_NUCLEAR_ENVELOPE_BREAKDOWN	53	0.492481	1.60578	0.0089722	0.0557162	0.0426981	6799	tags=64%, list=36%, signal=41%	CDK1/PLK1/LMNB1/CCNB2/CCNB1/POM121/VRK2/PRKCA/TPR/NUP205/NUP160/NUP153/PRKCB/NUP155/NUP37/NUP210/NEK7/NUP107/LEMD3/NUP188/NDC1/TMPO/NUP42/NUP58/LPIN3/NUP62/RANBP2/POM121C/VRK1/NUP93/NUP85/NUP98/NUP133/NUP54
REACTOME_HIGHLY_CALCIUM_PERMEABLE_POSTSYNAPTIC_NICOTINIC_ACETYLCHOLINE_RECEPTORS	REACTOME_HIGHLY_CALCIUM_PERMEABLE_POSTSYNAPTIC_NICOTINIC_ACETYLCHOLINE_RECEPTORS	11	0.717962	1.67439	0.00900711	0.0557953	0.0427587	2294	tags=73%, list=12%, signal=64%	CHRNA7/CHRNA9/CHRNB3/CHRNA1/CHRNB2/CHRNA6/CHRNA3/CHRNA5
WP_METHIONINE_METABOLISM_LEADING_TO_SULFUR_AMINO_ACIDS_AND_RELATED_DISORDERS	WP_METHIONINE_METABOLISM_LEADING_TO_SULFUR_AMINO_ACIDS_AND_RELATED_DISORDERS	11	-0.669124	-1.78438	0.00907093	0.0560526	0.0429558	2921	tags=73%, list=15%, signal=62%	CBS/CDO1/CSAD/ADK/BHMT/MAT1A/GNMT/CTH
REACTOME_RECEPTOR_TYPE_TYROSINE_PROTEIN_PHOSPHATASES	REACTOME_RECEPTOR_TYPE_TYROSINE_PROTEIN_PHOSPHATASES	20	0.621416	1.65816	0.00918226	0.0566014	0.0433765	1003	tags=25%, list=5%, signal=24%	SLITRK1/PPFIA4/SLITRK5/PTPRS/IL1RAPL1
WP_FAMILIAL_HYPERLIPIDEMIA_TYPE_3	WP_FAMILIAL_HYPERLIPIDEMIA_TYPE_3	13	-0.657136	-1.84882	0.00947793	0.0579717	0.0444266	1280	tags=46%, list=7%, signal=43%	CETP/APOE/APOA2/APOA1/APOA4/LCAT
WP_EDA_SIGNALING_IN_HAIR_FOLLICLE_DEVELOPMENT	WP_EDA_SIGNALING_IN_HAIR_FOLLICLE_DEVELOPMENT	13	0.683591	1.67546	0.00947266	0.0579717	0.0444266	1437	tags=38%, list=8%, signal=36%	DKK1/DKK4/SOSTDC1/EDARADD/EDA
PID_WNT_SIGNALING_PATHWAY	PID_WNT_SIGNALING_PATHWAY	28	0.571584	1.65382	0.00948197	0.0579717	0.0444266	1363	tags=21%, list=7%, signal=20%	WIF1/WNT7B/DKK1/WNT7A/FZD1/FZD7
KEGG_CARDIAC_MUSCLE_CONTRACTION	KEGG_CARDIAC_MUSCLE_CONTRACTION	73	-0.33828	-1.46823	0.00949676	0.0579717	0.0444266	1872	tags=30%, list=10%, signal=27%	MYH6/ACTC1/COX7C/COX5A/COX7A2/UQCRC1/CYC1/ATP1B4/COX7B/COX8A/COX5B/UQCR11/COX6A1/UQCRB/COX4I1/COX6B1/UQCR10/COX4I2/COX6C/COX6A2/COX7A1/UQCRQ
REACTOME_LONG_TERM_POTENTIATION	REACTOME_LONG_TERM_POTENTIATION	23	0.608367	1.66028	0.00958245	0.0583532	0.0447189	1581	tags=35%, list=8%, signal=32%	GRIA2/GRIN2A/NEFL/GRIN2B/DLG3/ERBB4/ACTN2/SRC
PID_INTEGRIN1_PATHWAY	PID_INTEGRIN1_PATHWAY	66	0.466674	1.57365	0.00976923	0.0593469	0.0454804	2994	tags=33%, list=16%, signal=28%	LAMC2/COL2A1/NPNT/COL4A6/COL11A2/LAMA1/ITGA3/ITGA2/COL11A1/LAMA3/LAMB1/NID1/LAMA5/COL5A2/ITGB1/TNC/COL4A5/ITGA6/LAMC1/ITGA4/VCAM1/ITGAV
REACTOME_METABOLISM_OF_ANGIOTENSINOGEN_TO_ANGIOTENSINS	REACTOME_METABOLISM_OF_ANGIOTENSINOGEN_TO_ANGIOTENSINS	18	-0.568221	-1.7335	0.0100424	0.0606751	0.0464984	4890	tags=72%, list=26%, signal=54%	ANPEP/AGT/AOPEP/CTSG/ENPEP/CPB1/CES1/REN/GZMH/CTSZ/CPB2/CTSD/CMA1
REACTOME_RHOV_GTPASE_CYCLE	REACTOME_RHOV_GTPASE_CYCLE	37	0.52702	1.60777	0.0100603	0.0606751	0.0464984	5298	tags=54%, list=28%, signal=39%	RHOV/DEPDC1B/PAK6/DLG5/NCK2/CEP97/IQGAP1/MYO9A/CCP110/VANGL1/GIT2/PARD6B/WDR6/SH3RF1/ARHGAP12/PAK4/ZNF512B/PEAK1/TPM4/CLTC
REACTOME_BIOSYNTHESIS_OF_THE_N_GLYCAN_PRECURSOR_DOLICHOL_LIPID_LINKED_OLIGOSACCHARIDE_LLO_AND_TRANSFER_TO_A_NASCENT_PROTEIN	REACTOME_BIOSYNTHESIS_OF_THE_N_GLYCAN_PRECURSOR_DOLICHOL_LIPID_LINKED_OLIGOSACCHARIDE_LLO_AND_TRANSFER_TO_A_NASCENT_PROTEIN	78	-0.331072	-1.44905	0.0100461	0.0606751	0.0464984	5377	tags=44%, list=28%, signal=31%	ST3GAL4/DHDDS/GMDS/NANS/NPL/UAP1/CTSA/PMM1/ST3GAL1/SRD5A3/NEU4/ST8SIA5/SLC35A1/ST6GALNAC4/ALG14/ALG5/GNE/ST6GAL1/MPI/FCSK/ALG3/GMPPA/AMDHD2/ST8SIA6/DPM2/NEU2/ST3GAL6/SLC35C1/GFUS/MPDU1/MVD/NUDT14/DPM3/FUOM
REACTOME_SEROTONIN_RECEPTORS	REACTOME_SEROTONIN_RECEPTORS	12	0.685163	1.63912	0.0101093	0.0608251	0.0466132	1308	tags=42%, list=7%, signal=39%	HTR2C/HTR1D/HTR4/HTR1B/HTR1F
WP_FOCAL_ADHESION	WP_FOCAL_ADHESION	198	0.369076	1.42126	0.0101497	0.0609224	0.0466878	4334	tags=29%, list=23%, signal=22%	LAMC2/COL2A1/RASGRF1/ITGB8/COL4A6/PRKCG/LAMA1/IGF1R/ITGA3/ITGB6/STYK1/ITGB4/ITGA2/VAV3/PAK6/IBSP/LAMA3/PDGFD/RELN/SRC/ARHGAP5/LAMB1/LAMA5/VEGFD/COMP/COL5A2/FLNC/TNN/PRKCA/ITGB1/TNR/TNC/THBS4/CCND2/FLNA/ITGA6/LAMC1/ITGA4/MYLK4/RAF1/ITGAV/ILK/PPP1R12A/MYLK3/MAPK10/PRKCB/ITGB7/EGF/ROCK1/ITGA8/PIK3R2/ROCK2/PDGFC/AKT3/VCL/ITGA5/THBS2
REACTOME_SYNTHESIS_OF_SUBSTRATES_IN_N_GLYCAN_BIOSYTHESIS	REACTOME_SYNTHESIS_OF_SUBSTRATES_IN_N_GLYCAN_BIOSYTHESIS	63	-0.371074	-1.53821	0.0102876	0.0616034	0.0472097	5377	tags=49%, list=28%, signal=35%	ST3GAL4/DHDDS/GMDS/NANS/NPL/UAP1/CTSA/PMM1/ST3GAL1/SRD5A3/NEU4/ST8SIA5/SLC35A1/ST6GALNAC4/ALG5/GNE/ST6GAL1/MPI/FCSK/GMPPA/AMDHD2/ST8SIA6/DPM2/NEU2/ST3GAL6/SLC35C1/GFUS/MVD/NUDT14/DPM3/FUOM
REACTOME_MITOTIC_TELOPHASE_CYTOKINESIS	REACTOME_MITOTIC_TELOPHASE_CYTOKINESIS	13	0.678904	1.66398	0.0103695	0.0619459	0.0474722	5502	tags=92%, list=29%, signal=66%	KIF23/KIF20A/PLK1/STAG1/SMC3/SMC1A/STAG2/MAU2/NIPBL/WAPL/PDS5B/RAD21
WP_REGULATION_OF_SISTER_CHROMATID_SEPARATION_AT_THE_METAPHASEANAPHASE_TRANSITION	WP_REGULATION_OF_SISTER_CHROMATID_SEPARATION_AT_THE_METAPHASEANAPHASE_TRANSITION	15	0.663569	1.6765	0.0105145	0.0626634	0.0480221	1891	tags=53%, list=10%, signal=48%	BUB1B/BUB1/CENPE/MAD2L1/ESPL1/STAG1/CDC20/SMC3
BIOCARTA_G2_PATHWAY	BIOCARTA_G2_PATHWAY	24	0.570196	1.57717	0.0106412	0.0632686	0.0484858	3622	tags=46%, list=19%, signal=37%	CDK1/CHEK1/PLK1/BRCA1/CCNB1/CDC25A/EP300/CDC25C/PRKDC/ATM/YWHAQ
KEGG_GLYCOSPHINGOLIPID_BIOSYNTHESIS_LACTO_AND_NEOLACTO_SERIES	KEGG_GLYCOSPHINGOLIPID_BIOSYNTHESIS_LACTO_AND_NEOLACTO_SERIES	26	0.564591	1.59988	0.0106715	0.0632994	0.0485094	1153	tags=23%, list=6%, signal=22%	FUT9/B3GALT5/B3GALT1/B3GALT2/FUT3/FUT4
WP_ENDOCHONDRAL_OSSIFICATION	WP_ENDOCHONDRAL_OSSIFICATION	63	0.471708	1.58576	0.0107652	0.0635549	0.0487053	4392	tags=43%, list=23%, signal=33%	IGF2/COL2A1/CTSV/TGFB2/PTHLH/IGF1R/COL10A1/NKX3-2/SCIN/FGF2/MMP13/BMP7/SOX9/ACAN/FGFR1/PTCH1/STAT1/DDR2/CHST11/FGFR3/HDAC4/GLI3/THRA/BMPR1A/BMP6/KIF3A/ADAMTS5
WP_ENDOCHONDRAL_OSSIFICATION_WITH_SKELETAL_DYSPLASIAS	WP_ENDOCHONDRAL_OSSIFICATION_WITH_SKELETAL_DYSPLASIAS	63	0.471708	1.58576	0.0107652	0.0635549	0.0487053	4392	tags=43%, list=23%, signal=33%	IGF2/COL2A1/CTSV/TGFB2/PTHLH/IGF1R/COL10A1/NKX3-2/SCIN/FGF2/MMP13/BMP7/SOX9/ACAN/FGFR1/PTCH1/STAT1/DDR2/CHST11/FGFR3/HDAC4/GLI3/THRA/BMPR1A/BMP6/KIF3A/ADAMTS5
REACTOME_TRANSCRIPTIONAL_REGULATION_BY_MECP2	REACTOME_TRANSCRIPTIONAL_REGULATION_BY_MECP2	61	0.467401	1.56441	0.0108452	0.0638775	0.0489525	4340	tags=31%, list=23%, signal=24%	SST/GRIA2/GRIN2A/GAD2/SOX2/OPRK1/GRIN2B/GAD1/GPRIN1/AURKB/RBFOX1/FOXG1/NOTCH1/AGO2/CAMK4/BDNF/LBR/CRH/SIN3A
WP_ONECARBON_METABOLISM_AND_RELATED_PATHWAYS	WP_ONECARBON_METABOLISM_AND_RELATED_PATHWAYS	51	-0.384516	-1.53476	0.0109077	0.0640952	0.0491193	4164	tags=51%, list=22%, signal=40%	MTHFR/PCYT2/BCAT2/SOD3/GSS/ETNK2/SHMT2/DMGDH/CDO1/CSAD/BHMT2/BAAT/BHMT/MAT1A/GPX4/SARDH/SOD2/SHMT1/GPX1/AGXT2/GPX2/SOD1/GNMT/PEMT/GPX3/CTH
REACTOME_SUMOYLATION_OF_RNA_BINDING_PROTEINS	REACTOME_SUMOYLATION_OF_RNA_BINDING_PROTEINS	47	0.496083	1.58478	0.0111634	0.0654449	0.0501537	6799	tags=62%, list=36%, signal=40%	CBX2/POM121/PHC1/TPR/NUP205/NUP160/NUP153/NUP155/NUP37/NUP210/PCGF2/NUP107/RNF2/NUP188/PHC3/NDC1/NUP42/NUP58/SCMH1/NUP62/RANBP2/POM121C/NUP93/NOP58/NUP85/NUP98/NUP133/CBX4/NUP54
REACTOME_TRANSCRIPTIONAL_REGULATION_OF_PLURIPOTENT_STEM_CELLS	REACTOME_TRANSCRIPTIONAL_REGULATION_OF_PLURIPOTENT_STEM_CELLS	31	0.56413	1.65617	0.0111904	0.0654508	0.0501582	2377	tags=29%, list=13%, signal=25%	DKK1/LIN28A/SOX2/CDX2/SALL4/FGF2/FOXD3/PRDM14/NR6A1
WP_NUCLEAR_RECEPTORS_IN_LIPID_METABOLISM_AND_TOXICITY	WP_NUCLEAR_RECEPTORS_IN_LIPID_METABOLISM_AND_TOXICITY	33	-0.456208	-1.67288	0.0113001	0.0657865	0.0504155	2610	tags=36%, list=14%, signal=31%	CYP4B1/CYP2C9/ABCB11/ABCG5/NR1I2/NR1I3/CYP8B1/ABCB4/CYP2B6/CYP4A11/CYP26A1/CYP1A2
REACTOME_DNA_DOUBLE_STRAND_BREAK_REPAIR	REACTOME_DNA_DOUBLE_STRAND_BREAK_REPAIR	167	0.379258	1.44146	0.0112774	0.0657865	0.0504155	5588	tags=43%, list=29%, signal=30%	EYA1/EYA4/CLSPN/CCNA2/XRCC2/RAD51AP1/POLQ/H2BC7/BLM/CHEK1/BRIP1/BARD1/EME1/TP53BP1/BRCA2/EXO1/BRCA1/H2BC1/NSD2/KPNA2/RAD51/H2BC6/TOPBP1/H4-16/POLD1/RFC3/RTEL1/PAXIP1/ABRAXAS1/TIMELESS/H4C5/CDK2/WRN/RMI2/RIF1/DNA2/H4C15/RMI1/RBBP8/PRKDC/MRE11/POLD3/MDC1/NHEJ1/RHNO1/ATM/CCNA1/FEN1/H2BC17/ABL1/BAZ1B/H2BC9/H2BC14/H2BC8/H2BU1/RPA1/POLK/RFC4/RFC5/POLE2/RAD1/PCNA/H2BC13/RNF4/PALB2/TDP1/ATR/RAD51D/SLX4/H…
KEGG_GLYOXYLATE_AND_DICARBOXYLATE_METABOLISM	KEGG_GLYOXYLATE_AND_DICARBOXYLATE_METABOLISM	15	-0.588419	-1.72776	0.011512	0.0668653	0.0512422	4856	tags=73%, list=26%, signal=55%	AFMID/MDH1/MTHFD2L/ACO1/MTHFD1/GLYCTK/MDH2/PGP/GRHPR/HAO1/HAO2
REACTOME_UPTAKE_OF_DIETARY_COBALAMINS_INTO_ENTEROCYTES	REACTOME_UPTAKE_OF_DIETARY_COBALAMINS_INTO_ENTEROCYTES	10	0.744075	1.69172	0.0115701	0.0670477	0.051382	541	tags=20%, list=3%, signal=19%	PRSS1/TCN1
REACTOME_RECRUITMENT_OF_NUMA_TO_MITOTIC_CENTROSOMES	REACTOME_RECRUITMENT_OF_NUMA_TO_MITOTIC_CENTROSOMES	95	0.424256	1.51476	0.0116498	0.0673545	0.0516171	7074	tags=54%, list=37%, signal=34%	TUBA3C/TUBB3/TUBAL3/NEK2/CDK1/PLK4/PLK1/TUBA1B/CNTRL/CEP135/CEP152/TUBA1C/CEP290/CEP192/CCP110/NEDD1/NDE1/HAUS6/CENPJ/MAPRE1/CKAP5/TUBGCP4/DYNC1I2/ALMS1/HAUS3/CEP250/CEP78/TUBGCP3/MZT1/DYNC1H1/HAUS2/AKAP9/DCTN1/TUBB6/CEP76/CLASP1/NUMA1/TUBB2B/CSNK1D/HAUS5/CEP164/PRKAR2B/OFD1/NME7/TUBG1/CEP72/TUBA3E/TUBB1/TUBG2/TUBA1A/CEP41
REACTOME_ABC_FAMILY_PROTEINS_MEDIATED_TRANSPORT	REACTOME_ABC_FAMILY_PROTEINS_MEDIATED_TRANSPORT	103	-0.307675	-1.40625	0.0116963	0.0674683	0.0517043	5118	tags=42%, list=27%, signal=31%	ABCA7/PSMC2/RNF5/PSMB5/PSMB2/PSMD4/PSMB9/PSMC4/PSMD8/PSMA5/PSMA4/UBB/ABCG8/PEX19/PSMB10/PSMB4/RNF185/DERL2/PSMA3/PSMA7/ABCB8/DERL3/PSMD13/RPS27A/PSMB11/PSMC5/DERL1/ABCC6/PSMC3/PSME1/ABCG5/PSMB8/PSMB1/PSMB7/UBA52/PSMB6/PSMA1/PSME2/PSMB3/SEM1/ABCC11/ABCB4/APOA1
WP_METHIONINE_DE_NOVO_AND_SALVAGE_PATHWAY	WP_METHIONINE_DE_NOVO_AND_SALVAGE_PATHWAY	22	-0.512415	-1.6495	0.0118057	0.0679435	0.0520684	1465	tags=32%, list=8%, signal=29%	BHMT/MAT1A/MSRA/TXN/ADI1/MSRB2/TAT
REACTOME_PEPTIDE_HORMONE_BIOSYNTHESIS	REACTOME_PEPTIDE_HORMONE_BIOSYNTHESIS	14	-0.606447	-1.73635	0.0121099	0.0695349	0.053288	4109	tags=50%, list=22%, signal=39%	CGB8/INHBC/FSHB/CGB5/POMC/CGA/PCSK1
REACTOME_TRANSPORT_OF_THE_SLBP_DEPENDANT_MATURE_MRNA	REACTOME_TRANSPORT_OF_THE_SLBP_DEPENDANT_MATURE_MRNA	36	0.527592	1.6021	0.0122515	0.0701881	0.0537886	7778	tags=75%, list=41%, signal=44%	POM121/TPR/NUP205/NUP160/NUP153/NUP155/NUP37/NUP210/NUP107/NUP188/NDC1/NUP42/NUP58/NUP62/RANBP2/SLBP/POM121C/NUP93/NUP85/NUP98/NUP133/NUP54/NCBP1/RAE1/EIF4E/NUP43/NCBP2
WP_KYNURENINE_PATHWAY_AND_LINKS_TO_CELL_SENESCENCE	WP_KYNURENINE_PATHWAY_AND_LINKS_TO_CELL_SENESCENCE	23	-0.514777	-1.67904	0.0123244	0.0702853	0.0538631	3184	tags=43%, list=17%, signal=36%	AADAT/QPRT/FOXO1/KYNU/NOS1/TDO2/ACMSD/IDO2/HAAO/KMO
KEGG_HYPERTROPHIC_CARDIOMYOPATHY_HCM	KEGG_HYPERTROPHIC_CARDIOMYOPATHY_HCM	83	0.438908	1.53676	0.0123175	0.0702853	0.0538631	4757	tags=42%, list=25%, signal=32%	ITGB8/TGFB2/CACNG4/ITGA3/ITGB6/ITGB4/ITGA2/CACNB4/RYR2/CACNG6/PRKAA2/MYH7/TNNT2/CACNG5/TNNC1/SGCG/ITGB1/ITGA6/CACNA2D2/ITGA4/CACNA1D/ITGAV/CACNA1F/ITGB7/CACNB1/ITGA8/TNNI3/CACNA1S/CACNG1/ITGA5/CACNB3/CACNA2D3/TTN/SGCB/TNF
REACTOME_MITOCHONDRIAL_IRON_SULFUR_CLUSTER_BIOGENESIS	REACTOME_MITOCHONDRIAL_IRON_SULFUR_CLUSTER_BIOGENESIS	13	-0.642799	-1.80848	0.0124428	0.0706403	0.0541352	6524	tags=92%, list=34%, signal=61%	ISCA1/LYRM4/NFS1/SLC25A37/ISCU/ISCA2/FDXR/FXN/SLC25A28/GLRX5/FDX1/HSCB
PID_BETA_CATENIN_NUC_PATHWAY	PID_BETA_CATENIN_NUC_PATHWAY	78	0.442086	1.53229	0.012422	0.0706403	0.0541352	3904	tags=32%, list=21%, signal=26%	FGF4/ZCCHC12/DKK1/PITX2/DKK4/AXIN2/IGF2BP1/SALL4/CACNA1G/INCENP/MITF/BCL9/ADCY7/SP5/KCNIP4/CCND2/TNIK/MED12/LEF1/EP300/CXCL8/CAMK4/YWHAQ/TRRAP/HBP1
REACTOME_POU5F1_OCT4_SOX2_NANOG_ACTIVATE_GENES_RELATED_TO_PROLIFERATION	REACTOME_POU5F1_OCT4_SOX2_NANOG_ACTIVATE_GENES_RELATED_TO_PROLIFERATION	13	0.673988	1.65193	0.0125049	0.0708331	0.0542829	2377	tags=38%, list=13%, signal=34%	SOX2/SALL4/FGF2/FOXD3/NR6A1
REACTOME_BRANCHED_CHAIN_AMINO_ACID_CATABOLISM	REACTOME_BRANCHED_CHAIN_AMINO_ACID_CATABOLISM	21	-0.537707	-1.70377	0.0126062	0.070843	0.0542905	6840	tags=86%, list=36%, signal=55%	DBT/MCCC1/ACADSB/DLD/SLC25A44/ACAD8/AUH/MCCC2/HIBADH/BCKDHB/BCAT2/ALDH6A1/BCKDK/IVD/HIBCH/HSD17B10/ECHS1/ACAT1
REACTOME_UNBLOCKING_OF_NMDA_RECEPTORS_GLUTAMATE_BINDING_AND_ACTIVATION	REACTOME_UNBLOCKING_OF_NMDA_RECEPTORS_GLUTAMATE_BINDING_AND_ACTIVATION	21	0.607053	1.6278	0.0126475	0.070843	0.0542905	3012	tags=43%, list=16%, signal=36%	GRIA2/GRIN2A/NEFL/GRIN2B/DLG3/ACTN2/GRIA4/LRRC7/GRIN1
WP_ATM_SIGNALING_PATHWAY	WP_ATM_SIGNALING_PATHWAY	40	0.521577	1.61443	0.012614	0.070843	0.0542905	3580	tags=42%, list=19%, signal=35%	AP3B2/CDK1/CHEK1/TP53BP1/BRCA1/CCNB1/CDC25A/FANCD2/TP73/RAD51/CASP2/CDK2/SMC1A/CDC25C/MRE11/MDC1/ATM
REACTOME_RHO_GTPASES_ACTIVATE_PKNS	REACTOME_RHO_GTPASES_ACTIVATE_PKNS	93	-0.320728	-1.43511	0.0126313	0.070843	0.0542905	3946	tags=29%, list=21%, signal=23%	H2AC6/H4C9/H3C11/AR/H2BC5/H4C3/H2BC10/H2AB1/MYL12B/H3C4/H4C6/MYL9/SFN/H2AC8/H2AC7/RHOC/MYL6/RHOB/H2AC20/KLK2/H2AC19/H2AC18/H2AJ/PPP1R14A/H3C14/H4C11/KLK3
KEGG_CALCIUM_SIGNALING_PATHWAY	KEGG_CALCIUM_SIGNALING_PATHWAY	177	0.37106	1.4186	0.0125755	0.070843	0.0542905	3561	tags=27%, list=19%, signal=22%	HTR2C/GRIN2A/CCKBR/ITPR3/AVPR1B/TACR3/ADORA2B/CHRNA7/PRKCG/HTR4/GRM5/GRM1/CACNA1G/RYR2/DRD5/ERBB4/PPP3R2/TRPC1/SPHK1/P2RX7/OXTR/CD38/CACNA1B/ADCY7/PTGFR/PLCB1/PRKX/SLC8A2/TNNC1/PLCD4/PLCB4/PRKCA/TRHR/CALML5/PLCD3/ATP2B1/CHRM3/ADCY3/PLCG1/CACNA1D/GRIN1/MYLK3/HTR5A/PRKCB/CACNA1F/PTAFR/CAMK4
REACTOME_RNA_POLYMERASE_III_CHAIN_ELONGATION	REACTOME_RNA_POLYMERASE_III_CHAIN_ELONGATION	18	-0.553913	-1.68985	0.0129506	0.0723274	0.0554281	5050	tags=50%, list=27%, signal=37%	CRCP/POLR3K/POLR2H/POLR1C/POLR3GL/POLR2K/POLR2E/POLR2F/POLR2L
REACTOME_TRANSCRIPTIONAL_REGULATION_BY_E2F6	REACTOME_TRANSCRIPTIONAL_REGULATION_BY_E2F6	34	0.546407	1.63439	0.01297	0.0723274	0.0554281	4268	tags=53%, list=22%, signal=41%	CHEK1/CDC7/BRCA1/APAF1/PHC1/RRM2/RAD51/EZH2/RBBP4/TFDP1/CBX5/SUZ12/RBBP8/MGA/PCGF2/RNF2/PHC3/E2F6
WP_VITAMIN_DSENSITIVE_CALCIUM_SIGNALING_IN_DEPRESSION	WP_VITAMIN_DSENSITIVE_CALCIUM_SIGNALING_IN_DEPRESSION	36	0.523937	1.591	0.0130484	0.0724429	0.0555165	3274	tags=36%, list=17%, signal=30%	GRIN2A/ITPR3/GRM5/TPH1/GRIN2B/GGT1/KCNQ3/CALB1/ATP2B1/GRIN1/G6PD/KDM3A/KCNQ2
REACTOME_SIGNALING_BY_MET	REACTOME_SIGNALING_BY_MET	79	0.441247	1.52846	0.0130292	0.0724429	0.0555165	5632	tags=47%, list=30%, signal=33%	LAMC2/COL2A1/COL11A2/SPINT1/LAMA1/COL24A1/SPINT2/ITGA3/ITGA2/COL11A1/LAMA3/SRC/LAMB1/CBL/LAMA5/COL5A2/ITGB1/HGS/LAMC1/DOCK7/TNS4/GGA3/COL3A1/SH3GL3/GAB1/NRAS/KRAS/SOS1/STAM/PIK3CA/SH3GL2/PTPN11/TNS3/CRKL/COL1A2/RANBP9/RAPGEF1
REACTOME_SIGNALING_BY_RETINOIC_ACID	REACTOME_SIGNALING_BY_RETINOIC_ACID	43	-0.392518	-1.52658	0.013517	0.0747151	0.0572579	854	tags=19%, list=4%, signal=18%	DHRS4/DHRS3/ADH4/ADH1A/ALDH8A1/CYP26A1/ADH1C/RDH16
REACTOME_GPCR_LIGAND_BINDING	REACTOME_GPCR_LIGAND_BINDING	457	0.326726	1.30873	0.0134978	0.0747151	0.0572579	3499	tags=27%, list=18%, signal=23%	SST/CXCL5/HTR2C/WNT7B/P2RY4/TAC1/SSTR3/TRH/HTR1D/PLPPR5/GRM3/CCKBR/AVPR1B/WNT7A/TACR3/ADORA2B/PTHLH/MTNR1B/GLP1R/PROK1/SCTR/CNR1/HTR4/OPRK1/GRM5/GRM1/ADGRE3/CALCR/PDYN/GRP/NPY4R/NPFFR1/EDN3/FZD1/PRLHR/PROKR1/RXFP3/OXGR1/TAS2R38/NMU/CHRM4/CCR8/GIPR/CXCL6/DRD5/NPFFR2/HTR1B/HCAR1/HTR1F/MLNR/FZD7/MTNR1A/ACKR4/CXCL1/DRD2/PTGDR2/TAS2R5/CCK/GRM4/ADORA1/OXTR/LPAR2/CASR/MCHR2/RLN2/UTS2R/GIP/TAS2R31/TAS2R1…
REACTOME_PYRIMIDINE_CATABOLISM	REACTOME_PYRIMIDINE_CATABOLISM	12	-0.648159	-1.79838	0.0137805	0.0756724	0.0579915	2937	tags=58%, list=15%, signal=49%	NT5C/UPP1/UPB1/UPP2/DPYS/TYMP/AGXT2
WP_IRON_METABOLISM_IN_PLACENTA	WP_IRON_METABOLISM_IN_PLACENTA	12	-0.647826	-1.79746	0.0137805	0.0756724	0.0579915	2010	tags=42%, list=11%, signal=37%	ACO1/TF/TFR2/STEAP3/HAMP
WP_CLASSICAL_PATHWAY_OF_STEROIDOGENESIS_WITH_GLUCOCORTICOID_AND_MINERALOCORTICOID_METABOLISM	WP_CLASSICAL_PATHWAY_OF_STEROIDOGENESIS_WITH_GLUCOCORTICOID_AND_MINERALOCORTICOID_METABOLISM	16	-0.571924	-1.72769	0.0137719	0.0756724	0.0579915	2649	tags=56%, list=14%, signal=48%	H6PD/POR/SRD5A2/CYP11B1/CYB5A/CYP21A2/HSD11B1/CYP11A1/CYP11B2
WP_BIOSYNTHESIS_AND_REGENERATION_OF_TETRAHYDROBIOPTERIN_AND_CATABOLISM_OF_PHENYLALANINE	WP_BIOSYNTHESIS_AND_REGENERATION_OF_TETRAHYDROBIOPTERIN_AND_CATABOLISM_OF_PHENYLALANINE	10	-0.673222	-1.75132	0.0139702	0.0765467	0.0586615	3600	tags=70%, list=19%, signal=57%	ASMT/MAOA/MAOB/PNMT/PTS/COMT/GCH1
REACTOME_CHOLESTEROL_BIOSYNTHESIS	REACTOME_CHOLESTEROL_BIOSYNTHESIS	27	-0.479769	-1.63821	0.0140937	0.0768823	0.0589187	6293	tags=67%, list=33%, signal=45%	IDI1/LSS/GGPS1/ACAT2/SC5D/DHCR24/ARV1/DHCR7/PLPP6/SREBF1/HSD17B7/NSDHL/MVK/MSMO1/TM7SF2/MVD/PMVK/EBP
REACTOME_RHOF_GTPASE_CYCLE	REACTOME_RHOF_GTPASE_CYCLE	42	0.501453	1.56821	0.0141231	0.0768823	0.0589187	4707	tags=48%, list=25%, signal=36%	DEPDC1B/FAM169A/LMNB1/ADD3/POTEE/ARHGAP5/DIAPH3/SLC4A7/SENP1/ARHGAP39/VANGL1/FARP1/PIK3R2/ARHGAP32/RHOF/MTMR1/SRGAP2/TMPO/ARHGAP12/ARHGAP21
REACTOME_INTERLEUKIN_1_SIGNALING	REACTOME_INTERLEUKIN_1_SIGNALING	114	-0.29285	-1.36826	0.0140699	0.0768823	0.0589187	5037	tags=34%, list=27%, signal=25%	PSMC2/PSMB5/NKIRAS1/PSMB2/PSMD4/PSMB9/NFKBIA/NFKB2/PSMC4/PSMD8/PSMA5/PSMA4/UBB/PSMB10/PSMB4/TOLLIP/SKP1/PSMA3/PSMA7/RBX1/PSMD13/RPS27A/PSMB11/PSMC5/PSMC3/PSME1/PSMB8/NFKBIB/PSMB1/PSMB7/UBA52/PSMB6/PSMA1/PSME2/IL1RN/PSMB3/SEM1/S100A12/SAA1
BIOCARTA_G1_PATHWAY	BIOCARTA_G1_PATHWAY	28	0.55832	1.61544	0.0141659	0.0769484	0.0589694	4116	tags=46%, list=22%, signal=36%	TGFB2/CDK1/SKP2/CDC25A/CDK4/TFDP1/CDK6/SMAD3/CDK2/ATM/CCNA1/DHFR/ABL1
KEGG_RNA_POLYMERASE	KEGG_RNA_POLYMERASE	29	-0.45078	-1.56479	0.0143577	0.0778223	0.059639	3904	tags=41%, list=21%, signal=33%	POLR2H/POLR1C/POLR3GL/POLR2K/POLR2E/POLR1E/POLR1H/POLR2J3/POLR2F/POLR2J/POLR2L/POLR2I
PID_RAC1_REG_PATHWAY	PID_RAC1_REG_PATHWAY	38	0.519249	1.59565	0.014526	0.0785652	0.0602084	5812	tags=50%, list=31%, signal=35%	RASGRF1/VAV3/RACGAP1/PREX2/CHN2/ARHGEF2/ARHGEF25/CHN1/TIAM2/DOCK2/TRIO/SOS1/DOCK1/ABR/RALBP1/SPATA13/ARHGEF6/ARHGDIA/EPS8
REACTOME_SENSORY_PROCESSING_OF_SOUND	REACTOME_SENSORY_PROCESSING_OF_SOUND	77	0.437657	1.51194	0.0145579	0.0785688	0.0602112	3129	tags=23%, list=16%, signal=20%	MYO3A/XIRP2/PCLO/PCDH15/SNAP25/USH1G/OTOG/USH1C/OTOGL/CHRNA9/LHFPL5/CTBP2/TMC2/CACNA2D2/ATP2B1/CACNA1D/FSCN2/KCNQ4
REACTOME_SIGNALING_BY_FGFR1_IN_DISEASE	REACTOME_SIGNALING_BY_FGFR1_IN_DISEASE	38	0.51884	1.59439	0.0147236	0.079293	0.0607662	4834	tags=47%, list=25%, signal=35%	FGF4/FGF5/FGF20/FGF2/FGF9/CNTRL/FGFR1/PLCG1/STAT1/FRS2/TRIM24/CPSF6/ZMYM2/GAB1/NRAS/KRAS/SOS1/PIK3CA
REACTOME_MECP2_REGULATES_NEURONAL_RECEPTORS_AND_CHANNELS	REACTOME_MECP2_REGULATES_NEURONAL_RECEPTORS_AND_CHANNELS	18	0.626615	1.64533	0.0147855	0.0794565	0.0608914	4818	tags=50%, list=25%, signal=37%	GRIA2/GRIN2A/OPRK1/GRIN2B/GPRIN1/NOTCH1/SIN3A/HDAC2/CREB1
WP_VITAMIN_A_AND_CAROTENOID_METABOLISM	WP_VITAMIN_A_AND_CAROTENOID_METABOLISM	43	-0.389457	-1.51468	0.0149234	0.0800265	0.0613283	3930	tags=44%, list=21%, signal=35%	ABCG8/CYP2E1/BCO1/RXRA/RDH5/NPC1L1/RDH12/ABCG5/ALDH1A1/DGAT1/DHRS3/ADH4/BCO2/ADH1A/AWAT2/RBP7/RBP4/SULT1A1/CYP26A1
KEGG_GLYCOSPHINGOLIPID_BIOSYNTHESIS_GLOBO_SERIES	KEGG_GLYCOSPHINGOLIPID_BIOSYNTHESIS_GLOBO_SERIES	14	0.657864	1.63093	0.0153645	0.0822165	0.0630066	1524	tags=21%, list=8%, signal=20%	FUT9/B3GALT5/B3GALNT1
WP_INTEGRINMEDIATED_CELL_ADHESION	WP_INTEGRINMEDIATED_CELL_ADHESION	101	0.407797	1.46851	0.0156707	0.0836767	0.0641256	4815	tags=35%, list=25%, signal=26%	CAPN6/ITGB8/ITGA3/ITGB6/ITGB4/ITGA2/VAV3/PAK6/MAP2K6/SRC/ITGB1/MYPN/ITGA6/ITGA4/RAF1/ITGAV/ILK/GIT2/MAPK10/ITGB7/ITGAM/ROCK1/ITGA8/PIK3R2/ROCK2/AKT3/VCL/ITGA5/MAPK6/SOS1/DOCK1/ITGAD/MAPK1/PAK4/MAPK7
REACTOME_NUCLEAR_IMPORT_OF_REV_PROTEIN	REACTOME_NUCLEAR_IMPORT_OF_REV_PROTEIN	34	0.539699	1.61432	0.0157852	0.0839242	0.0643152	7775	tags=79%, list=41%, signal=47%	POM121/TPR/NUP205/NUP160/NUP153/KPNB1/NUP155/NUP37/NUP210/NUP107/NUP188/NDC1/NUP42/NUP58/NUP62/RANBP2/POM121C/NUP93/NUP85/NUP98/NUP133/NUP54/RAN/RAE1/RCC1/NPM1/NUP43
PID_SYNDECAN_1_PATHWAY	PID_SYNDECAN_1_PATHWAY	46	0.491918	1.5656	0.0157834	0.0839242	0.0643152	2544	tags=28%, list=13%, signal=25%	COL2A1/COL4A6/COL11A2/COL9A2/COL10A1/COL11A1/MMP7/MMP1/COL9A3/LAMA5/COL5A2/HPSE/COL4A5
REACTOME_RAC3_GTPASE_CYCLE	REACTOME_RAC3_GTPASE_CYCLE	94	0.416732	1.48738	0.0158171	0.0839242	0.0643152	5632	tags=47%, list=30%, signal=33%	DEPDC1B/SLITRK5/NOX3/RACGAP1/DSG2/WASF1/ARHGAP5/JAG1/DIAPH3/VRK2/SLC1A5/AMIGO2/ITGB1/DOCK10/ARHGAP39/MPP7/ARAP2/ABI2/VANGL1/GIT2/ARHGAP26/CYBB/NHS/NCKAP1/TRIO/PIK3R2/ARHGAP32/LEMD3/LBR/OPHN1/SRGAP2/NCF1/TMPO/ABL2/SWAP70/ARHGAP21/PAK4/ABR/OCRL/NCF2/TFRC/NCKAP1L/GARRE1/RAPGEF1
REACTOME_NEPHRIN_FAMILY_INTERACTIONS	REACTOME_NEPHRIN_FAMILY_INTERACTIONS	23	0.586294	1.60004	0.0158546	0.0839458	0.0643318	5585	tags=61%, list=29%, signal=43%	KIRREL2/NPHS2/NPHS1/ACTN2/NCK2/ACTN3/IQGAP1/PIK3R2/KIRREL1/CD2AP/CASK/PIK3CA/ACTN4/KIRREL3
WP_MECHANOREGULATION_AND_PATHOLOGY_OF_YAPTAZ_VIA_HIPPO_AND_NONHIPPO_MECHANISMS	WP_MECHANOREGULATION_AND_PATHOLOGY_OF_YAPTAZ_VIA_HIPPO_AND_NONHIPPO_MECHANISMS	46	0.491528	1.56436	0.0159747	0.0842288	0.0645487	4150	tags=37%, list=22%, signal=29%	PAK5/ITGB8/ITGB6/ITGB4/PAK6/SRC/ACTA1/ITGB1/TEAD2/MAP4K3/MAPK10/ITGB7/YWHAQ/YY1AP1/LATS1/MAP4K5/TEAD1
REACTOME_CARDIAC_CONDUCTION	REACTOME_CARDIAC_CONDUCTION	130	0.392534	1.46268	0.015975	0.0842288	0.0645487	3936	tags=33%, list=21%, signal=26%	KCNK2/ITPR3/SCN1A/NKX2-5/CORIN/CACNG4/ATP1A4/SCN2A/ATP1A1/KCND2/RYR2/CACNG6/FGF11/KCNK10/FXYD2/TBX5/TRPC1/FXYD3/KCNK9/MME/SLC8A2/FGF13/KCNK5/TRDN/KCNK12/KCNIP4/KCNQ1/KCNH2/CASQ1/CACNA2D2/ATP2B1/ORAI2/NPPC/WWTR1/FGF14/KCNE3/ATP1A2/SCN3A/CACNB1/SCN2B/SCN3B/HIPK1/TNNI3
REACTOME_SUMOYLATION	REACTOME_SUMOYLATION	187	0.368223	1.41172	0.016293	0.0857259	0.065696	6867	tags=51%, list=36%, signal=33%	TFAP2A/TOP2A/CDCA8/BLM/INCENP/TFAP2B/DNMT3B/TP53BP1/CBX2/MITF/BRCA1/STAG1/POM121/DNMT1/SMC3/PHC1/AURKB/TPR/PIAS3/H4-16/NUP205/CHD3/NUP160/SENP1/NRIP1/H4C5/NUP153/CBX5/SMC1A/DNMT3A/WRN/BIRC5/EP300/SUZ12/H4C15/SP3/MDC1/AURKA/NUP155/PIAS1/TDG/NUP37/NUP210/PCGF2/STAG2/UBA2/HDAC4/THRA/NUP107/UHRF2/XPC/RNF2/PGR/NUP188/PHC3/SIN3A/NDC1/RPA1/IKBKE/HDAC2/NUP42/NUP58/TOP2B/PCNA/SMC5/VDR/SCMH1/TOP1/NUP62/RAD…
WP_PPARALPHA_PATHWAY	WP_PPARALPHA_PATHWAY	26	-0.475239	-1.60656	0.0163494	0.0858431	0.0657858	4037	tags=58%, list=21%, signal=45%	SLC27A1/NR1H3/DBI/RXRA/SCP2/EHHADH/ACAA1/CPT2/CYP8B1/APOA5/APOA2/CYP4A11/FABP1/APOC3/APOA1
REACTOME_RNA_POLYMERASE_III_TRANSCRIPTION_TERMINATION	REACTOME_RNA_POLYMERASE_III_TRANSCRIPTION_TERMINATION	23	-0.501522	-1.6358	0.0165552	0.0867426	0.0664751	5050	tags=52%, list=27%, signal=38%	CRCP/POLR3K/NFIC/NFIB/POLR2H/POLR1C/POLR3GL/NFIA/POLR2K/POLR2E/POLR2F/POLR2L
REACTOME_MRNA_DECAY_BY_3_TO_5_EXORIBONUCLEASE	REACTOME_MRNA_DECAY_BY_3_TO_5_EXORIBONUCLEASE	16	-0.560823	-1.69415	0.0167311	0.0871691	0.066802	5158	tags=44%, list=27%, signal=32%	WDR61/EXOSC6/EXOSC7/EXOSC1/EXOSC5/DCPS/EXOSC4
WP_ATM_SIGNALING_IN_DEVELOPMENT_AND_DISEASE	WP_ATM_SIGNALING_IN_DEVELOPMENT_AND_DISEASE	45	0.482452	1.52578	0.0166981	0.0871691	0.066802	6812	tags=64%, list=36%, signal=41%	RASGRF1/BUB1/CDK1/CHEK1/TP53BP1/CDK5R1/AURKB/SMC1A/G6PD/RIF1/RBBP8/PRKDC/PPM1D/MRE11/MDC1/ATM/HDAC4/LBR/RNF40/ATF2/ATR/H2AX/RNF20/RAD50/DCLRE1C/KAT5/RNF8/NFKB1/PPP5C
WP_TRANSSULFURATION_ONECARBON_METABOLISM_AND_RELATED_PATHWAYS	WP_TRANSSULFURATION_ONECARBON_METABOLISM_AND_RELATED_PATHWAYS	66	-0.340688	-1.4367	0.0167406	0.0871691	0.066802	4286	tags=45%, list=23%, signal=35%	MTHFD2L/MTHFR/CBS/PCYT2/BCAT2/SOD3/GSS/ETNK2/SHMT2/DMGDH/CDO1/CSAD/MTHFD1/BHMT2/BAAT/DNMT3L/BHMT/MAT1A/GPX4/SARDH/SOD2/SHMT1/GPX1/AGXT2/GPX2/SOD1/GNMT/PEMT/GPX3/CTH
REACTOME_INTERACTIONS_OF_REV_WITH_HOST_CELLULAR_PROTEINS	REACTOME_INTERACTIONS_OF_REV_WITH_HOST_CELLULAR_PROTEINS	37	0.512795	1.56437	0.0168333	0.0874706	0.0670331	7775	tags=76%, list=41%, signal=45%	POM121/TPR/NUP205/NUP160/NUP153/KPNB1/NUP155/NUP37/NUP210/NUP107/NUP188/NDC1/NUP42/NUP58/NUP62/RANBP2/POM121C/NUP93/NUP85/NUP98/NUP133/NUP54/XPO1/RAN/RAE1/RCC1/NPM1/NUP43
REACTOME_DIGESTION	REACTOME_DIGESTION	22	0.585605	1.58235	0.0175945	0.0910498	0.069776	1414	tags=32%, list=7%, signal=29%	CLPS/SI/PNLIP/GUCA2A/CHIA/CEL/LCT
WP_FERROPTOSIS	WP_FERROPTOSIS	64	-0.350333	-1.47005	0.0175679	0.0910498	0.069776	2165	tags=44%, list=11%, signal=39%	VDAC3/SLC3A2/ATG7/SLC39A14/NOX4/CP/AKR1C3/MAP1LC3B/AIFM2/CISD1/CBS/AKR1C1/COQ2/GSS/POR/AKR1C2/TF/PHKG2/ACSL1/GCH1/GPX4/HSPB1/SAT1/FTL/SAT2/STEAP3/MAP1LC3A/CTH
WP_ALPHA_6_BETA_4_SIGNALING_PATHWAY	WP_ALPHA_6_BETA_4_SIGNALING_PATHWAY	33	0.539029	1.60144	0.0177009	0.091412	0.0700535	5313	tags=48%, list=28%, signal=35%	LAMC2/LAMA1/ITGB4/LAMA3/SRC/LAMB1/LAMA5/PRKCA/ITGA6/LAMC1/PIK3R2/GAB1/SOS1/MAPK1/PRKCD/PTPN11
WP_CANONICAL_AND_NONCANONICAL_NOTCH_SIGNALING	WP_CANONICAL_AND_NONCANONICAL_NOTCH_SIGNALING	27	0.553541	1.58576	0.0179324	0.0920407	0.0705353	3321	tags=37%, list=17%, signal=31%	DLK1/DNER/DLL3/MFAP2/JAG1/NOTCH2/MAML2/LEF1/MAML1/NOTCH1
PID_INTEGRIN2_PATHWAY	PID_INTEGRIN2_PATHWAY	28	-0.457808	-1.57617	0.0179147	0.0920407	0.0705353	3345	tags=36%, list=18%, signal=29%	THY1/CCN1/F11R/F10/KNG1/PROC/C3/FGA/FGG/FGB
REACTOME_HEPARAN_SULFATE_HEPARIN_HS_GAG_METABOLISM	REACTOME_HEPARAN_SULFATE_HEPARIN_HS_GAG_METABOLISM	55	0.470088	1.54457	0.017896	0.0920407	0.0705353	4432	tags=38%, list=23%, signal=29%	HS3ST4/HS3ST5/HS6ST2/NDST4/B3GAT2/HPSE2/GPC5/HS3ST1/GPC2/GPC4/HS6ST3/HPSE/GPC3/XYLT1/AGRN/HSPG2/HS3ST6/IDS/HS3ST3A1/NDST2/CSPG5
WP_ALANINE_AND_ASPARTATE_METABOLISM	WP_ALANINE_AND_ASPARTATE_METABOLISM	12	-0.63422	-1.7597	0.0181207	0.0928181	0.071131	1384	tags=67%, list=7%, signal=62%	GOT2/ABAT/PC/ASL/GOT1/AGXT/ASS1/GPT
WP_GLIOBLASTOMA_SIGNALING_PATHWAYS	WP_GLIOBLASTOMA_SIGNALING_PATHWAYS	82	0.430336	1.50583	0.0182294	0.093185	0.0714123	6719	tags=55%, list=35%, signal=36%	PRKCG/IGF1R/BRCA2/MAP2K6/BRCA1/SRC/CBL/CDK4/PRKCA/CDK6/CCND2/FGFR1/PLCG1/CDK2/RAF1/PRKCI/PRKCB/EP300/MSH6/ATM/NF1/PIK3R2/PRKCQ/CDKN2C/AKT3/PIK3C2A/GAB1/NRAS/KRAS/PIK3CG/MAPK1/PIK3CA/RB1/PRKCD/PIK3CD/BRAF/TSC1/FGFR2/E2F1/PDPK1/PDGFRA/MDM4/GRB2/PDGFRB/CCND1
KEGG_PRION_DISEASES	KEGG_PRION_DISEASES	35	-0.438293	-1.62469	0.0185338	0.0945486	0.0724572	1836	tags=43%, list=10%, signal=39%	C1QA/FYN/C5/MAP2K2/PRKACA/PRKACG/EGR1/HSPA1A/C7/C6/SOD1/C8A/C8B/C8G/C9
REACTOME_SCAVENGING_BY_CLASS_A_RECEPTORS	REACTOME_SCAVENGING_BY_CLASS_A_RECEPTORS	19	-0.525778	-1.64407	0.0188953	0.0956172	0.0732761	772	tags=58%, list=4%, signal=56%	CALR/APOB/HSP90B1/COLEC11/MASP1/SCARA5/FTL/SCGB3A2/APOE/MARCO/APOA1
WP_MBDNF_AND_PROBDNF_REGULATION_OF_GABA_NEUROTRANSMISSION	WP_MBDNF_AND_PROBDNF_REGULATION_OF_GABA_NEUROTRANSMISSION	38	0.512096	1.57367	0.0188738	0.0956172	0.0732761	4834	tags=50%, list=25%, signal=37%	GABRA5/GABRG2/GABRG3/GABRQ/GABRA4/GABRA2/GABRB3/GABRA3/GABRG1/GABRB2/GABRB1/PLCG1/JAK2/ROCK1/BDNF/PIK3R2/PIK3CG/CREB1/PIK3CA
REACTOME_AURKA_ACTIVATION_BY_TPX2	REACTOME_AURKA_ACTIVATION_BY_TPX2	72	0.432501	1.47601	0.0187935	0.0956172	0.0732761	6567	tags=51%, list=35%, signal=34%	NEK2/CDK1/PLK4/PLK1/TPX2/HMMR/CNTRL/CEP135/CEP152/CEP290/CEP192/CCP110/NEDD1/NDE1/HAUS6/CENPJ/MAPRE1/CKAP5/AURKA/DYNC1I2/ALMS1/HAUS3/CEP250/CEP78/DYNC1H1/HAUS2/AKAP9/DCTN1/CEP76/CLASP1/CSNK1D/HAUS5/CEP164/PRKAR2B/OFD1/TUBG1/CEP72
NABA_ECM_REGULATORS	NABA_ECM_REGULATORS	237	0.346641	1.34529	0.0188926	0.0956172	0.0732761	3026	tags=23%, list=16%, signal=19%	PRSS1/PRSS2/CTSE/MEP1A/CST4/CST1/ITIH5/SERPINB7/ADAM18/MMP10/CTSV/SERPINB4/ADAMTS20/ADAMTS16/CST8/SERPINI1/TMPRSS15/MMP12/MMP7/MMP24/MMP1/PRSS12/MMP3/EGLN3/MMP13/ADAM28/ADAM9/HPSE2/ADAMDEC1/MMP16/ADAM32/ADAMTS6/SERPINB3/ASTL/SERPINE2/ADAM11/ADAM17/ADAM2/MMP11/ADAM22/ADAMTS3/OGFOD2/MMP20/HPSE/LOX/CST2/SULF1/MMP14/ADAMTS19/CST6/ITIH6/HMSD/SERPINB5/ADAMTS9
KEGG_ALANINE_ASPARTATE_AND_GLUTAMATE_METABOLISM	KEGG_ALANINE_ASPARTATE_AND_GLUTAMATE_METABOLISM	32	-0.435714	-1.58811	0.0189711	0.0958081	0.0734224	1749	tags=41%, list=9%, signal=37%	GPT2/ACY3/GOT2/ABAT/NIT2/GLS2/ALDH4A1/ASL/AGXT2/GOT1/AGXT/ASS1/GPT
REACTOME_STIMULI_SENSING_CHANNELS	REACTOME_STIMULI_SENSING_CHANNELS	106	0.398257	1.44499	0.0190335	0.0959305	0.0735162	3469	tags=26%, list=18%, signal=22%	CLCA1/TTYH1/MCOLN3/WNK2/TRPM5/ASIC1/TRPV5/ANO9/UNC80/TRPM3/TRPC7/RYR2/BEST3/BSND/TRPV6/TRPC1/ANO4/NALCN/TRPA1/TRDN/TTYH3/CASQ1/SLC9C1/CLCN2/RAF1/MCOLN2/ANO3/TRPM6
KEGG_TERPENOID_BACKBONE_BIOSYNTHESIS	KEGG_TERPENOID_BACKBONE_BIOSYNTHESIS	15	-0.567191	-1.66543	0.019112	0.0959413	0.0735245	6293	tags=67%, list=33%, signal=45%	IDI1/GGPS1/ACAT2/DHDDS/PDSS2/MVK/HMGCS2/MVD/PMVK/ACAT1
KEGG_DILATED_CARDIOMYOPATHY	KEGG_DILATED_CARDIOMYOPATHY	90	0.410939	1.45169	0.0191059	0.0959413	0.0735245	4757	tags=43%, list=25%, signal=33%	ITGB8/TGFB2/CACNG4/ITGA3/ITGB6/ITGB4/ITGA2/CACNB4/RYR2/CACNG6/MYH7/TNNT2/ADCY7/CACNG5/PRKX/TNNC1/SGCG/ITGB1/ADCY6/ITGA6/CACNA2D2/ITGA4/ADCY3/CACNA1D/ITGAV/CACNA1F/ITGB7/ADCY5/CACNB1/ITGA8/TNNI3/CACNA1S/CACNG1/ITGA5/CACNB3/CACNA2D3/TTN/SGCB/TNF
WP_LIVER_X_RECEPTOR_PATHWAY	WP_LIVER_X_RECEPTOR_PATHWAY	10	-0.65921	-1.71487	0.0193022	0.0967032	0.0741084	5163	tags=80%, list=27%, signal=58%	CYP7A1/CYP3A4/SREBF1/NR1H3/ABCG8/RXRA/ABCG5/CYP2B6
REACTOME_TRAF6_MEDIATED_NF_KB_ACTIVATION	REACTOME_TRAF6_MEDIATED_NF_KB_ACTIVATION	25	-0.463878	-1.56919	0.0193791	0.0968954	0.0742557	2148	tags=16%, list=11%, signal=14%	RNF135/NFKBIB/S100A12/SAA1
REACTOME_SYNTHESIS_SECRETION_AND_DEACYLATION_OF_GHRELIN	REACTOME_SYNTHESIS_SECRETION_AND_DEACYLATION_OF_GHRELIN	19	-0.522443	-1.63364	0.0200405	0.100004	0.0766377	3825	tags=42%, list=20%, signal=34%	SEC11C/SPCS1/BCHE/GH1/INS/UCN/IGF1/PCSK1
REACTOME_ACETYLCHOLINE_NEUROTRANSMITTER_RELEASE_CYCLE	REACTOME_ACETYLCHOLINE_NEUROTRANSMITTER_RELEASE_CYCLE	17	0.625278	1.61569	0.0203404	0.101107	0.0774829	2598	tags=41%, list=14%, signal=36%	SNAP25/PPFIA4/SLC5A7/SLC18A3/TSPOAP1/SYT1/CHAT
REACTOME_CLASS_A_1_RHODOPSIN_LIKE_RECEPTORS	REACTOME_CLASS_A_1_RHODOPSIN_LIKE_RECEPTORS	325	0.331421	1.31156	0.0203419	0.101107	0.0774829	3499	tags=27%, list=18%, signal=22%	SST/CXCL5/HTR2C/P2RY4/TAC1/SSTR3/TRH/HTR1D/PLPPR5/CCKBR/AVPR1B/TACR3/ADORA2B/MTNR1B/PROK1/CNR1/HTR4/OPRK1/PDYN/GRP/NPY4R/NPFFR1/EDN3/PRLHR/PROKR1/RXFP3/OXGR1/NMU/CHRM4/CCR8/CXCL6/DRD5/NPFFR2/HTR1B/HCAR1/HTR1F/MLNR/MTNR1A/ACKR4/CXCL1/DRD2/PTGDR2/CCK/ADORA1/OXTR/LPAR2/MCHR2/RLN2/UTS2R/LPAR1/HCAR3/PTGFR/OPN1SW/GHSR/CXCL3/SSTR1/HCRTR1/RLN3/CXCR5/TAC3/PLPPR1/TRHR/CXCL9/CCR3/PTGER4/XCL1/CHRM3/MC4R/CXCL…
WP_PREIMPLANTATION_EMBRYO	WP_PREIMPLANTATION_EMBRYO	58	0.468149	1.5541	0.0204848	0.101616	0.0778734	3421	tags=34%, list=18%, signal=28%	SIX3/FOXD1/BARX2/IRX5/SOX2/CDX2/ATP1A1/DLX2/FOXQ1/ZFP42/TFAP2B/ZSCAN4/MYBL1/NLRP5/E2F5/CELF3/ZFP36L2/MACROH2A2/HMGA1/PBX1
BIOCARTA_VITCB_PATHWAY	BIOCARTA_VITCB_PATHWAY	11	0.682969	1.59278	0.0208357	0.103153	0.0790513	2544	tags=27%, list=13%, signal=24%	COL4A6/SLC2A1/COL4A5
REACTOME_RHOA_GTPASE_CYCLE	REACTOME_RHOA_GTPASE_CYCLE	149	0.372466	1.40357	0.0209047	0.103292	0.0791574	6464	tags=42%, list=34%, signal=28%	ANLN/DEPDC1B/PLEKHG4/ECT2/VAV3/ARHGAP44/RACGAP1/ARHGAP11A/ARHGAP28/ARHGAP5/DIAPH3/CIT/SRGAP1/TJP2/ARHGAP11B/PREX2/IQGAP1/MYO9A/ARHGEF3/ARHGEF2/ARHGAP39/ARHGEF25/ARAP2/ARHGEF10/VANGL1/ARHGAP26/FARP1/DOCK2/TRIO/ROCK1/ARHGEF11/PIK3R2/ARHGAP40/ROCK2/ARHGAP8/ARHGAP32/LBR/OPHN1/TEX2/TAGAP/ARHGEF19/ARHGEF17/TMPO/ARHGAP29/ARHGAP21/SLK/ABR/ARHGAP18/PKN2/TFRC/STARD13/IQGAP3/ARHGDIA/ERBIN/AKAP13/GMIP/ARHGAP…
REACTOME_G_ALPHA_I_SIGNALLING_EVENTS	REACTOME_G_ALPHA_I_SIGNALLING_EVENTS	310	0.335345	1.32245	0.0209964	0.103541	0.0793487	3669	tags=27%, list=19%, signal=22%	SST/CXCL5/P2RY4/SSTR3/HTR1D/GRM3/ITPR3/MTNR1B/PRKCG/CNR1/OPRK1/PDYN/NPY4R/RXFP3/NBEA/OXGR1/TAS2R38/NMU/CHRM4/CCR8/CXCL6/GPSM2/HTR1B/RGS13/HCAR1/HTR1F/MTNR1A/CXCL1/PTGDR2/TAS2R5/SRC/GRM4/ADORA1/LPAR2/CASR/MCHR2/RGSL1/TAS2R31/TAS2R19/GABBR1/RGS17/LPAR1/HCAR3/ADCY7/PLCB1/PLA2G4A/OPN1SW/CXCL3/PRKX/KPNA2/SSTR1/PLCB4/RLN3/GRM7/CXCR5/PRKCA/GNGT1/ADCY6/PPP2R5D/CXCL9/CCR3/ADCY3/CXCL10/AGTR2/CCR6/RGS4/TAS2…
WP_PI3KAKT_SIGNALING_PATHWAY	WP_PI3KAKT_SIGNALING_PATHWAY	335	0.33099	1.31216	0.0211949	0.104315	0.079942	3785	tags=24%, list=20%, signal=20%	FGF4/IGF2/LAMC2/COL2A1/FGF5/FGF20/ITGB8/COL4A6/PRL/COL9A2/LAMA1/IGF1R/ITGA3/ITGB6/TGFA/ITGB4/ITGA2/CCNE2/CSF3R/IBSP/FGF2/LAMA3/PDGFD/FGF11/EFNA5/RELN/COL9A3/PRKAA2/PPP2R2B/BRCA1/FGF3/LPAR2/LAMB1/KITLG/LPAR1/LAMA5/VEGFD/FGF9/PPP2R3A/FGF13/COMP/CDK4/TNN/PRKCA/MYB/GNGT1/ITGB1/TNR/PPP2R5D/TNC/THBS4/CDK6/COL4A5/CCND2/ITGA6/FGFR1/GH2/LAMC1/ITGA4/CDK2/RAF1/IL2RA/ITGAV/GNG4/SYK/NTF4/CREB5/FGF14/PRLR/FASL…
KEGG_TGF_BETA_SIGNALING_PATHWAY	KEGG_TGF_BETA_SIGNALING_PATHWAY	85	0.410877	1.44121	0.0214781	0.105503	0.0808521	6415	tags=52%, list=34%, signal=34%	PITX2/TGFB2/AMH/BMP4/NODAL/BMP7/BMPR1B/RBL1/LTBP1/SMURF2/COMP/E2F5/ZFYVE16/TFDP1/THBS4/IFNG/SMAD3/ACVR2B/BMP8A/EP300/ROCK1/ACVR1/ROCK2/SMAD5/BMPR1A/BMP6/THBS2/LEFTY2/TNF/MAPK1/SMAD7/RPS6KB1/BMPR2/SP1/BMP8B/INHBE/GDF7/ZFYVE9/TGFB1/ACVR2A/CREBBP/RBL2/AMHR2/SMAD9
BIOCARTA_CELLCYCLE_PATHWAY	BIOCARTA_CELLCYCLE_PATHWAY	23	0.575134	1.56958	0.0216005	0.105897	0.081154	3991	tags=48%, list=21%, signal=38%	CDK1/CCNB1/CDC25A/RBL1/CDK4/TFDP1/CDK6/CCND2/CDK2/CCNA1/CDKN2C
REACTOME_GLYCOGEN_SYNTHESIS	REACTOME_GLYCOGEN_SYNTHESIS	14	-0.568646	-1.62812	0.0218864	0.106167	0.0813613	4889	tags=57%, list=26%, signal=42%	EPM2A/UBB/NHLRC1/PGM1/RPS27A/GYS2/UBA52/UGP2
REACTOME_REGULATION_OF_GENE_EXPRESSION_IN_LATE_STAGE_BRANCHING_MORPHOGENESIS_PANCREATIC_BUD_PRECURSOR_CELLS	REACTOME_REGULATION_OF_GENE_EXPRESSION_IN_LATE_STAGE_BRANCHING_MORPHOGENESIS_PANCREATIC_BUD_PRECURSOR_CELLS	16	0.62777	1.61372	0.0218316	0.106167	0.0813613	3929	tags=56%, list=21%, signal=45%	ONECUT3/HNF1B/MAML2/MAMLD1/MAML1/EP300/NOTCH1/ONECUT1/NEUROG3
REACTOME_NEGATIVE_REGULATION_OF_FGFR1_SIGNALING	REACTOME_NEGATIVE_REGULATION_OF_FGFR1_SIGNALING	33	0.530533	1.5762	0.0219089	0.106167	0.0813613	2649	tags=30%, list=14%, signal=26%	FGF4/FGF5/FGF20/FGF2/SRC/FGF3/ANOS1/CBL/FGF9/FGFR1
REACTOME_BLOOD_GROUP_SYSTEMS_BIOSYNTHESIS	REACTOME_BLOOD_GROUP_SYSTEMS_BIOSYNTHESIS	21	0.582403	1.5617	0.0217276	0.106167	0.0813613	1153	tags=29%, list=6%, signal=27%	FUT9/B3GALT5/B3GALT1/B3GALT2/FUT3/FUT4
REACTOME_GABA_RECEPTOR_ACTIVATION	REACTOME_GABA_RECEPTOR_ACTIVATION	60	0.455506	1.52015	0.0219061	0.106167	0.0813613	3563	tags=37%, list=19%, signal=30%	KCNJ10/KCNJ16/GABRA5/GABRG2/GABRG3/GABRQ/GABRA4/GABRA2/GABRB3/GABRA3/KCNJ9/GABRB2/GABBR1/GABRB1/ADCY7/GNGT1/ADCY6/ADCY3/GNG4/KCNJ5/GNB3/ADCY5
WP_FRAGILE_X_SYNDROME	WP_FRAGILE_X_SYNDROME	120	0.393576	1.45528	0.0217472	0.106167	0.0813613	5595	tags=40%, list=29%, signal=28%	GRIA2/GRIN2A/KCNC1/CNR1/GRM5/GABRG2/GRIN2B/GRM1/KCND2/HCN1/EPS8L1/HOXB8/GAD1/SRC/DNM1/GABRB2/GRIP1/PLCB1/AKAP5/PRKCA/HOMER1/PLCG1/RAF1/GRIN1/SYNGAP1/AGO2/CAMK4/NF1/BDNF/GRIP2/ARHGAP32/SH3GL3/GAB1/KRAS/SOS1/EIF4A1/MAPK1/CREB1/SLC16A1/TTI1/RPS6KB1/MMP9/CLTC/PTPN11/PRKAR1A/DICER1/BRAF/DLG4
REACTOME_KETONE_BODY_METABOLISM	REACTOME_KETONE_BODY_METABOLISM	10	-0.653563	-1.70018	0.0220769	0.106776	0.0818277	2500	tags=60%, list=13%, signal=52%	BDH2/OXCT2/HMGCS2/BDH1/ACAT1/HMGCL
REACTOME_N_GLYCAN_TRIMMING_IN_THE_ER_AND_CALNEXIN_CALRETICULIN_CYCLE	REACTOME_N_GLYCAN_TRIMMING_IN_THE_ER_AND_CALNEXIN_CALRETICULIN_CYCLE	35	-0.429728	-1.59294	0.0221501	0.106924	0.0819411	6676	tags=60%, list=35%, signal=39%	RNF139/SYVN1/OS9/UBC/EDEM2/CALR/EDEM1/MLEC/RNF103/RNF5/PDIA3/PRKCSH/AMFR/MAN1B1/UBB/RNF185/DERL2/RPS27A/UBXN1/DERL1/UBA52
PID_TOLL_ENDOGENOUS_PATHWAY	PID_TOLL_ENDOGENOUS_PATHWAY	24	-0.459889	-1.53639	0.0225602	0.108695	0.0832987	630	tags=12%, list=3%, signal=12%	LY96/CD14/SFTPA1
WP_DISRUPTION_OF_POSTSYNAPTIC_SIGNALING_BY_CNV	WP_DISRUPTION_OF_POSTSYNAPTIC_SIGNALING_BY_CNV	33	0.527865	1.56827	0.0227129	0.108806	0.083383	3449	tags=33%, list=18%, signal=27%	NLGN1/GRIN2A/GRIN2B/GRM1/NRXN1/RYR2/DLGAP1/NRXN3/HOMER1/GRIN1/SYNGAP1
PID_BARD1_PATHWAY	PID_BARD1_PATHWAY	29	0.53428	1.55419	0.0227055	0.108806	0.083383	5443	tags=52%, list=29%, signal=37%	BARD1/BRCA1/FANCD2/RAD51/TOPBP1/FANCE/CDK2/RBBP8/PRKDC/MRE11/ATM/FANCA/FANCL/PCNA/ATR
REACTOME_PLATELET_AGGREGATION_PLUG_FORMATION	REACTOME_PLATELET_AGGREGATION_PLUG_FORMATION	38	-0.404214	-1.51185	0.0226347	0.108806	0.083383	1165	tags=24%, list=6%, signal=22%	ADRA2B/VWF/RASGRP2/RAPGEF3/F2/FGA/FGG/FGB/GP9
REACTOME_SENSORY_PROCESSING_OF_SOUND_BY_OUTER_HAIR_CELLS_OF_THE_COCHLEA	REACTOME_SENSORY_PROCESSING_OF_SOUND_BY_OUTER_HAIR_CELLS_OF_THE_COCHLEA	55	0.46226	1.51886	0.0234084	0.111924	0.0857732	787	tags=15%, list=4%, signal=14%	MYO3A/XIRP2/PCDH15/USH1G/OTOG/USH1C/OTOGL/CHRNA9
REACTOME_P130CAS_LINKAGE_TO_MAPK_SIGNALING_FOR_INTEGRINS	REACTOME_P130CAS_LINKAGE_TO_MAPK_SIGNALING_FOR_INTEGRINS	15	-0.555932	-1.63237	0.023587	0.112564	0.0862633	260	tags=27%, list=1%, signal=26%	VWF/FGA/FGG/FGB
REACTOME_REGULATION_OF_TP53_ACTIVITY_THROUGH_PHOSPHORYLATION	REACTOME_REGULATION_OF_TP53_ACTIVITY_THROUGH_PHOSPHORYLATION	92	0.422461	1.49949	0.0239632	0.114143	0.0874732	5056	tags=45%, list=27%, signal=33%	CCNA2/BLM/CHEK1/BRIP1/TAF4B/TPX2/BARD1/PRKAA2/EXO1/BRCA1/CDK5R1/AURKB/TOPBP1/TAF6/RFC3/DYRK2/CDK2/TAF1/WRN/RMI2/DNA2/TAF2/RMI1/RBBP8/MRE11/AURKA/RHNO1/ATM/CCNA1/HIPK1/NUAK1/TAF4/TAF1L/CSNK2A1/TAF9B/RPA1/RFC4/RFC5/TAF3/RAD1/SSRP1
REACTOME_ACETYLCHOLINE_BINDING_AND_DOWNSTREAM_EVENTS	REACTOME_ACETYLCHOLINE_BINDING_AND_DOWNSTREAM_EVENTS	14	0.642135	1.59193	0.0241187	0.114666	0.0878745	2294	tags=57%, list=12%, signal=50%	CHRNA7/CHRNA9/CHRNB3/CHRNA1/CHRNB2/CHRNA6/CHRNA3/CHRNA5
WP_RETINOL_METABOLISM	WP_RETINOL_METABOLISM	17	-0.517828	-1.57201	0.0243285	0.115445	0.0884715	4533	tags=71%, list=24%, signal=54%	PNPLA4/AOX1/BCO1/RDH13/RDH12/ALDH1A1/CYP3A7/DHRS4/CYP1A1/ADH1A/AWAT2/CYP2A6
WP_GASTRIC_CANCER_NETWORK_2	WP_GASTRIC_CANCER_NETWORK_2	31	0.532856	1.56436	0.0245175	0.116123	0.088991	6107	tags=58%, list=32%, signal=39%	TOP2A/SNURF/FANCI/COL9A3/UBE2C/RFC3/UBE2T/CEBPZ/LMNB2/DSCC1/LBR/RFC4/ATAD2/AHCTF1/CTNNB1/CHTF8/PLAC8/CHTF18
WP_CHOLESTASIS	WP_CHOLESTASIS	19	-0.507673	-1.58746	0.0246279	0.116427	0.0892237	2366	tags=58%, list=12%, signal=51%	NR1H4/SCARB1/ABCG8/RXRA/ABCB11/ABCG5/NR1I3/EPHX1/ABCB4/SLC10A1/SLC22A1
REACTOME_FGFR2C_LIGAND_BINDING_AND_ACTIVATION	REACTOME_FGFR2C_LIGAND_BINDING_AND_ACTIVATION	13	0.644553	1.57978	0.0246805	0.116457	0.0892466	986	tags=31%, list=5%, signal=29%	FGF4/FGF5/FGF20/FGF2
REACTOME_ABERRANT_REGULATION_OF_MITOTIC_G1_S_TRANSITION_IN_CANCER_DUE_TO_RB1_DEFECTS	REACTOME_ABERRANT_REGULATION_OF_MITOTIC_G1_S_TRANSITION_IN_CANCER_DUE_TO_RB1_DEFECTS	17	0.614795	1.5886	0.0247972	0.116789	0.0895008	2970	tags=47%, list=16%, signal=40%	CCNE2/E2F2/CDK4/TFDP1/CDK6/CCND2/E2F3/CDK2
WP_ENDOTHELIN_PATHWAYS	WP_ENDOTHELIN_PATHWAYS	31	-0.423764	-1.52651	0.0250506	0.117323	0.0899101	1211	tags=19%, list=6%, signal=18%	ADRA1A/NPY1R/ADRB1/RAMP1/NPY/CALCA
REACTOME_MOLECULES_ASSOCIATED_WITH_ELASTIC_FIBRES	REACTOME_MOLECULES_ASSOCIATED_WITH_ELASTIC_FIBRES	37	0.497022	1.51625	0.0250244	0.117323	0.0899101	2424	tags=32%, list=13%, signal=28%	ITGB8/TGFB2/EMILIN3/ITGB6/BMP4/FBN2/BMP7/MFAP2/FBLN1/LTBP1/MFAP3/ITGB1
REACTOME_ACTIVATED_PKN1_STIMULATES_TRANSCRIPTION_OF_AR_ANDROGEN_RECEPTOR_REGULATED_GENES_KLK2_AND_KLK3	REACTOME_ACTIVATED_PKN1_STIMULATES_TRANSCRIPTION_OF_AR_ANDROGEN_RECEPTOR_REGULATED_GENES_KLK2_AND_KLK3	66	-0.330664	-1.39442	0.0250001	0.117323	0.0899101	3946	tags=30%, list=21%, signal=24%	H2AC6/H4C9/H3C11/AR/H2BC5/H4C3/H2BC10/H2AB1/H3C4/H4C6/H2AC8/H2AC7/H2AC20/KLK2/H2AC19/H2AC18/H2AJ/H3C14/H4C11/KLK3
REACTOME_POST_TRANSLATIONAL_MODIFICATION_SYNTHESIS_OF_GPI_ANCHORED_PROTEINS	REACTOME_POST_TRANSLATIONAL_MODIFICATION_SYNTHESIS_OF_GPI_ANCHORED_PROTEINS	92	0.420315	1.49188	0.0257382	0.120319	0.0922062	1455	tags=16%, list=8%, signal=15%	CEACAM7/PRSS21/CEACAM5/GP2/LY6K/LYPD8/LYPD6B/PRSS41/CNTN5/NTNG1/MELTF/LY6G6C/NTM/MDGA2/RAET1L
REACTOME_ESTABLISHMENT_OF_SISTER_CHROMATID_COHESION	REACTOME_ESTABLISHMENT_OF_SISTER_CHROMATID_COHESION	11	0.674161	1.57224	0.0258588	0.120641	0.0924534	6199	tags=100%, list=33%, signal=67%	ESCO2/STAG1/SMC3/CDCA5/SMC1A/STAG2/ESCO1/WAPL/PDS5B/RAD21/PDS5A
WP_TRANSCRIPTION_FACTOR_REGULATION_IN_ADIPOGENESIS	WP_TRANSCRIPTION_FACTOR_REGULATION_IN_ADIPOGENESIS	22	-0.48159	-1.55027	0.0259031	0.120641	0.0924534	3265	tags=36%, list=17%, signal=30%	RXRA/PPARGC1A/SLC2A4/FOXO1/PCK2/CEBPD/CEBPB/ADIPOQ
WP_GLUTATHIONE_METABOLISM	WP_GLUTATHIONE_METABOLISM	18	-0.523846	-1.59812	0.0260291	0.121004	0.0927312	3756	tags=56%, list=20%, signal=45%	OPLAH/GSS/GSTM1/GSTA5/GPX4/GGT5/GPX1/GSTA1/GPX2/GPX3
KEGG_PROTEIN_EXPORT	KEGG_PROTEIN_EXPORT	23	-0.484546	-1.58043	0.0262691	0.121889	0.0934098	7463	tags=78%, list=39%, signal=48%	SRP54/SEC11A/SRPRA/SPCS2/SEC61A1/SPCS3/SRP9/SEC62/HSPA5/SRP14/SRP19/OXA1L/SEC11C/SPCS1/SRPRB/SEC61G/SEC61B/IMMP2L
WP_NUCLEOTIDE_GPCRS	WP_NUCLEOTIDE_GPCRS	11	0.672435	1.56821	0.0263165	0.121889	0.0934098	4034	tags=45%, list=21%, signal=36%	P2RY4/ADORA2B/ADORA1/P2RY1/P2RY6
PID_ATM_PATHWAY	PID_ATM_PATHWAY	34	0.516305	1.54435	0.0268765	0.123799	0.0948734	4116	tags=41%, list=22%, signal=32%	BLM/TP53BP1/BRCA1/CDC25A/FANCD2/SMC3/ABRAXAS1/SMC1A/CDC25C/RBBP8/MRE11/MDC1/ATM/ABL1
REACTOME_DEFECTS_IN_VITAMIN_AND_COFACTOR_METABOLISM	REACTOME_DEFECTS_IN_VITAMIN_AND_COFACTOR_METABOLISM	22	-0.479448	-1.54337	0.0268714	0.123799	0.0948734	6175	tags=68%, list=32%, signal=46%	LMBRD1/MMADHC/PCCA/ABCD4/MCCC2/CBLIF/AMN/MMUT/MMACHC/BTD/CD320/MMAA/PCCB/PC/MMAB
REACTOME_GAP_JUNCTION_ASSEMBLY	REACTOME_GAP_JUNCTION_ASSEMBLY	38	0.496517	1.52579	0.0268121	0.123799	0.0948734	1678	tags=24%, list=9%, signal=22%	TUBA3C/GJB6/GJA3/GJB4/TUBB3/GJB7/GJB3/TUBAL3/TUBA1B
PID_A6B1_A6B4_INTEGRIN_PATHWAY	PID_A6B1_A6B4_INTEGRIN_PATHWAY	46	0.472204	1.50286	0.0271085	0.12464	0.0955175	3622	tags=30%, list=19%, signal=25%	LAMC2/LAMA1/ITGB4/LAMA3/MST1R/IL1A/LAMB1/LAMA5/PRKCA/ITGB1/ITGA6/LAMC1/EGF/YWHAQ
REACTOME_UCH_PROTEINASES	REACTOME_UCH_PROTEINASES	101	-0.286909	-1.2966	0.0272396	0.125014	0.0958042	5037	tags=42%, list=27%, signal=31%	PSMC2/PSMB5/ACTB/INO80C/PSMB2/PSMD4/PSMB9/PSMC4/PSMD8/ADRM1/PSMA5/PSMA4/UBB/H2AC6/PSMB10/PSMB4/PSMA3/PSMA7/PSMD13/TFPT/RPS27A/PSMB11/PSMC5/PSMC3/PSME1/H2AC8/H2AC17/PSMB8/PSMB1/H2AC7/PSMB7/UBA52/PSMB6/PSMA1/PSME2/H2AC20/NEDD8/H2AC19/PSMB3/SEM1/H2AC18/UCHL3
WP_TRIACYLGLYCERIDE_SYNTHESIS	WP_TRIACYLGLYCERIDE_SYNTHESIS	24	-0.447838	-1.49613	0.0274112	0.125572	0.0962321	4655	tags=46%, list=24%, signal=35%	PNPLA2/MOGAT1/LIPC/LIPF/DGAT2/GK/MOGAT3/AGPAT2/DGAT1/GPD1/MOGAT2
REACTOME_E2F_MEDIATED_REGULATION_OF_DNA_REPLICATION	REACTOME_E2F_MEDIATED_REGULATION_OF_DNA_REPLICATION	22	0.571224	1.54349	0.0275527	0.125991	0.0965532	2419	tags=36%, list=13%, signal=32%	CDK1/ORC1/ORC6/PRIM1/CCNB1/POLA1/MCM8/TFDP1
REACTOME_ASSEMBLY_OF_THE_HIV_VIRION	REACTOME_ASSEMBLY_OF_THE_HIV_VIRION	16	-0.538793	-1.6276	0.0276798	0.126342	0.0968224	4143	tags=50%, list=22%, signal=39%	PPIA/UBB/VPS37D/RPS27A/MVB12A/FURIN/UBA52/VPS28
REACTOME_RHO_GTPASE_EFFECTORS	REACTOME_RHO_GTPASE_EFFECTORS	323	0.324456	1.28482	0.0279323	0.127264	0.0975287	4758	tags=32%, list=25%, signal=25%	TUBA3C/CFTR/BUB1B/KIF18A/KIF5A/CENPF/BUB1/CENPI/KIF14/CENPE/TUBB3/PFN2/ERCC6L/CENPK/NOX3/SGO2/TUBAL3/NUF2/CDCA8/H2BC7/INCENP/PLK1/KNTC1/MAD2L1/KIF2C/CENPA/KLC3/WASF1/H2BC1/SRC/ZWINT/TUBA1B/SGO1/CENPL/DYNC1I1/CDC20/SPDL1/DIAPH3/CIT/FMNL2/NDC80/SPC25/SKA1/RCC2/AURKB/H2BC6/PRKCA/H4-16/DYNC1LI2/ITGB1/IQGAP1/PPP2R5D/TUBA1C/CENPU/FLNA/NUP160/H3C13/KIF2A/H4C5/NDE1/ABI2/LIMK1/PPP1R12A/ZWILCH/BIRC5/CYBB/T…
REACTOME_PI_3K_CASCADE_FGFR1	REACTOME_PI_3K_CASCADE_FGFR1	21	0.57094	1.53096	0.0280271	0.127465	0.0976826	3279	tags=38%, list=17%, signal=32%	FGF4/FGF5/FGF20/FGF2/FGF3/FGF9/FGFR1/FRS2
WP_ARSENIC_METABOLISM_AND_REACTIVE_OXYGEN_SPECIES_GENERATION	WP_ARSENIC_METABOLISM_AND_REACTIVE_OXYGEN_SPECIES_GENERATION	10	-0.637469	-1.65831	0.0285069	0.129199	0.0990114	2783	tags=70%, list=15%, signal=60%	CAT/COA3/UQCRFS1/SOD2/SOD1/GSTO1/SDHA
REACTOME_METABOLISM_OF_FAT_SOLUBLE_VITAMINS	REACTOME_METABOLISM_OF_FAT_SOLUBLE_VITAMINS	48	-0.363341	-1.42169	0.0285111	0.129199	0.0990114	1038	tags=29%, list=5%, signal=28%	SDC1/GPIHBP1/AKR1C4/APOC2/AKR1B10/BCO2/APOE/APOA2/RBP4/VKORC1/APOC3/APOA1/TTR/APOA4
REACTOME_MITOCHONDRIAL_BIOGENESIS	REACTOME_MITOCHONDRIAL_BIOGENESIS	92	-0.30078	-1.34299	0.028574	0.129251	0.0990516	6011	tags=47%, list=32%, signal=32%	HDAC3/PPARA/ATP5PB/CHCHD6/ATP5F1B/HSPA9/TFB1M/SAMM50/ATP5F1C/ESRRA/ATP5F1A/TFB2M/CALM1/ATP5MC2/APOO/SIRT3/MICOS10/CYCS/PRKAG2/SIRT5/SSBP1/TMEM11/POLRMT/MAPK12/RXRA/PPARGC1A/ALAS1/ATP5MC3/IDH2/ACSS2/ATP5PD/ATP5MG/ATP5MC1/MAPK11/SOD2/PRKAG3/ATP5PF/ATP5F1E/MICOS13/ATP5MF/ATP5PO/ATP5F1D/ATP5ME
REACTOME_ION_TRANSPORT_BY_P_TYPE_ATPASES	REACTOME_ION_TRANSPORT_BY_P_TYPE_ATPASES	55	0.456872	1.50115	0.0287371	0.129755	0.099438	3938	tags=36%, list=21%, signal=29%	ATP12A/ATP10B/ATP1A4/ATP1A1/ATP13A4/ATP8A2/FXYD2/ATP2C2/ATP10A/FXYD3/ATP11A/ATP8B2/ATP7A/ATP2B1/ATP9A/ATP1A2/ATP10D/ATP8A1/ATP11B/ATP7B
REACTOME_ERYTHROCYTES_TAKE_UP_CARBON_DIOXIDE_AND_RELEASE_OXYGEN	REACTOME_ERYTHROCYTES_TAKE_UP_CARBON_DIOXIDE_AND_RELEASE_OXYGEN	13	-0.605931	-1.70475	0.0289921	0.130266	0.0998294	931	tags=54%, list=5%, signal=51%	CYB5R1/CA2/SLC4A1/CA4/HBB/HBA2/HBA1
REACTOME_ADVANCED_GLYCOSYLATION_ENDPRODUCT_RECEPTOR_SIGNALING	REACTOME_ADVANCED_GLYCOSYLATION_ENDPRODUCT_RECEPTOR_SIGNALING	13	-0.605663	-1.704	0.0289921	0.130266	0.0998294	341	tags=23%, list=2%, signal=23%	LGALS3/S100A12/SAA1
REACTOME_LYSINE_CATABOLISM	REACTOME_LYSINE_CATABOLISM	12	-0.608345	-1.68791	0.0290056	0.130266	0.0998294	3191	tags=75%, list=17%, signal=62%	DLST/HYKK/AASS/AADAT/ALDH7A1/PHYKPL/PIPOX/GCDH/CRYM
REACTOME_HOMOLOGY_DIRECTED_REPAIR	REACTOME_HOMOLOGY_DIRECTED_REPAIR	137	0.380372	1.42842	0.0290613	0.130284	0.0998429	5588	tags=45%, list=29%, signal=32%	CLSPN/CCNA2/XRCC2/RAD51AP1/POLQ/H2BC7/BLM/CHEK1/BRIP1/BARD1/EME1/TP53BP1/BRCA2/EXO1/BRCA1/H2BC1/NSD2/RAD51/H2BC6/TOPBP1/H4-16/POLD1/RFC3/RTEL1/ABRAXAS1/TIMELESS/H4C5/CDK2/WRN/RMI2/DNA2/H4C15/RMI1/RBBP8/MRE11/POLD3/MDC1/RHNO1/ATM/CCNA1/FEN1/H2BC17/ABL1/H2BC9/H2BC14/H2BC8/H2BU1/RPA1/POLK/RFC4/RFC5/POLE2/RAD1/PCNA/H2BC13/RNF4/PALB2/ATR/RAD51D/SLX4/H2AX/HERC2
WP_ALTERNATIVE_PATHWAY_OF_FETAL_ANDROGEN_SYNTHESIS	WP_ALTERNATIVE_PATHWAY_OF_FETAL_ANDROGEN_SYNTHESIS	11	-0.620086	-1.65361	0.0292711	0.13056	0.100055	2639	tags=64%, list=14%, signal=55%	POR/SRD5A2/AKR1C2/CYB5A/AKR1C4/HSD17B6/CYP11A1
REACTOME_NEGATIVE_REGULATION_OF_NMDA_RECEPTOR_MEDIATED_NEURONAL_TRANSMISSION	REACTOME_NEGATIVE_REGULATION_OF_NMDA_RECEPTOR_MEDIATED_NEURONAL_TRANSMISSION	21	0.56825	1.52375	0.0293306	0.13056	0.100055	3561	tags=43%, list=19%, signal=35%	GRIN2A/NEFL/GRIN2B/DLG3/ACTN2/PPM1E/LRRC7/GRIN1/CAMK4
REACTOME_INSERTION_OF_TAIL_ANCHORED_PROTEINS_INTO_THE_ENDOPLASMIC_RETICULUM_MEMBRANE	REACTOME_INSERTION_OF_TAIL_ANCHORED_PROTEINS_INTO_THE_ENDOPLASMIC_RETICULUM_MEMBRANE	22	-0.47172	-1.5185	0.0292922	0.13056	0.100055	6130	tags=64%, list=32%, signal=43%	UBL4A/GET1/SGTA/UBE2J2/GET3/CAMLG/ALDH3A2/SERP1/EMD/VAMP2/STX5/SEC61G/SEC61B/CYB5A
REACTOME_SUMOYLATION_OF_SUMOYLATION_PROTEINS	REACTOME_SUMOYLATION_OF_SUMOYLATION_PROTEINS	35	0.498689	1.51092	0.0292727	0.13056	0.100055	6799	tags=63%, list=36%, signal=40%	POM121/TPR/NUP205/NUP160/NUP153/NUP155/NUP37/NUP210/NUP107/NUP188/NDC1/NUP42/NUP58/NUP62/RANBP2/POM121C/NUP93/NUP85/NUP98/NUP133/TOPORS/NUP54
REACTOME_REGULATION_OF_TP53_ACTIVITY	REACTOME_REGULATION_OF_TP53_ACTIVITY	160	0.369148	1.40253	0.0295789	0.131433	0.100724	6666	tags=48%, list=35%, signal=32%	CCNA2/CDK1/BLM/CHEK1/BRIP1/TAF4B/TPX2/BARD1/PRKAA2/MAP2K6/EXO1/BRCA1/CDK5R1/TP73/AURKB/TOPBP1/L3MBTL1/RBBP4/TAF6/RFC3/CHD3/POU4F1/BRPF3/DYRK2/CDK2/TP63/TAF1/WRN/RMI2/DNA2/TAF2/EP300/KAT6A/RMI1/RBBP8/MRE11/ZNF385A/AURKA/RHNO1/ATM/CCNA1/HIPK1/NUAK1/TAF4/RFFL/AKT3/TAF1L/CSNK2A1/PRMT5/TAF9B/RPA1/RFC4/RNF34/HDAC2/RFC5/TAF3/RAD1/SSRP1/PHF20/RICTOR/GATAD2B/ATR/BRD1/BRPF1/SUPT16H/PRDM1/PIP4K2B/RAD9B/TTC5…
SIG_REGULATION_OF_THE_ACTIN_CYTOSKELETON_BY_RHO_GTPASES	SIG_REGULATION_OF_THE_ACTIN_CYTOSKELETON_BY_RHO_GTPASES	35	0.497248	1.50655	0.029671	0.131609	0.100859	3868	tags=34%, list=20%, signal=27%	PAK5/PFN2/PAK6/WASF1/MYH2/FLNC/FLNA/LIMK1/FSCN2/FSCN1/ROCK1/ROCK2
REACTOME_SYNAPTIC_ADHESION_LIKE_MOLECULES	REACTOME_SYNAPTIC_ADHESION_LIKE_MOLECULES	21	0.564771	1.51442	0.0297651	0.131795	0.101001	3012	tags=38%, list=16%, signal=32%	GRIN2A/GRIN2B/PTPRS/DLG3/GRIA4/PTPRD/LRFN1/GRIN1
WP_FIBRIN_COMPLEMENT_RECEPTOR_3_SIGNALING_PATHWAY	WP_FIBRIN_COMPLEMENT_RECEPTOR_3_SIGNALING_PATHWAY	43	-0.3645	-1.41762	0.0299943	0.132576	0.101599	1253	tags=16%, list=7%, signal=15%	PLG/LY96/LBP/FGA/CD14/FGG/FGB
WP_ECTODERM_DIFFERENTIATION	WP_ECTODERM_DIFFERENTIATION	137	0.372562	1.39909	0.0301676	0.133108	0.102007	6420	tags=41%, list=34%, signal=27%	SORCS1/NLGN1/CTNND2/ELOVL4/PAX3/TFAP2A/CDH6/SOX2/CDON/BMP4/PTPN13/KCNK10/GREB1/EDA/TNFRSF11B/ABCC4/PAX6/LHX1/BCOR/TOX3/PDE7A/HMGB2/CDH8/CTNNA2/C1GALT1/CELSR2/TCF3/GLI3/TRIM33/H2BC9/BMPR1A/PAN2/CCDC88C/GRAMD1B/FZD5/ASTN1/SKIL/RAB8B/PI4KA/ST8SIA4/SCHIP1/CTNNB1/NUMA1/RIT1/OGT/CAP2/NR2F2/EDA2R/SNCA/FGFR2/ZBTB2/TRPM2/DMD/ZFHX4/TCF7L1/ELOVL2
REACTOME_MISCELLANEOUS_SUBSTRATES	REACTOME_MISCELLANEOUS_SUBSTRATES	12	-0.6059	-1.68113	0.0303141	0.13352	0.102323	2935	tags=67%, list=15%, signal=56%	CYP3A43/CYP4F3/CYP4B1/CYP4F11/CYP4F2/CYP2D6/CYP4A11/CYP4A22
KEGG_ANTIGEN_PROCESSING_AND_PRESENTATION	KEGG_ANTIGEN_PROCESSING_AND_PRESENTATION	78	-0.308777	-1.35146	0.0304894	0.134058	0.102735	5715	tags=49%, list=30%, signal=34%	HSPA6/HSPA4/KIR3DL1/HSPA5/CALR/RFXANK/CTSB/PDIA3/KIR3DL3/CD74/HLA-DRB1/IFNA5/HLA-DRB5/CTSL/TAPBP/HLA-E/IFNA21/KIR2DL1/IFNA1/HLA-DMA/IFNA4/HSPA1B/B2M/PSME1/IFNA17/IFNA14/HLA-G/IFNA16/IFNA10/IFNA2/HLA-C/IFNA13/IFNA6/HLA-A/HSPA1A/PSME2/HLA-B/HLA-F
WP_FOCAL_ADHESION_PI3KAKTMTORSIGNALING_PATHWAY	WP_FOCAL_ADHESION_PI3KAKTMTORSIGNALING_PATHWAY	301	0.326132	1.28383	0.030581	0.134226	0.102864	5218	tags=32%, list=27%, signal=23%	FGF4/LAMC2/COL2A1/FGF20/ITGB8/COL4A6/PRL/COL11A2/LAMA1/IGF1R/ITGA3/ITGB6/ITGB4/ITGA2/COL11A1/CSF3R/IBSP/FGF2/SLC2A1/LAMA3/PDGFD/PFKFB3/FGF11/EFNA5/RELN/PRKAA2/PPP2R2B/FGF3/LPAR2/LAMB1/KITLG/PFKFB4/LPAR1/LAMA5/VEGFD/FGF9/PPP2R3A/FGF13/COMP/COL5A2/TNN/GNGT1/ITGB1/TNR/PPP2R5D/TNC/THBS4/HIF1A/ITGA6/FGFR1/LAMC1/ITGA4/RAF1/IL2RA/ITGAV/GNG4/CREB5/FGF14/STRADA/PRLR/GNB3/IL2RB/KIT/ITGB7/EGF/JAK2/IFNB1/FGF…
REACTOME_THE_CANONICAL_RETINOID_CYCLE_IN_RODS_TWILIGHT_VISION	REACTOME_THE_CANONICAL_RETINOID_CYCLE_IN_RODS_TWILIGHT_VISION	23	-0.473005	-1.54279	0.0307722	0.134361	0.102968	3577	tags=39%, list=19%, signal=32%	RDH11/RDH5/RDH12/CYP4V2/HSD17B1/HSD17B6/RBP4/TTR/RDH16
BIOCARTA_AGR_PATHWAY	BIOCARTA_AGR_PATHWAY	33	0.511775	1.52047	0.0307527	0.134361	0.102968	2424	tags=24%, list=13%, signal=21%	PAK5/NRG3/MUSK/CHRNA1/LAMA3/ACTA1/UTRN/ITGB1
WP_PRADERWILLI_AND_ANGELMAN_SYNDROME	WP_PRADERWILLI_AND_ANGELMAN_SYNDROME	63	0.444661	1.49483	0.0307503	0.134361	0.102968	3246	tags=35%, list=17%, signal=29%	HTR2C/NHLH2/DLX5/TACR3/GABRA5/GABRG2/GABRG3/GABRB3/SNURF/MKRN3/CDC6/OCA2/ATP10A/GABRG1/NIPA1/TYR/CDK4/CDK6/CCND2/NDN/SLC45A2/NIPA2
WP_AMYOTROPHIC_LATERAL_SCLEROSIS_ALS	WP_AMYOTROPHIC_LATERAL_SCLEROSIS_ALS	38	-0.390301	-1.45981	0.0308378	0.134414	0.103008	2981	tags=37%, list=16%, signal=31%	MAP3K5/DERL1/GRIA1/CAT/MAP2K2/TNFRSF1A/BID/SMIM40/BAD/CST3/NOS1/CCS/GPX1/SOD1
KEGG_LIMONENE_AND_PINENE_DEGRADATION	KEGG_LIMONENE_AND_PINENE_DEGRADATION	10	-0.635605	-1.65347	0.0315076	0.137096	0.105064	5307	tags=90%, list=28%, signal=65%	ALDH3A2/HADHA/ALDH9A1/ALDH1B1/NAA80/EHHADH/ALDH7A1/ECHS1/ALDH2
REACTOME_DOWNSTREAM_SIGNALING_OF_ACTIVATED_FGFR1	REACTOME_DOWNSTREAM_SIGNALING_OF_ACTIVATED_FGFR1	31	0.522635	1.53435	0.0318118	0.138181	0.105895	4834	tags=52%, list=25%, signal=39%	FGF4/FGF5/FGF20/FGF2/FGF3/FGF9/FLRT2/FGFR1/PLCG1/FRS2/GAB1/NRAS/KRAS/SOS1/FLRT1/PIK3CA
REACTOME_HDR_THROUGH_HOMOLOGOUS_RECOMBINATION_HRR	REACTOME_HDR_THROUGH_HOMOLOGOUS_RECOMBINATION_HRR	68	0.437994	1.48611	0.0320592	0.138776	0.106351	5521	tags=51%, list=29%, signal=37%	XRCC2/RAD51AP1/BLM/CHEK1/BRIP1/BARD1/EME1/BRCA2/EXO1/BRCA1/RAD51/TOPBP1/POLD1/RFC3/RTEL1/WRN/RMI2/DNA2/RMI1/RBBP8/MRE11/POLD3/RHNO1/ATM/RPA1/POLK/RFC4/RFC5/POLE2/RAD1/PCNA/PALB2/ATR/RAD51D/SLX4
REACTOME_MTORC1_MEDIATED_SIGNALLING	REACTOME_MTORC1_MEDIATED_SIGNALLING	24	-0.432783	-1.44583	0.0320223	0.138776	0.106351	4891	tags=38%, list=26%, signal=28%	MLST8/FKBP1A/RPS6/LAMTOR1/EIF4EBP1/AKT1S1/LAMTOR5/LAMTOR4/LAMTOR2
REACTOME_TRANSPORT_OF_MATURE_MRNAS_DERIVED_FROM_INTRONLESS_TRANSCRIPTS	REACTOME_TRANSPORT_OF_MATURE_MRNAS_DERIVED_FROM_INTRONLESS_TRANSCRIPTS	43	0.482594	1.5116	0.0326797	0.141219	0.108223	7778	tags=65%, list=41%, signal=39%	POM121/TPR/NUP205/NUP160/NUP153/NUP155/NUP37/NUP210/NUP107/NUP188/NDC1/NUP42/NUP58/NUP62/FIP1L1/RANBP2/SLBP/POM121C/NUP93/NUP85/NUP98/NUP133/NUP54/NCBP1/RAE1/EIF4E/NUP43/NCBP2
REACTOME_CELLULAR_RESPONSE_TO_HYPOXIA	REACTOME_CELLULAR_RESPONSE_TO_HYPOXIA	75	-0.299213	-1.31219	0.0328056	0.14152	0.108454	4681	tags=44%, list=25%, signal=33%	PSMC2/PSMB5/PSMB2/PSMD4/PSMB9/PSMC4/PSMD8/PSMA5/PSMA4/UBB/PSMB10/PSMB4/PSMA3/PSMA7/RBX1/PSMD13/RPS27A/PSMB11/PSMC5/PSMC3/ELOC/PSME1/PSMB8/PSMB1/PSMB7/UBA52/PSMB6/PSMA1/PSME2/HIGD1A/PSMB3/SEM1/ELOB
REACTOME_DISEASES_OF_MITOTIC_CELL_CYCLE	REACTOME_DISEASES_OF_MITOTIC_CELL_CYCLE	38	0.487134	1.49696	0.0330251	0.14198	0.108806	3169	tags=34%, list=17%, signal=29%	CCNE2/SKP2/UBE2C/UBE2E1/E2F2/CDK4/TFDP1/CDK6/CCND2/E2F3/CDK2/ANAPC1/ATRX
REACTOME_RHOB_GTPASE_CYCLE	REACTOME_RHOB_GTPASE_CYCLE	70	0.435369	1.47761	0.0330164	0.14198	0.108806	6573	tags=51%, list=35%, signal=34%	ANLN/DEPDC1B/ECT2/RACGAP1/ARHGAP5/DIAPH3/CIT/TJP2/MYO9A/ARHGEF3/ARHGEF2/ARHGAP39/ARHGEF25/ARHGEF10/VANGL1/ARHGAP26/ROCK1/ARHGEF11/PIK3R2/ROCK2/ARHGAP32/OPHN1/ARHGEF17/ARHGAP21/SLK/ABR/PKN2/TFRC/STARD13/IQGAP3/ERBIN/AKAP13/MCAM/RHPN2/DAAM1/ARHGEF28
PID_HEDGEHOG_2PATHWAY	PID_HEDGEHOG_2PATHWAY	22	0.559286	1.51123	0.0331933	0.142217	0.108988	4834	tags=41%, list=25%, signal=31%	TGFB2/PTHLH/CDON/STIL/LRP2/PTCH1/GLI2/HHAT/PIK3CA
KEGG_PHOSPHATIDYLINOSITOL_SIGNALING_SYSTEM	KEGG_PHOSPHATIDYLINOSITOL_SIGNALING_SYSTEM	76	0.422133	1.45501	0.0331695	0.142217	0.108988	5425	tags=46%, list=29%, signal=33%	ITPR3/PRKCG/PIP5K1B/DGKB/INPP5J/PLCB1/PLCD4/PLCB4/PRKCA/CALML5/PLCD3/CDS1/IPPK/PLCG1/PIKFYVE/SYNJ2/PIP5K1A/PRKCB/DGKH/SYNJ1/PIK3R2/DGKA/PIK3C2A/PIK3CG/INPP4A/PLCE1/PIK3CA/OCRL/INPP5A/DGKI/DGKD/PI4KA/PIK3CD/INPPL1/INPP4B
REACTOME_INTERCONVERSION_OF_NUCLEOTIDE_DI_AND_TRIPHOSPHATES	REACTOME_INTERCONVERSION_OF_NUCLEOTIDE_DI_AND_TRIPHOSPHATES	29	-0.422264	-1.4658	0.0333397	0.142359	0.109096	5100	tags=52%, list=27%, signal=38%	AK4/CMPK1/DCTPP1/CTPS1/AK2/AK6/NME4/NUDT13/NME3/AK8/GLRX/TXN/NME1/GUK1/AK1
REACTOME_REGULATION_OF_RAS_BY_GAPS	REACTOME_REGULATION_OF_RAS_BY_GAPS	68	-0.32018	-1.35302	0.0333209	0.142359	0.109096	5037	tags=46%, list=27%, signal=34%	PSMC2/PSMB5/PSMB2/PSMD4/PSMB9/PSMC4/PSMD8/PSMA5/PSMA4/UBB/PSMB10/PSMB4/PSMA3/PSMA7/RBX1/PSMD13/RPS27A/PSMB11/PSMC5/PSMC3/HRAS/PSME1/PSMB8/PSMB1/PSMB7/UBA52/PSMB6/PSMA1/PSME2/PSMB3/SEM1
REACTOME_HEME_BIOSYNTHESIS	REACTOME_HEME_BIOSYNTHESIS	14	-0.54105	-1.54911	0.0341641	0.145632	0.111605	6176	tags=79%, list=33%, signal=53%	ALAD/FECH/PPOX/COX15/HMBS/ABCG2/ALAS1/ALAS2/UROS/UROD/ALB
WP_TUMOR_SUPPRESSOR_ACTIVITY_OF_SMARCB1	WP_TUMOR_SUPPRESSOR_ACTIVITY_OF_SMARCB1	31	0.519514	1.52519	0.0346485	0.146702	0.112425	5749	tags=65%, list=30%, signal=45%	EZH2/SMARCC2/CDK4/RBBP4/CDK6/ACTL6A/PTCH1/DPF1/ARID1A/SUZ12/GLI2/SMARCC1/GLI3/ARID1B/SMARCD1/GLI1/RB1/DPF2/SMARCE1/SMARCA4
PID_LIS1_PATHWAY	PID_LIS1_PATHWAY	28	0.526162	1.52239	0.0346165	0.146702	0.112425	4536	tags=43%, list=24%, signal=33%	LRP8/CDK5R2/VLDLR/RELN/CDK5R1/PLA2G7/IQGAP1/PPP2R5D/ABL1/CSNK2A1/DAB1/DYNC1H1
KEGG_DNA_REPLICATION	KEGG_DNA_REPLICATION	36	0.495387	1.50431	0.0346336	0.146702	0.112425	5083	tags=61%, list=27%, signal=45%	MCM2/PRIM1/MCM6/POLA1/MCM3/MCM4/POLD1/RFC3/DNA2/POLD3/RNASEH2A/FEN1/RPA4/RPA1/RFC4/LIG1/RFC5/POLE2/PRIM2/MCM7/MCM5/PCNA
REACTOME_DEGRADATION_OF_BETA_CATENIN_BY_THE_DESTRUCTION_COMPLEX	REACTOME_DEGRADATION_OF_BETA_CATENIN_BY_THE_DESTRUCTION_COMPLEX	85	-0.292972	-1.30272	0.0345754	0.146702	0.112425	5037	tags=40%, list=27%, signal=30%	PSMC2/PPP2R1A/PSMB5/PSMB2/PSMD4/PSMB9/PSMC4/PSMD8/PSMA5/PSMA4/UBB/PSMB10/PSMB4/SKP1/PSMA3/PSMA7/RBX1/PSMD13/FRAT1/RPS27A/PSMB11/TLE2/PSMC5/PSMC3/PSME1/PSMB8/PSMB1/PSMB7/UBA52/PSMB6/PSMA1/PSME2/PSMB3/SEM1
REACTOME_FACTORS_INVOLVED_IN_MEGAKARYOCYTE_DEVELOPMENT_AND_PLATELET_PRODUCTION	REACTOME_FACTORS_INVOLVED_IN_MEGAKARYOCYTE_DEVELOPMENT_AND_PLATELET_PRODUCTION	168	0.356145	1.35352	0.0347448	0.146863	0.112548	4670	tags=32%, list=25%, signal=24%	TUBA3C/KIF18A/DOCK3/KIF15/KIF23/KIF18B/KIF5A/KIF3C/CENPE/TUBB3/KIF20A/KIF11/KIF4A/TUBAL3/KIF6/KIF4B/KIF20B/RACGAP1/KIFC1/KIF2C/KLC3/KIF26B/TUBA1B/CARMIL1/MYB/TUBA1C/DOCK10/H3C13/KIF2A/KIF1A/KIF12/CDK2/CBX5/DOCK7/KIF13B/CABLES2/KIF21A/JAK2/IFNB1/DOCK2/PHF21A/MAFG/JMJD1C/DOCK11/DOCK8/ABL1/H3C12/KIF3A/SIN3A/KIF5B/GATA3/HDAC2/RCOR1/DOCK1
WP_PEPTIDE_GPCRS	WP_PEPTIDE_GPCRS	74	0.422835	1.44929	0.0355392	0.149968	0.114928	4285	tags=36%, list=23%, signal=28%	SSTR3/CCKBR/AVPR1B/TACR3/OPRK1/NPY4R/CCR8/OXTR/GHSR/SSTR1/HCRTR1/CXCR5/TRHR/CCR3/MC4R/BRS3/AGTR2/CCR6/HCRTR2/CCR4/OPRL1/TAC4/TSHR/FPR2/ATP8A1/GRPR/GNRHR
REACTOME_GAP_JUNCTION_TRAFFICKING_AND_REGULATION	REACTOME_GAP_JUNCTION_TRAFFICKING_AND_REGULATION	51	0.454149	1.46994	0.0357599	0.150647	0.115448	1678	tags=22%, list=9%, signal=20%	TUBA3C/GJB6/GJA3/GJB4/TUBB3/GJB7/GJB3/TUBAL3/SRC/DNM1/TUBA1B
REACTOME_G2_M_DNA_DAMAGE_CHECKPOINT	REACTOME_G2_M_DNA_DAMAGE_CHECKPOINT	93	0.406261	1.44604	0.0358639	0.150832	0.11559	4613	tags=41%, list=24%, signal=31%	CDK1/H2BC7/BLM/CHEK1/BRIP1/BARD1/TP53BP1/EXO1/BRCA1/H2BC1/CCNB1/NSD2/H2BC6/TOPBP1/H4-16/RFC3/ABRAXAS1/H4C5/WRN/RMI2/DNA2/CDC25C/H4C15/RMI1/RBBP8/MRE11/MDC1/RHNO1/ATM/YWHAQ/H2BC17/H2BC9/H2BC14/H2BC8/H2BU1/RPA1/RFC4/RFC5
PID_IL23_PATHWAY	PID_IL23_PATHWAY	37	0.48533	1.48059	0.0359521	0.150951	0.115681	4834	tags=38%, list=25%, signal=28%	IL17F/ITGA3/IL23R/ALOX12B/CXCL1/IL17A/CXCL9/IFNG/IL1B/STAT1/JAK2/IL18/TNF/PIK3CA
WP_TRANSCRIPTION_COFACTORS_SKI_AND_SKIL_PROTEIN_PARTNERS	WP_TRANSCRIPTION_COFACTORS_SKI_AND_SKIL_PROTEIN_PARTNERS	18	0.578983	1.52026	0.0366032	0.153185	0.117393	6749	tags=72%, list=36%, signal=47%	TEAD2/MERTK/NF1/LATS1/TEAD1/SIN3A/PRMT5/LATS2/SKIL/SKI/SATB2/TEAD3/MECP2
WP_ACE_INHIBITOR_PATHWAY	WP_ACE_INHIBITOR_PATHWAY	17	-0.500506	-1.51942	0.0366061	0.153185	0.117393	4869	tags=41%, list=26%, signal=31%	AGT/BDKRB2/CTSG/REN/KNG1/CMA1/CYP11B2
REACTOME_SIGNALING_BY_FGFR1	REACTOME_SIGNALING_BY_FGFR1	50	0.450191	1.45421	0.0369898	0.154534	0.118427	4834	tags=42%, list=25%, signal=31%	FGF4/FGF5/FGF20/FGF2/SRC/FGF3/ANOS1/CBL/FGF9/SPRED1/FLRT2/FGFR1/PLCG1/FRS2/GAB1/NRAS/KRAS/SOS1/FLRT1/MAPK1/PIK3CA
REACTOME_DISEASES_OF_IMMUNE_SYSTEM	REACTOME_DISEASES_OF_IMMUNE_SYSTEM	31	-0.408101	-1.47009	0.0371143	0.154626	0.118497	630	tags=16%, list=3%, signal=16%	LY96/FGA/CD14/FGG/FGB
REACTOME_CALNEXIN_CALRETICULIN_CYCLE	REACTOME_CALNEXIN_CALRETICULIN_CYCLE	26	-0.428055	-1.44706	0.0371348	0.154626	0.118497	6676	tags=69%, list=35%, signal=45%	RNF139/SYVN1/OS9/UBC/EDEM2/CALR/EDEM1/RNF103/RNF5/PDIA3/PRKCSH/AMFR/MAN1B1/UBB/RNF185/DERL2/RPS27A/UBA52
WP_PKCGAMMA_CALCIUM_SIGNALING_PATHWAY_IN_ATAXIA	WP_PKCGAMMA_CALCIUM_SIGNALING_PATHWAY_IN_ATAXIA	22	0.552209	1.49211	0.037518	0.155706	0.119325	2268	tags=27%, list=12%, signal=24%	GRIA2/PRKCG/GRM1/PLCB1/PLCB4/GRIA4
WP_EMBRYONIC_STEM_CELL_PLURIPOTENCY_PATHWAYS	WP_EMBRYONIC_STEM_CELL_PLURIPOTENCY_PATHWAYS	116	0.375623	1.3887	0.0374574	0.155706	0.119325	5421	tags=41%, list=29%, signal=29%	FGF4/WNT7B/FGF5/FGF20/WNT7A/BMP4/FZD1/FGF2/FGF11/FZD7/MAP2K6/BMPR1B/FGF3/FGF9/FGF13/LIF/FZD2/FGFR1/WNT5A/WNT10A/RAF1/FGF14/EGF/FGFR3/ACVR1/PIK3R2/DVL2/SMAD5/AKT3/BMPR1A/MAPK6/HNF1A/GAB1/SOS1/DVL3/MAPK1/FZD5/MAPK7/SMAD7/BMPR2/FZD3/WNT10B/PIK3CD/PTPN11/ACTR2/CTNNB1/FZD6
WP_PROXIMAL_TUBULE_TRANSPORT	WP_PROXIMAL_TUBULE_TRANSPORT	57	0.437842	1.44724	0.037594	0.155764	0.11937	3633	tags=30%, list=19%, signal=24%	SLC5A1/SLC22A8/SLC6A19/ATP6V0A4/ATP1A1/SLC6A20/SLC2A1/FXYD2/SLC6A18/ABCC4/SLC3A1/SLC34A3/SLC36A2/ATP6V1B1/SLC4A2/ATP6V0D2/SLC5A5
WP_INTEGRATED_CANCER_PATHWAY	WP_INTEGRATED_CANCER_PATHWAY	44	0.471766	1.4829	0.0376623	0.155791	0.11939	7031	tags=64%, list=37%, signal=40%	MMP1/CDK1/BLM/CHEK1/PLK1/BARD1/BRCA1/CDC25A/MSH2/CDK4/SMAD3/CDK2/STAT1/MSH6/MRE11/ATM/ATF1/BACH1/RB1/ATR/POU2F1/BCL2/E2F1/RAD50/CDC25B/JAK1/CASP8/TP53
BIOCARTA_VDR_PATHWAY	BIOCARTA_VDR_PATHWAY	24	0.549694	1.52046	0.0380282	0.156693	0.120082	6661	tags=75%, list=35%, signal=49%	SMARCC2/ACTL6A/ARID1A/EP300/CARM1/SMARCC1/MED1/CHAF1A/BAZ1B/SMARCD1/TOP2B/VDR/SMARCE1/SMARCA4/SUPT16H/CREBBP/NCOA1/NCOR1
REACTOME_PHOSPHOLIPASE_C_MEDIATED_CASCADE_FGFR2	REACTOME_PHOSPHOLIPASE_C_MEDIATED_CASCADE_FGFR2	18	0.575636	1.51147	0.0380673	0.156693	0.120082	2158	tags=33%, list=11%, signal=30%	FGF4/FGF5/FGF20/FGF2/FGF3/FGF9
REACTOME_RHOC_GTPASE_CYCLE	REACTOME_RHOC_GTPASE_CYCLE	74	0.421718	1.44546	0.0379902	0.156693	0.120082	6573	tags=50%, list=35%, signal=33%	ANLN/DEPDC1B/RACGAP1/ARHGAP5/DIAPH3/CIT/FMNL2/TJP2/IQGAP1/ARHGAP39/ARHGEF25/ARHGEF10/VANGL1/ARHGAP26/ROCK1/ARHGEF11/ROCK2/ARHGAP32/LBR/OPHN1/ARHGEF17/TMPO/ARHGAP21/SLK/ABR/ARHGAP18/PKN2/TFRC/STARD13/IQGAP3/ARHGDIA/ERBIN/AKAP13/MCAM/ARHGEF40/DAAM1/ARHGEF28
REACTOME_NUCLEOTIDE_CATABOLISM	REACTOME_NUCLEOTIDE_CATABOLISM	35	-0.405449	-1.50294	0.038462	0.157983	0.12107	3398	tags=43%, list=18%, signal=35%	ADPRM/NUDT18/ITPA/NUDT9/NT5C/UPP1/DNPH1/XDH/GDA/UPB1/UPP2/ENTPD8/DPYS/TYMP/AGXT2
REACTOME_PROCESSING_OF_DNA_DOUBLE_STRAND_BREAK_ENDS	REACTOME_PROCESSING_OF_DNA_DOUBLE_STRAND_BREAK_ENDS	96	0.393419	1.4085	0.0385064	0.157983	0.12107	4613	tags=41%, list=24%, signal=31%	CLSPN/CCNA2/H2BC7/BLM/CHEK1/BRIP1/BARD1/TP53BP1/EXO1/BRCA1/H2BC1/NSD2/H2BC6/TOPBP1/H4-16/RFC3/ABRAXAS1/TIMELESS/H4C5/CDK2/WRN/RMI2/DNA2/H4C15/RMI1/RBBP8/MRE11/MDC1/RHNO1/ATM/CCNA1/H2BC17/H2BC9/H2BC14/H2BC8/H2BU1/RPA1/RFC4/RFC5
BIOCARTA_ATRBRCA_PATHWAY	BIOCARTA_ATRBRCA_PATHWAY	21	0.558967	1.49886	0.0390173	0.158583	0.12153	6559	tags=67%, list=35%, signal=44%	CHEK1/BRCA2/BRCA1/FANCD2/RAD51/FANCE/MRE11/ATM/FANCA/RAD1/ATR/RAD9A/RAD50/FANCF
REACTOME_SHC_MEDIATED_CASCADE_FGFR1	REACTOME_SHC_MEDIATED_CASCADE_FGFR1	21	0.558636	1.49797	0.0390173	0.158583	0.12153	2649	tags=33%, list=14%, signal=29%	FGF4/FGF5/FGF20/FGF2/FGF3/FGF9/FGFR1
WP_MATRIX_METALLOPROTEINASES	WP_MATRIX_METALLOPROTEINASES	30	0.510762	1.49759	0.039031	0.158583	0.12153	2663	tags=37%, list=14%, signal=32%	MMP10/MMP12/MMP7/MMP24/MMP1/MMP3/MMP13/MMP16/MMP11/MMP20/MMP14
REACTOME_AGGREPHAGY	REACTOME_AGGREPHAGY	44	0.468949	1.47405	0.038961	0.158583	0.12153	4536	tags=32%, list=24%, signal=24%	TUBA3C/CFTR/CETN1/TUBB3/TUBAL3/TUBA1B/DYNC1I1/DYNC1LI2/TUBA1C/PRKN/DYNC1I2/ARL13B/UBE2V1/DYNC1H1
REACTOME_CONSTITUTIVE_SIGNALING_BY_ABERRANT_PI3K_IN_CANCER	REACTOME_CONSTITUTIVE_SIGNALING_BY_ABERRANT_PI3K_IN_CANCER	78	0.413228	1.43226	0.0387879	0.158583	0.12153	3785	tags=28%, list=20%, signal=23%	FGF4/NRG3/FGF5/FGF20/TGFA/FGF2/ERBB4/EREG/SRC/FGF3/KITLG/FGF9/CD80/FGFR1/ICOS/FRS2/KIT/TRAT1/EGF/FGFR3/STRN/PIK3R2
REACTOME_TNFR2_NON_CANONICAL_NF_KB_PATHWAY	REACTOME_TNFR2_NON_CANONICAL_NF_KB_PATHWAY	100	-0.277937	-1.25347	0.0388723	0.158583	0.12153	4681	tags=41%, list=25%, signal=31%	PSMB2/PSMD4/PSMB9/NFKB2/PSMC4/PSMD8/PSMA5/PSMA4/UBB/TNFRSF25/TNFRSF12A/TNFSF12/UBE2M/CD40/PSMB10/PSMB4/TNFRSF4/LTBR/SKP1/TNFRSF1B/PSMA3/PSMA7/PSMD13/RPS27A/PSMB11/PSMC5/PSMC3/TNFRSF1A/TNFRSF14/PSME1/PSMB8/PSMB1/PSMB7/UBA52/PSMB6/TNFSF14/TNFRSF18/PSMA1/PSME2/PSMB3/SEM1
REACTOME_SUMOYLATION_OF_UBIQUITINYLATION_PROTEINS	REACTOME_SUMOYLATION_OF_UBIQUITINYLATION_PROTEINS	39	0.473217	1.46378	0.0391645	0.158869	0.121749	6799	tags=56%, list=36%, signal=36%	POM121/TPR/NUP205/NUP160/NUP153/NUP155/PIAS1/NUP37/NUP210/NUP107/NUP188/NDC1/NUP42/NUP58/NUP62/RANBP2/POM121C/NUP93/NUP85/NUP98/NUP133/NUP54
REACTOME_NUCLEAR_ENVELOPE_NE_REASSEMBLY	REACTOME_NUCLEAR_ENVELOPE_NE_REASSEMBLY	76	0.415656	1.43269	0.039312	0.159211	0.122011	6998	tags=55%, list=37%, signal=35%	TUBA3C/TUBB3/TUBAL3/CDK1/LMNB1/CCNB2/TUBA1B/CCNB1/POM121/VRK2/NUP205/TUBA1C/NUP160/KPNB1/NUP155/NUP37/NUP107/LEMD3/LBR/NUP188/NDC1/CHMP3/TMPO/TNPO1/NUP58/AHCTF1/TUBB6/NUP62/ANKLE2/SPAST/TUBB2B/VRK1/NUP93/NUP85/CHMP4A/NUP98/TUBA3E/NUP133/NUP54/TUBB1/TUBA1A/RAN
REACTOME_SYNTHESIS_OF_PROSTAGLANDINS_PG_AND_THROMBOXANES_TX	REACTOME_SYNTHESIS_OF_PROSTAGLANDINS_PG_AND_THROMBOXANES_TX	15	-0.531869	-1.56172	0.0397605	0.160768	0.123204	2619	tags=33%, list=14%, signal=29%	PTGDS/PTGES2/HPGD/CYP8B1/CBR1
REACTOME_RHOQ_GTPASE_CYCLE	REACTOME_RHOQ_GTPASE_CYCLE	59	0.430209	1.43278	0.04	0.161477	0.123748	5645	tags=41%, list=30%, signal=29%	CFTR/DEPDC1B/ARHGAP5/DIAPH3/SLC1A5/IQGAP1/SLC4A7/MPP7/VANGL1/CDC42BPB/GIT2/ARHGAP26/ARHGAP33/ARHGAP32/ARL13B/OPHN1/SRGAP2/GJA1/ARHGAP21/PAK4/TRIP10/TFRC/FNBP1/IQGAP3
REACTOME_RECYCLING_OF_BILE_ACIDS_AND_SALTS	REACTOME_RECYCLING_OF_BILE_ACIDS_AND_SALTS	18	-0.502314	-1.53243	0.0400985	0.16151	0.123773	2444	tags=50%, list=13%, signal=44%	SLCO1B1/ABCB11/BAAT/STARD5/SLCO1B3/ALB/SLC10A1/SLC27A5/SLC51A
KEGG_GLYCOSAMINOGLYCAN_BIOSYNTHESIS_HEPARAN_SULFATE	KEGG_GLYCOSAMINOGLYCAN_BIOSYNTHESIS_HEPARAN_SULFATE	26	0.52549	1.48908	0.0401662	0.16151	0.123773	4252	tags=38%, list=22%, signal=30%	HS3ST5/HS6ST2/NDST4/B3GAT2/HS3ST1/HS6ST3/EXTL1/XYLT1/HS3ST3A1/NDST2
REACTOME_NEUREXINS_AND_NEUROLIGINS	REACTOME_NEUREXINS_AND_NEUROLIGINS	56	0.432441	1.42687	0.040201	0.16151	0.123773	2593	tags=27%, list=14%, signal=23%	NLGN1/GRIN2A/LRRTM1/GRM5/GRIN2B/GRM1/NRXN1/DLG3/DLGAP1/LRRTM3/APBA2/SYT1/NRXN3/HOMER1/EPB41L2
REACTOME_FGFR1_MUTANT_RECEPTOR_ACTIVATION	REACTOME_FGFR1_MUTANT_RECEPTOR_ACTIVATION	31	0.508335	1.49237	0.0404313	0.162176	0.124284	3413	tags=29%, list=18%, signal=24%	FGF4/FGF5/FGF20/FGF2/FGF9/CNTRL/FGFR1/STAT1/TRIM24
REACTOME_RHOJ_GTPASE_CYCLE	REACTOME_RHOJ_GTPASE_CYCLE	55	0.434055	1.42618	0.0405063	0.162219	0.124316	5645	tags=47%, list=30%, signal=33%	DEPDC1B/ARHGAP5/DIAPH3/FNBP1L/SLC1A5/SLC4A7/MPP7/VANGL1/CDC42BPB/GIT2/ARHGAP26/TRIO/PIK3R2/DOCK8/WIPF2/ARHGAP32/ARL13B/OPHN1/GJA1/TMPO/ARHGAP21/PAK4/OCRL/TFRC/FNBP1/IQGAP3
BIOCARTA_ETC_PATHWAY	BIOCARTA_ETC_PATHWAY	10	-0.617241	-1.60569	0.041367	0.164617	0.126154	1851	tags=80%, list=10%, signal=72%	SDHC/ATP5F1A/SLC25A4/SDHD/UQCRC1/SDHB/NDUFA1/SDHA
REACTOME_GAMMA_CARBOXYLATION_HYPUSINE_FORMATION_AND_ARYLSULFATASE_ACTIVATION	REACTOME_GAMMA_CARBOXYLATION_HYPUSINE_FORMATION_AND_ARYLSULFATASE_ACTIVATION	42	-0.366082	-1.40697	0.0412381	0.164617	0.126154	4638	tags=40%, list=24%, signal=31%	GGCX/F7/DOHH/PROS1/TPST1/TPST2/F10/BGLAP/EIF5A/ARSA/FURIN/GAS6/F2/PROC/PROZ/ARSF/F9
KEGG_OOCYTE_MEIOSIS	KEGG_OOCYTE_MEIOSIS	112	0.37646	1.3794	0.0413318	0.164617	0.126154	3622	tags=30%, list=19%, signal=25%	ITPR3/IGF1R/BUB1/RPS6KA6/CCNE2/CDK1/PLK1/MAD2L1/PPP3R2/FBXO5/CCNB2/ESPL1/CCNB1/SGO1/CDC20/SMC3/FBXO43/ADCY7/PRKX/ADCY6/CALML5/PPP2R5D/CPEB1/SMC1B/PKMYT1/ADCY3/CDK2/ANAPC1/SMC1A/CDC25C/RPS6KA3/AURKA/ADCY5/YWHAQ
REACTOME_RNA_POLYMERASE_I_PROMOTER_ESCAPE	REACTOME_RNA_POLYMERASE_I_PROMOTER_ESCAPE	90	-0.290284	-1.30736	0.0411724	0.164617	0.126154	3946	tags=30%, list=21%, signal=24%	H2AC6/POLR2H/H4C9/H3C11/POLR1C/H2BC5/H4C3/H2BC10/POLR2K/POLR2E/H2AB1/CCNH/H3C4/H4C6/POLR1E/H2AC8/POLR1H/H2AC7/GTF2H5/H2AC20/POLR2F/H2AC19/H2AC18/POLR2L/H2AJ/H3C14/H4C11
WP_TAMOXIFEN_METABOLISM	WP_TAMOXIFEN_METABOLISM	21	-0.484559	-1.53536	0.0422279	0.167513	0.128373	928	tags=52%, list=5%, signal=50%	CYP2C19/UGT2B15/SULT2A1/CYP3A5/CYP1A1/CYP2D6/CYP2C8/SULT1A1/UGT2B7/CYP2A6/CYP1A2
REACTOME_SYNTHESIS_OF_LEUKOTRIENES_LT_AND_EOXINS_EX	REACTOME_SYNTHESIS_OF_LEUKOTRIENES_LT_AND_EOXINS_EX	21	-0.484477	-1.5351	0.0422279	0.167513	0.128373	2838	tags=48%, list=15%, signal=41%	CYP4F3/CYP4B1/LTC4S/DPEP3/PTGR1/CYP4F11/GGT5/CYP4F2/CYP4A11/CYP4A22
REACTOME_COHESIN_LOADING_ONTO_CHROMATIN	REACTOME_COHESIN_LOADING_ONTO_CHROMATIN	10	0.674126	1.53269	0.042879	0.169132	0.129614	6199	tags=100%, list=33%, signal=67%	STAG1/SMC3/SMC1A/STAG2/MAU2/NIPBL/WAPL/PDS5B/RAD21/PDS5A
REACTOME_METABOLISM_OF_FOLATE_AND_PTERINES	REACTOME_METABOLISM_OF_FOLATE_AND_PTERINES	17	-0.490565	-1.48924	0.0429723	0.169132	0.129614	5425	tags=65%, list=29%, signal=46%	SLC25A32/SLC46A1/FOLR2/MTHFD2L/MTHFR/SHMT2/MTHFS/MTHFD1/FPGS/ALDH1L1/SHMT1
REACTOME_DECTIN_2_FAMILY	REACTOME_DECTIN_2_FAMILY	26	0.521964	1.47909	0.0429363	0.169132	0.129614	3052	tags=35%, list=16%, signal=29%	MUC15/MUC5AC/CLEC6A/MUC1/MUC6/MUC3A/CLEC4C/CLEC4A/SYK
PID_WNT_NONCANONICAL_PATHWAY	PID_WNT_NONCANONICAL_PATHWAY	32	0.499648	1.47038	0.042953	0.169132	0.129614	6942	tags=62%, list=37%, signal=40%	FZD7/NFATC2/FZD2/FLNA/SETDB1/WNT5A/CHD7/MAPK10/CSNK1A1/ROCK1/DVL2/DVL3/FZD5/CTHRC1/FZD6/MAP3K7/MAPK9/DAAM1/MAPK8/TAB2
KEGG_AMINO_SUGAR_AND_NUCLEOTIDE_SUGAR_METABOLISM	KEGG_AMINO_SUGAR_AND_NUCLEOTIDE_SUGAR_METABOLISM	44	-0.350135	-1.36137	0.0428833	0.169132	0.129614	5638	tags=52%, list=30%, signal=37%	GMPPB/CYB5R3/HEXB/GMDS/NANS/NPL/UAP1/PMM1/GALE/CYB5R1/GALK1/HEXA/GNE/PGM1/MPI/FCSK/GMPPA/AMDHD2/GPI/GALT/UGP2/GFUS/GCK
PID_RB_1PATHWAY	PID_RB_1PATHWAY	65	0.418654	1.41211	0.0432633	0.170011	0.130288	4117	tags=35%, list=22%, signal=28%	PAX3/RBP2/TGFB2/CCNA2/MYOD1/MITF/SKP2/DNMT1/E2F2/CDK4/RBBP4/TFDP1/CDK6/CCND2/E2F3/CDK2/RAF1/TAF1/EP300/ELF1/CKM/ABL1/SIRT1
REACTOME_COLLAGEN_BIOSYNTHESIS_AND_MODIFYING_ENZYMES	REACTOME_COLLAGEN_BIOSYNTHESIS_AND_MODIFYING_ENZYMES	67	0.42577	1.44071	0.0434243	0.170378	0.130569	4566	tags=33%, list=24%, signal=25%	COL2A1/COL4A6/COL11A2/COL9A2/COL24A1/COL28A1/COL10A1/COL11A1/COLGALT2/COL9A3/COL21A1/ADAMTS3/COL5A2/COL4A5/COL20A1/COL19A1/COL6A3/COL12A1/COL3A1/COL16A1/ADAMTS14/TLL2
BIOCARTA_RB_PATHWAY	BIOCARTA_RB_PATHWAY	13	0.634747	1.55575	0.0436747	0.171093	0.131117	3580	tags=54%, list=19%, signal=44%	CDK1/CHEK1/CDC25A/CDK4/CDK2/CDC25C/ATM
WP_LEPTIN_AND_ADIPONECTIN	WP_LEPTIN_AND_ADIPONECTIN	10	-0.613384	-1.59566	0.0443719	0.171629	0.131528	47	tags=50%, list=0%, signal=50%	ADIPOR2/ADIPOR1/LEPR/LEP/ADIPOQ
REACTOME_POU5F1_OCT4_SOX2_NANOG_REPRESS_GENES_RELATED_TO_DIFFERENTIATION	REACTOME_POU5F1_OCT4_SOX2_NANOG_REPRESS_GENES_RELATED_TO_DIFFERENTIATION	10	0.668782	1.52054	0.0444104	0.171629	0.131528	642	tags=30%, list=3%, signal=29%	DKK1/SOX2/CDX2
REACTOME_DEFECTIVE_GALNT3_CAUSES_HFTC	REACTOME_DEFECTIVE_GALNT3_CAUSES_HFTC	16	0.589939	1.51647	0.0444444	0.171629	0.131528	2410	tags=38%, list=13%, signal=33%	MUC15/MUC5AC/GALNT3/MUC1/MUC6/MUC3A
WP_4249_HEDGEHOG_SIGNALING_PATHWAY	WP_4249_HEDGEHOG_SIGNALING_PATHWAY	43	0.467276	1.46362	0.0444444	0.171629	0.131528	5993	tags=49%, list=32%, signal=34%	CDON/EVC/EVC2/GPR161/LRP2/SMURF2/KIF7/CCND2/PTCH1/CSNK1A1/CSNK1G1/GLI2/CUL3/GLI3/KIF3A/GLI1/SPOPL/PRKACB/GRK3/BCL2/CSNK1D
WP_COHESIN_COMPLEX_CORNELIA_DE_LANGE_SYNDROME	WP_COHESIN_COMPLEX_CORNELIA_DE_LANGE_SYNDROME	34	0.488326	1.46066	0.0443548	0.171629	0.131528	6286	tags=65%, list=33%, signal=43%	SGO2/CDK1/ESCO2/PLK1/ESPL1/SGO1/SMC3/AURKB/CDCA5/PPP2R5D/SMC1B/SMC1A/STAG2/MAU2/NIPBL/ESCO1/WAPL/PDS5B/RAD21/APC/PDS5A/PTTG1
WP_JOUBERT_SYNDROME	WP_JOUBERT_SYNDROME	76	0.40969	1.41212	0.044226	0.171629	0.131528	8272	tags=63%, list=44%, signal=36%	CETN1/TCTN2/TMEM67/CPLANE1/CEP97/NPHP1/TMEM237/CEP290/FLNA/CCP110/CSPP1/ARMC9/NIN/MRE11/ATM/CC2D2A/RAB3IP/NPHP4/ARR3/ARL13B/RPGRIP1L/BBS1/DVL3/BBS5/MYO6/RP2/ANKS6/BBS7/PDE6A/MYO5A/CEP164/OFD1/RAD50/BBS9/KAT5/PARP1/TMEM231/CEP41/TCTN1/KIAA0586/PIBF1/PCM1/CEP120/SUFU/NPHP3/AHI1/TMEM17/PCNT
REACTOME_INTEGRIN_CELL_SURFACE_INTERACTIONS	REACTOME_INTEGRIN_CELL_SURFACE_INTERACTIONS	84	0.393927	1.38142	0.0444178	0.171629	0.131528	4351	tags=35%, list=23%, signal=27%	COL2A1/ITGB8/COL4A6/COL9A2/ITGA3/ITGB6/COL10A1/ITGA2/IBSP/COL9A3/COMP/COL5A2/ITGB1/TNC/COL4A5/ITGA6/ITGA4/VCAM1/ITGAV/ITGB7/COL6A3/ITGAM/ITGA8/AGRN/HSPG2/COL3A1/ITGA5/JAM3/COL16A1
WP_DNA_REPAIR_PATHWAYS_FULL_NETWORK	WP_DNA_REPAIR_PATHWAYS_FULL_NETWORK	120	0.36951	1.36629	0.0444191	0.171629	0.131528	6867	tags=51%, list=36%, signal=33%	FANCI/CHEK1/BRIP1/NEIL3/BRCA2/FANCB/EXO1/BRCA1/FANCD2/ERCC5/MSH2/RAD51/FANCE/POLD1/USP1/RFC3/WRN/PMS2/FANCM/MUTYH/MSH6/PRKDC/MRE11/POLD3/REV1/NHEJ1/ATM/FEN1/TDG/GTF2H2C/XPC/REV3L/FAN1/POLI/RPA1/POLK/RFC4/LIG1/RFC5/POLE2/FANCA/FANCL/GTF2H3/PCNA/PALB2/ATR/H2AX/ERCC3/FAAP24/RFC1/CUL4B/LIG3/CUL4A/ERCC6/RAD50/DCLRE1C/FANCF/PARP1/GTF2H2/GTF2H1/RAD52
REACTOME_MITOTIC_G1_PHASE_AND_G1_S_TRANSITION	REACTOME_MITOTIC_G1_PHASE_AND_G1_S_TRANSITION	149	0.351547	1.32474	0.0444939	0.171629	0.131528	2970	tags=25%, list=16%, signal=21%	MCM2/TOP2A/TYMS/MCM10/CCNA2/CCNE2/CDK1/CDC6/ORC1/LIN9/ORC6/FBXO5/CDC7/SRC/PRIM1/CCNB1/SKP2/CDC25A/MYBL2/MCM6/POLA1/RBL1/RRM2/E2F5/E2F2/CDK4/MCM3/MCM4/MCM8/RBBP4/TFDP1/CDK6/CCND2/E2F3/CDC45/DBF4/CDK2
KEGG_GLYCOLYSIS_GLUCONEOGENESIS	KEGG_GLYCOLYSIS_GLUCONEOGENESIS	60	-0.314942	-1.2829	0.0439803	0.171629	0.131528	2257	tags=30%, list=12%, signal=27%	GPI/ALDH7A1/ACSS2/ADH1B/GALM/AKR1A1/LDHC/GCK/PCK2/LDHB/ADH4/ADH1A/ALDH2/ENO3/ALDOB/FBP1/PCK1/ADH1C
KEGG_LONG_TERM_POTENTIATION	KEGG_LONG_TERM_POTENTIATION	70	0.421121	1.42925	0.044665	0.172025	0.131831	3561	tags=30%, list=19%, signal=24%	GRIA2/GRIN2A/ITPR3/PRKCG/GRM5/GRIN2B/GRM1/RPS6KA6/PPP3R2/PLCB1/PRKX/PLCB4/PRKCA/CALML5/RAF1/GRIN1/PPP1R12A/PRKCB/EP300/RPS6KA3/CAMK4
REACTOME_BUDDING_AND_MATURATION_OF_HIV_VIRION	REACTOME_BUDDING_AND_MATURATION_OF_HIV_VIRION	28	-0.422685	-1.45524	0.044938	0.172812	0.132435	4143	tags=32%, list=22%, signal=25%	PPIA/UBB/VPS37D/RPS27A/MVB12A/VPS4A/UBA52/VPS28/CHMP2A
WP_BMP_SIGNALING_IN_EYELID_DEVELOPMENT	WP_BMP_SIGNALING_IN_EYELID_DEVELOPMENT	20	0.553617	1.47725	0.0452555	0.173502	0.132963	4655	tags=35%, list=24%, signal=26%	PITX2/TGFA/BMP4/MAP3K1/NOTCH1/SMAD5/FOXC1
REACTOME_FGFR2_LIGAND_BINDING_AND_ACTIVATION	REACTOME_FGFR2_LIGAND_BINDING_AND_ACTIVATION	20	0.553209	1.47616	0.0452555	0.173502	0.132963	2158	tags=30%, list=11%, signal=27%	FGF4/FGF5/FGF20/FGF2/FGF3/FGF9
REACTOME_ANDROGEN_BIOSYNTHESIS	REACTOME_ANDROGEN_BIOSYNTHESIS	11	-0.5976	-1.59365	0.0457579	0.173576	0.13302	4561	tags=55%, list=24%, signal=41%	SRD5A3/HSD3B1/SRD5A2/SRD5A1/POMC/CGA
REACTOME_GRB2_SOS_PROVIDES_LINKAGE_TO_MAPK_SIGNALING_FOR_INTEGRINS	REACTOME_GRB2_SOS_PROVIDES_LINKAGE_TO_MAPK_SIGNALING_FOR_INTEGRINS	15	-0.52187	-1.53235	0.045601	0.173576	0.13302	260	tags=27%, list=1%, signal=26%	VWF/FGA/FGG/FGB
REACTOME_GLYCOGEN_STORAGE_DISEASES	REACTOME_GLYCOGEN_STORAGE_DISEASES	15	-0.519881	-1.52652	0.045601	0.173576	0.13302	5394	tags=73%, list=28%, signal=53%	GYG2/GBE1/UBC/GAA/EPM2A/UBB/NHLRC1/RPS27A/GYS2/SLC37A4/UBA52
REACTOME_POST_CHAPERONIN_TUBULIN_FOLDING_PATHWAY	REACTOME_POST_CHAPERONIN_TUBULIN_FOLDING_PATHWAY	23	0.541678	1.47828	0.0455192	0.173576	0.13302	2555	tags=22%, list=13%, signal=19%	TUBA3C/TUBB3/TUBAL3/TUBA1B/TUBA1C
REACTOME_ACTIVATION_OF_IRF3_IRF7_MEDIATED_BY_TBK1_IKK_EPSILON	REACTOME_ACTIVATION_OF_IRF3_IRF7_MEDIATED_BY_TBK1_IKK_EPSILON	17	-0.484253	-1.47008	0.0457006	0.173576	0.13302	3222	tags=47%, list=17%, signal=39%	UBB/TICAM2/RPS27A/IRF3/IRF7/UBA52/LY96/CD14
PID_NCADHERIN_PATHWAY	PID_NCADHERIN_PATHWAY	33	0.493099	1.46498	0.0454545	0.173576	0.13302	5412	tags=45%, list=28%, signal=33%	GRIA2/CNR1/DAGLA/GAP43/FER/FGFR1/PLCG1/MAPRE1/ROCK1/GJA1/KIF5B/PIK3CA/DCTN1/PTPN11/CTNNB1
REACTOME_SIGNALING_BY_FGFR3	REACTOME_SIGNALING_BY_FGFR3	40	0.464509	1.43779	0.0457516	0.173576	0.13302	4834	tags=42%, list=25%, signal=32%	FGF4/FGF5/FGF20/GALNT3/FGF2/SRC/CBL/FGF9/PLCG1/FRS2/FGFR3/GAB1/NRAS/KRAS/SOS1/MAPK1/PIK3CA
PID_EPHA_FWDPATHWAY	PID_EPHA_FWDPATHWAY	34	0.498199	1.49019	0.0458955	0.173836	0.133219	1834	tags=21%, list=10%, signal=19%	EPHA6/EPHA5/EPHA7/VAV3/EFNA5/SRC/CBL
WP_KALLMANN_SYNDROME	WP_KALLMANN_SYNDROME	24	0.537189	1.48587	0.0464789	0.175781	0.13471	6008	tags=62%, list=32%, signal=43%	SEMA3E/OTX2/ANOS1/MYRF/SOX10/FGFR1/PROKR2/CHD7/FRS2/MAPK1/PIK3CA/TMEM98/PTPN11/PROK2/FGF8
REACTOME_REGULATION_OF_COMMISSURAL_AXON_PATHFINDING_BY_SLIT_AND_ROBO	REACTOME_REGULATION_OF_COMMISSURAL_AXON_PATHFINDING_BY_SLIT_AND_ROBO	10	0.664128	1.50996	0.0474732	0.179104	0.137256	3554	tags=60%, list=19%, signal=49%	ROBO2/SRC/DCC/SLIT1/ROBO1/NELL2
REACTOME_SIGNALING_BY_PDGF	REACTOME_SIGNALING_BY_PDGF	58	0.427755	1.42001	0.0475	0.179104	0.137256	4534	tags=38%, list=24%, signal=29%	COL2A1/COL9A2/PDGFD/COL9A3/NCK2/SRC/GRB7/COL5A2/RASA1/THBS4/COL4A5/PLCG1/STAT1/COL6A3/PIK3R2/PDGFC/COL3A1/THBS2/PTPN12/NRAS/KRAS/SOS1
REACTOME_EPHA_MEDIATED_GROWTH_CONE_COLLAPSE	REACTOME_EPHA_MEDIATED_GROWTH_CONE_COLLAPSE	29	0.508187	1.47829	0.047619	0.179284	0.137394	1581	tags=21%, list=8%, signal=19%	EPHA6/EPHA5/EPHA7/EPHA10/EFNA5/SRC
REACTOME_METABOLISM_OF_WATER_SOLUBLE_VITAMINS_AND_COFACTORS	REACTOME_METABOLISM_OF_WATER_SOLUBLE_VITAMINS_AND_COFACTORS	124	-0.268686	-1.24962	0.0479918	0.180418	0.138263	4937	tags=54%, list=26%, signal=40%	PDZD11/LMBRD1/GPHN/SLC5A6/MMADHC/RNLS/PCCA/BST1/NFS1/COASY/SLC52A2/ABCD4/SLC25A32/CYB5R3/SLC46A1/NUDT12/MCCC2/CBLIF/AMN/PPCS/FOLR2/NADK/NADK2/LDLRAP1/MOCS1/NMNAT1/PANK1/SLC25A16/NAXD/AOX1/MTHFD2L/MTHFR/TPK1/FLAD1/MMUT/PPCDC/MMACHC/VNN1/BTD/SHMT2/MOCS2/ACACB/PRSS3/QPRT/MOCOS/MTHFS/MTHFD1/SLC19A3/PNPO/CD320/NAXE/MMAA/PARP10/NMRK1/NAMPT/FPGS/ALDH1L1/CYB5A/PCCB/PC/CYP8B1/SHMT1/MMAB/GSTO1/NAPRT/NMRK2/…
REACTOME_SIGNALING_BY_HIPPO	REACTOME_SIGNALING_BY_HIPPO	20	0.551281	1.47101	0.0481752	0.180567	0.138378	4639	tags=55%, list=24%, signal=42%	TJP2/WWTR1/YAP1/AMOT/LATS1/DVL2/NPHP4/MOB1A/STK4/AMOTL2/LATS2
REACTOME_INTEGRIN_SIGNALING	REACTOME_INTEGRIN_SIGNALING	27	-0.414799	-1.41637	0.0481273	0.180567	0.138378	1165	tags=22%, list=6%, signal=21%	VWF/RASGRP2/RAPGEF3/FGA/FGG/FGB
PID_NOTCH_PATHWAY	PID_NOTCH_PATHWAY	58	0.426191	1.41482	0.04875	0.18245	0.13982	3428	tags=28%, list=18%, signal=23%	DLK1/DNER/DLL3/MFAP2/DNM1/SKP2/JAG1/CBL/MIB1/NOTCH2/MAML2/MAML1/LNX1/EP300/NOTCH1/RBBP8
REACTOME_NEGATIVE_REGULATION_OF_FGFR3_SIGNALING	REACTOME_NEGATIVE_REGULATION_OF_FGFR3_SIGNALING	29	0.503666	1.46514	0.0489796	0.183014	0.140253	2158	tags=24%, list=11%, signal=21%	FGF4/FGF5/FGF20/FGF2/SRC/CBL/FGF9
REACTOME_TRP_CHANNELS	REACTOME_TRP_CHANNELS	28	0.499278	1.44461	0.0490463	0.183014	0.140253	3469	tags=36%, list=18%, signal=29%	MCOLN3/TRPM5/TRPV5/TRPM3/TRPC7/TRPV6/TRPC1/TRPA1/MCOLN2/TRPM6
WP_GPR40_PATHWAY	WP_GPR40_PATHWAY	15	0.602097	1.52119	0.0493274	0.183452	0.140588	4718	tags=53%, list=25%, signal=40%	ITPR3/PLCH1/PLCB1/PLCD3/PLCG1/PLCL1/PKD1/PLCE1
REACTOME_NCAM1_INTERACTIONS	REACTOME_NCAM1_INTERACTIONS	42	0.466361	1.45847	0.0494792	0.183452	0.140588	4485	tags=36%, list=24%, signal=27%	COL2A1/COL9A2/CACNB4/CACNA1G/COL9A3/NCAM1/COL5A2/COL4A5/CACNA1D/COL6A3/CACNB1/AGRN/CACNA1S/COL3A1/CACNB3
PID_BMP_PATHWAY	PID_BMP_PATHWAY	42	0.463836	1.45057	0.0494792	0.183452	0.140588	5065	tags=40%, list=27%, signal=30%	CER1/SOSTDC1/BMP4/CHRDL1/BMP7/BMPR1B/SMURF2/ZFYVE16/GREM1/BAMBI/SMAD5/BMPR1A/BMP6/MAPK1/CTDSP2/SMAD7/BMPR2
KEGG_BASAL_CELL_CARCINOMA	KEGG_BASAL_CELL_CARCINOMA	55	0.428289	1.40723	0.0493671	0.183452	0.140588	5421	tags=45%, list=29%, signal=33%	WNT7B/WNT7A/AXIN2/BMP4/FZD1/FZD7/WNT9A/FZD2/WNT5A/WNT10A/PTCH1/LEF1/GLI2/STK36/DVL2/GLI3/WNT8B/TCF7/DVL3/FZD5/GLI1/FZD3/WNT10B/CTNNB1/FZD6
REACTOME_REGULATION_OF_PLK1_ACTIVITY_AT_G2_M_TRANSITION	REACTOME_REGULATION_OF_PLK1_ACTIVITY_AT_G2_M_TRANSITION	87	0.389582	1.37656	0.0495283	0.183452	0.140588	6567	tags=48%, list=35%, signal=32%	NEK2/CDK1/PLK4/BORA/PLK1/CCNB2/CCNB1/CNTRL/CEP135/CEP152/CEP290/CEP192/CCP110/NEDD1/NDE1/HAUS6/PPP1R12A/CENPJ/MAPRE1/CKAP5/AURKA/DYNC1I2/ALMS1/HAUS3/CEP250/CEP78/DYNC1H1/HAUS2/AKAP9/DCTN1/CEP76/CLASP1/FBXW11/BTRC/CSNK1D/HAUS5/CEP164/PRKAR2B/OFD1/TUBG1/AJUBA/CEP72
WP_BMP2WNT4FOXO1_PATHWAY_IN_PRIMARY_ENDOMETRIAL_STROMAL_CELL_DIFFERENTIATION	WP_BMP2WNT4FOXO1_PATHWAY_IN_PRIMARY_ENDOMETRIAL_STROMAL_CELL_DIFFERENTIATION	13	0.630445	1.5452	0.0496988	0.183588	0.140692	230	tags=15%, list=1%, signal=15%	SST/DKK1
REACTOME_SLC_TRANSPORTER_DISORDERS	REACTOME_SLC_TRANSPORTER_DISORDERS	99	0.379995	1.36753	0.049711	0.183588	0.140692	4913	tags=36%, list=26%, signal=27%	SLC6A14/SLC34A2/SLC5A1/AVPR1B/SLC6A19/SLC6A5/SLC5A7/SLC6A2/SLC6A20/SLC2A1/SLC6A18/POM121/SLC3A1/RHAG/TPR/SLC34A3/NUP205/SLC36A2/SLC26A2/NUP160/NUP153/SLC24A1/SLC1A3/SLC12A6/NUP155/SLC5A5/NUP37/NUP210/NUP107/NUP188/NDC1/SLC17A8/AVP/SLC16A1/NUP42/NUP58
REACTOME_FRS_MEDIATED_FGFR1_SIGNALING	REACTOME_FRS_MEDIATED_FGFR1_SIGNALING	23	0.534806	1.45952	0.0497866	0.183597	0.1407	4534	tags=48%, list=24%, signal=36%	FGF4/FGF5/FGF20/FGF2/FGF3/FGF9/FGFR1/FRS2/NRAS/KRAS/SOS1
REACTOME_NEGATIVE_REGULATORS_OF_DDX58_IFIH1_SIGNALING	REACTOME_NEGATIVE_REGULATORS_OF_DDX58_IFIH1_SIGNALING	35	-0.394594	-1.4627	0.0499701	0.183735	0.140805	4127	tags=31%, list=22%, signal=25%	UBB/UBA7/UBE2L6/PIN1/RNF125/HERC5/RPS27A/IRF3/RNF135/UBA52/ISG15
WP_OVERVIEW_OF_PROINFLAMMATORY_AND_PROFIBROTIC_MEDIATORS	WP_OVERVIEW_OF_PROINFLAMMATORY_AND_PROFIBROTIC_MEDIATORS	124	-0.266947	-1.24153	0.0499506	0.183735	0.140805	2424	tags=25%, list=13%, signal=22%	CCL11/CCL14/IFNA17/IFNA14/IL1F10/IFNA16/IFNA10/IFNA2/CCL3L3/IFNA13/IFNA6/PF4V1/CXCL14/IL20/IL17D/IL1RN/TSLP/CCL15/CCL25/CCL26/CCL16/IL27/IL31/CSF3/CXCL2/IL36RN/CCL21/PPBP/PF4/CCL19/IL25
SIG_CHEMOTAXIS	SIG_CHEMOTAXIS	45	0.452168	1.43	0.0503226	0.184761	0.141591	5396	tags=38%, list=28%, signal=27%	PAK5/PITX2/ITPR3/PAK6/RACGAP1/WASF1/LIMK1/ROCK1/ARHGEF11/ROCK2/AKT3/PIK3CG/PAK4/PIK3CA/PIK3CD/ACTR2/INPPL1
REACTOME_CREB1_PHOSPHORYLATION_THROUGH_NMDA_RECEPTOR_MEDIATED_ACTIVATION_OF_RAS_SIGNALING	REACTOME_CREB1_PHOSPHORYLATION_THROUGH_NMDA_RECEPTOR_MEDIATED_ACTIVATION_OF_RAS_SIGNALING	28	0.498596	1.44264	0.0504087	0.184807	0.141627	5209	tags=50%, list=27%, signal=36%	RASGRF1/NEFL/GRIN2B/RPS6KA6/DLG3/ACTN2/LRRC7/GRIN1/RPS6KA3/NRAS/KRAS/MAPK1/CREB1/DLG1
REACTOME_ANCHORING_FIBRIL_FORMATION	REACTOME_ANCHORING_FIBRIL_FORMATION	15	0.60169	1.52017	0.0508221	0.186052	0.142581	2544	tags=27%, list=13%, signal=23%	LAMC2/COL4A6/LAMA3/COL4A5
WP_MAPK_SIGNALING_PATHWAY	WP_MAPK_SIGNALING_PATHWAY	246	0.324619	1.26515	0.0511482	0.186974	0.143287	4921	tags=30%, list=26%, signal=23%	FGF4/FGF5/RASGRF1/FGF20/TGFB2/DUSP9/PRKCG/CACNG4/PLA2G4D/PLA2G4F/CACNB4/CACNA1G/FGF2/CACNG6/FGF11/DUSP4/PPP3R2/MAP2K6/IL1A/FGF3/MAPK13/CACNA1B/PLA2G4A/CACNG5/FGF9/FGF13/FLNC/RASA1/PRKCA/MAP3K1/FLNA/RPS6KA5/FGFR1/IL1B/CACNA2D2/NFATC3/RASGRP1/STMN1/MAP4K3/MAP3K8/CACNA1D/RAF1/NTF4/MAPT/FGF14/TAOK1/MAPK10/FASLG/CACNA1F/RPS6KA3/PLA2G4E/EGF/CACNB1/FGFR3/NF1/BDNF/RASA2/CACNA1S/AKT3/CACNG1/STK4/MAP3K12/C…
REACTOME_DOWNSTREAM_SIGNALING_OF_ACTIVATED_FGFR3	REACTOME_DOWNSTREAM_SIGNALING_OF_ACTIVATED_FGFR3	25	0.517302	1.44583	0.0519663	0.189413	0.145157	4834	tags=52%, list=25%, signal=39%	FGF4/FGF5/FGF20/FGF2/FGF9/PLCG1/FRS2/FGFR3/GAB1/NRAS/KRAS/SOS1/PIK3CA
REACTOME_INTERACTIONS_OF_VPR_WITH_HOST_CELLULAR_PROTEINS	REACTOME_INTERACTIONS_OF_VPR_WITH_HOST_CELLULAR_PROTEINS	37	0.4738	1.44541	0.0519308	0.189413	0.145157	6799	tags=62%, list=36%, signal=40%	POM121/TPR/NUP205/NUP160/NUP153/HMGA1/NUP155/NUP37/NUP210/NUP107/NUP188/PSIP1/NDC1/NUP42/NUP58/NUP62/RANBP2/POM121C/NUP93/NUP85/NUP98/NUP133/NUP54
PID_ERBB_NETWORK_PATHWAY	PID_ERBB_NETWORK_PATHWAY	15	0.599881	1.5156	0.0523169	0.189436	0.145174	1394	tags=27%, list=7%, signal=25%	NRG3/TGFA/ERBB4/EREG
BIOCARTA_AMAN_PATHWAY	BIOCARTA_AMAN_PATHWAY	15	0.5969	1.50807	0.0523169	0.189436	0.145174	1153	tags=27%, list=6%, signal=25%	FUT9/B3GALT1/B3GALT2/FUT4
REACTOME_EXPORT_OF_VIRAL_RIBONUCLEOPROTEINS_FROM_NUCLEUS	REACTOME_EXPORT_OF_VIRAL_RIBONUCLEOPROTEINS_FROM_NUCLEUS	33	0.4897	1.45488	0.052139	0.189436	0.145174	7282	tags=73%, list=38%, signal=45%	POM121/TPR/NUP205/NUP160/NUP153/NUP155/NUP37/NUP210/NUP107/NUP188/NDC1/NUP42/NUP58/NUP62/RANBP2/POM121C/NUP93/NUP85/NUP98/NUP133/NUP54/XPO1/RAN/RAE1
REACTOME_RHO_GTPASES_ACTIVATE_IQGAPS	REACTOME_RHO_GTPASES_ACTIVATE_IQGAPS	32	0.491473	1.44633	0.052349	0.189436	0.145174	2555	tags=19%, list=13%, signal=16%	TUBA3C/TUBB3/TUBAL3/TUBA1B/IQGAP1/TUBA1C
WP_GLYCOLYSIS_AND_GLUCONEOGENESIS	WP_GLYCOLYSIS_AND_GLUCONEOGENESIS	43	-0.346567	-1.34787	0.0520785	0.189436	0.145174	1384	tags=35%, list=7%, signal=32%	SLC2A4/MPC2/GPI/MDH2/GOT2/LDHC/PC/GCK/MPC1/LDHB/ENO3/ALDOB/GOT1/FBP1/PCK1
REACTOME_HIV_TRANSCRIPTION_ELONGATION	REACTOME_HIV_TRANSCRIPTION_ELONGATION	43	-0.345729	-1.34461	0.0527098	0.190422	0.14593	3213	tags=26%, list=17%, signal=21%	POLR2K/POLR2E/CCNH/ELOC/CDK9/GTF2H5/POLR2F/POLR2J/POLR2L/POLR2I/ELOB
KEGG_PYRIMIDINE_METABOLISM	KEGG_PYRIMIDINE_METABOLISM	97	-0.284627	-1.28387	0.052773	0.190422	0.14593	3904	tags=33%, list=21%, signal=26%	POLR2H/POLR1C/UCK1/TK2/POLR3GL/NUDT2/POLD4/POLA2/POLR2K/ITPA/POLR2E/NME4/NT5C/UPP1/POLR1E/POLE4/POLR1H/NME3/POLR2J3/UPB1/UPP2/POLR2F/ENTPD8/POLR2J/NME1/DPYS/POLR2L/TXNRD2/TYMP/POLR2I/CDA/DHODH
WP_TCA_CYCLE_AND_DEFICIENCY_OF_PYRUVATE_DEHYDROGENASE_COMPLEX_PDHC	WP_TCA_CYCLE_AND_DEFICIENCY_OF_PYRUVATE_DEHYDROGENASE_COMPLEX_PDHC	16	-0.494692	-1.49438	0.0528744	0.190514	0.146001	1201	tags=62%, list=6%, signal=59%	IDH1/DLST/MDH1/PDHA1/ACO1/SUCLG2/FH/PC/PCK1/SDHA
REACTOME_HORMONE_LIGAND_BINDING_RECEPTORS	REACTOME_HORMONE_LIGAND_BINDING_RECEPTORS	12	-0.57171	-1.58627	0.0530378	0.190641	0.146098	3196	tags=50%, list=17%, signal=42%	FSHR/FSHB/GPHB5/LHCGR/GNRH2/CGA
REACTOME_ACTIVATION_OF_AMPK_DOWNSTREAM_OF_NMDARS	REACTOME_ACTIVATION_OF_AMPK_DOWNSTREAM_OF_NMDARS	29	0.49711	1.44606	0.0530612	0.190641	0.146098	3170	tags=24%, list=17%, signal=20%	TUBA3C/TUBB3/TUBAL3/PRKAA2/TUBA1B/TUBA1C/MAPT
REACTOME_ELASTIC_FIBRE_FORMATION	REACTOME_ELASTIC_FIBRE_FORMATION	44	0.450068	1.4147	0.0532468	0.190896	0.146293	2424	tags=30%, list=13%, signal=26%	ITGB8/TGFB2/EMILIN3/ITGB6/BMP4/FBN2/BMP7/MFAP2/FBLN1/LTBP1/MFAP3/LOX/ITGB1
REACTOME_SEMAPHORIN_INTERACTIONS	REACTOME_SEMAPHORIN_INTERACTIONS	64	0.416309	1.40009	0.0532838	0.190896	0.146293	4207	tags=36%, list=22%, signal=28%	SEMA3E/SEMA3A/PLXNB3/SEMA6A/CDK5R1/DPYSL5/PTPRC/CRMP1/PLXNA1/ITGB1/SEMA6D/LIMK1/PLXNC1/SEMA4D/SEMA4A/MYH10/PLXNA3/ROCK1/ARHGEF11/NRP1/ROCK2/DPYSL3/FARP2
REACTOME_TRANSPORT_OF_CONNEXONS_TO_THE_PLASMA_MEMBRANE	REACTOME_TRANSPORT_OF_CONNEXONS_TO_THE_PLASMA_MEMBRANE	21	0.538281	1.44339	0.0534682	0.191284	0.14659	2555	tags=24%, list=13%, signal=21%	TUBA3C/TUBB3/TUBAL3/TUBA1B/TUBA1C
REACTOME_EXTENSION_OF_TELOMERES	REACTOME_EXTENSION_OF_TELOMERES	51	0.440286	1.42507	0.0536398	0.191353	0.146644	6381	tags=53%, list=34%, signal=35%	CCNA2/BLM/PRIM1/PIF1/POLA1/POLD1/RFC3/RTEL1/CDK2/WRN/DNA2/POLD3/CCNA1/FEN1/DSCC1/RPA1/RFC4/LIG1/RFC5/PRIM2/PCNA/DKC1/CHTF8/RFC1/CHTF18/SHQ1/TEN1
WP_HEPATITIS_C_AND_HEPATOCELLULAR_CARCINOMA	WP_HEPATITIS_C_AND_HEPATOCELLULAR_CARCINOMA	49	0.439446	1.40932	0.0535714	0.191353	0.146644	7345	tags=55%, list=39%, signal=34%	UCHL1/MMP1/BRCA1/MYOF/RRM2/E2F2/HIF1A/SMAD3/LEF1/BIRC5/FASLG/CXCL8/HNF1A/SOS1/VEGFA/PTPN11/TGFB1/BIRC3/GRB2/CCND1/NFKB1/MAPK8/JAK1/IL6R/TP53/PTGS2/CASP3
WP_FOXA2_PATHWAY	WP_FOXA2_PATHWAY	21	-0.474183	-1.50248	0.053834	0.191503	0.146758	2444	tags=33%, list=13%, signal=29%	SLCO1B1/FOXO1/MLXIPL/GSTA2/INS/GSTA1/SLC27A5
REACTOME_NEGATIVE_REGULATION_OF_FGFR2_SIGNALING	REACTOME_NEGATIVE_REGULATION_OF_FGFR2_SIGNALING	34	0.481405	1.43996	0.0537634	0.191503	0.146758	2158	tags=24%, list=11%, signal=21%	FGF4/FGF5/FGF20/FGF2/SRC/FGF3/CBL/FGF9
REACTOME_EGR2_AND_SOX10_MEDIATED_INITIATION_OF_SCHWANN_CELL_MYELINATION	REACTOME_EGR2_AND_SOX10_MEDIATED_INITIATION_OF_SCHWANN_CELL_MYELINATION	29	0.49252	1.43271	0.0544218	0.19332	0.148151	4606	tags=48%, list=24%, signal=37%	DRP2/POU3F2/SCD5/LAMB1/SOX10/UTRN/POU3F1/LAMC1/WWTR1/YAP1/CYP51A1/NAB1/TEAD1/HDAC2
REACTOME_RUNX1_INTERACTS_WITH_CO_FACTORS_WHOSE_PRECISE_EFFECT_ON_RUNX1_TARGETS_IS_NOT_KNOWN	REACTOME_RUNX1_INTERACTS_WITH_CO_FACTORS_WHOSE_PRECISE_EFFECT_ON_RUNX1_TARGETS_IS_NOT_KNOWN	37	0.472789	1.44233	0.0545939	0.193658	0.14841	5865	tags=54%, list=31%, signal=37%	CBX2/PHC1/SMARCC2/ACTL6A/ARID2/ARID1A/EP300/SMARCC1/CBX6/RNF2/PHC3/ARID1B/CSNK2A1/SMARCD1/PBRM1/CBFB/SCMH1/SMARCE1/SMARCA4/RUNX1
BIOCARTA_MYOSIN_PATHWAY	BIOCARTA_MYOSIN_PATHWAY	11	0.647682	1.51049	0.0547945	0.193898	0.148593	3981	tags=55%, list=21%, signal=43%	ARHGAP5/PLCB1/PRKCA/PRKCB/ROCK1/GNA13
WP_MELATONIN_METABOLISM_AND_EFFECTS	WP_MELATONIN_METABOLISM_AND_EFFECTS	35	-0.386872	-1.43408	0.0548156	0.193898	0.148593	928	tags=26%, list=5%, signal=25%	FOXO1/PER1/CYP2C19/CYP1A1/CYP2D6/APOE/ADRB1/SULT1A1/CYP1A2
WP_WNT_SIGNALING_PATHWAY	WP_WNT_SIGNALING_PATHWAY	51	0.439411	1.42224	0.054917	0.193983	0.148659	6031	tags=47%, list=32%, signal=32%	PRKCG/AXIN2/ROR1/PIP5K1B/BCL9/PRKCA/NFATC2/CDK6/LEF1/PRKCB/CSNK1A1/CSNK1G1/TCF3/DVL2/SOX1/GJA1/DVL3/MAPK1/RYK/CTNNB1/MAP3K7/CSNK1D/TSC1/APC
REACTOME_INTERFERON_SIGNALING	REACTOME_INTERFERON_SIGNALING	198	-0.227456	-1.16084	0.0552721	0.194964	0.14941	3514	tags=23%, list=18%, signal=19%	HLA-E/IRF6/OAS1/IFNA21/IFIT1/TRIM48/HERC5/RPS27A/IFNA1/OAS2/IFNA4/IRF3/ISG20/B2M/IFI35/IFNA17/IFNA14/HLA-G/IFNA16/IFNA10/IFNA2/HLA-C/IFNA13/PSMB8/IFNA6/IRF7/MX1/EGR1/IFNAR2/IFITM1/UBA52/HLA-A/CAMK2B/SOCS1/OASL/HLA-B/HLA-F/IFITM3/GBP7/IFITM2/ISG15/IFI6/BST2/IFI27/MT2A
WP_SPHINGOLIPID_METABOLISM_INTEGRATED_PATHWAY	WP_SPHINGOLIPID_METABOLISM_INTEGRATED_PATHWAY	26	0.507257	1.43741	0.0554017	0.195147	0.149551	2059	tags=19%, list=11%, signal=17%	UGT8/SGPP2/SPHK1/PLPP2/CERS6
BIOCARTA_SRCRPTP_PATHWAY	BIOCARTA_SRCRPTP_PATHWAY	11	0.645894	1.50632	0.0563166	0.198093	0.151808	3400	tags=55%, list=18%, signal=45%	CDK1/CCNB1/CDC25A/PRKCA/PRKCB/CDC25C
REACTOME_G2_M_CHECKPOINTS	REACTOME_G2_M_CHECKPOINTS	166	0.343103	1.30224	0.0565217	0.198537	0.152148	3710	tags=30%, list=20%, signal=24%	MCM2/CLSPN/GTSE1/MCM10/CDK1/H2BC7/BLM/CHEK1/PSMA8/BRIP1/CDC6/BARD1/ORC1/TP53BP1/ORC6/EXO1/CCNB2/CDC7/BRCA1/H2BC1/CCNB1/CDC25A/NSD2/MCM6/H2BC6/TOPBP1/MCM3/H4-16/MCM4/MCM8/RFC3/ABRAXAS1/CDC45/PKMYT1/H4C5/DBF4/CDK2/WRN/RMI2/DNA2/CDC25C/H4C15/RMI1/RBBP8/MRE11/MDC1/RHNO1/ATM/YWHAQ/H2BC17
BIOCARTA_BARR_MAPK_PATHWAY	BIOCARTA_BARR_MAPK_PATHWAY	14	0.609478	1.51097	0.0569715	0.199559	0.152932	2974	tags=36%, list=16%, signal=30%	KCNA2/DNM1/PLCB1/KCNA3/RAF1
REACTOME_GOLGI_CISTERNAE_PERICENTRIOLAR_STACK_REORGANIZATION	REACTOME_GOLGI_CISTERNAE_PERICENTRIOLAR_STACK_REORGANIZATION	14	0.608775	1.50923	0.0569715	0.199559	0.152932	1684	tags=29%, list=9%, signal=26%	CDK1/PLK1/CCNB2/CCNB1
REACTOME_PI_3K_CASCADE_FGFR3	REACTOME_PI_3K_CASCADE_FGFR3	18	0.561109	1.47333	0.057101	0.199734	0.153066	986	tags=22%, list=5%, signal=21%	FGF4/FGF5/FGF20/FGF2
PID_MYC_ACTIV_PATHWAY	PID_MYC_ACTIV_PATHWAY	79	0.39499	1.36822	0.0572473	0.199968	0.153245	3318	tags=25%, list=17%, signal=21%	CDCA7/LIN28B/PEG10/SERPINI1/SLC2A1/PMAIP1/TAF4B/CCNB1/CDC25A/PFKM/CDK4/CCND2/E2F3/BCAT1/ACTL6A/SMAD3/CAD/HMGA1/BIRC5/EP300
