# Supplementary material for: Pan‐cancer multi‐omics reveals DCAF7 as an immune‐modulating prognostic driver and Wnt/β‐catenin activator in hepatocellular carcinoma
Source: Clin Transl Med. 2025 Dec 31;16(1):e70572. doi: 10.1002/ctm2.70572 (PMC12754573; doi:10.1002/ctm2.70572)
Supplement: Supplementary file 2 — Supporting information [file CTM2-16-e70572-s002.zip › Supplemental Tables/TableS19 The Sequences of Primers Used in qPCR Assays.xlsx]

## Sheet: Sheet1
The sequences of primers used for qPCR
Primer names	Primer sequences
GAPDH	Forward: GGGTGTGAACCATGAGAAGTAT
	Reverse: AGTAGAGGCAGGGATGATGT
YTHDC1	Forward: CCTCCACACCATCCTTACTATC
	Reverse: GCTCTCTGTCTCGTCTGTTATC
DCAF7	Forward: GATGGAATGGAGGTGGTGATT
	Reverse: CAGATGTGGCAGGATGAATGT
The sequences of primers used for MeRIP qPCR
Primer names	Primer sequences
DCAF7 primer #1	Forward: CATCCTGTCTGTGCTTCCAA
	Reverse: CCCTGGGGGTCTATAATTCC
DCAF7 primer #2	Forward: CTTCCAGGGAGGAATTAGCC
	Reverse: CTTCTGACCTTGGGATCTGG
DCAF7 primer #3	Forward: CCAGGTCCTCTCAGGCTACTT
	Reverse: CCAAAGGTGGGTGCCTATAA
