# Supplementary material for: Pan‐cancer multi‐omics reveals DCAF7 as an immune‐modulating prognostic driver and Wnt/β‐catenin activator in hepatocellular carcinoma
Source: Clin Transl Med. 2025 Dec 31;16(1):e70572. doi: 10.1002/ctm2.70572 (PMC12754573; doi:10.1002/ctm2.70572)
Supplement: Supplementary file 2 — Supporting information [file CTM2-16-e70572-s002.zip › Supplemental Tables/TableS2 DCAF7 Expression in Normal and Tumor Tissues from Integrated TCGA and GTEx Datasets.xlsx]

## Sheet: Sheet 1
sample_id	status	tissue	DCAF7
GTEX-111CU-0126-SM-5GZWZ	Normal	ACC	4.18188
GTEX-111YS-0126-SM-5987T	Normal	ACC	3.98005
GTEX-1122O-0326-SM-5H124	Normal	ACC	4.4647
GTEX-11DXX-0126-SM-5EGH7	Normal	ACC	4.4731
GTEX-11DXY-1626-SM-5H12L	Normal	ACC	3.774
GTEX-11DXZ-0226-SM-5EGGZ	Normal	ACC	4.35187
GTEX-11EMC-0526-SM-5EGJN	Normal	ACC	3.29281
GTEX-11EQ9-0126-SM-5986I	Normal	ACC	4.39165
GTEX-11GSP-0326-SM-5A5KW	Normal	ACC	3.77298
GTEX-11I78-1826-SM-5A5M4	Normal	ACC	4.22188
GTEX-11NSD-0226-SM-5A5LR	Normal	ACC	4.57469
GTEX-11P7K-0126-SM-5986E	Normal	ACC	4.39708
GTEX-11TT1-0126-SM-5LUAA	Normal	ACC	4.63404
GTEX-11XUK-0126-SM-5CVLK	Normal	ACC	4.04177
GTEX-1211K-0126-SM-59HJE	Normal	ACC	4.50205
GTEX-12696-0626-SM-5EGGD	Normal	ACC	4.78244
GTEX-12WSD-2126-SM-5LZWK	Normal	ACC	3.67693
GTEX-12WSG-0726-SM-5EGIG	Normal	ACC	4.42958
GTEX-12WSJ-0126-SM-5GCOM	Normal	ACC	4.39784
GTEX-12WSK-0326-SM-5GCOJ	Normal	ACC	4.2411
GTEX-12WSL-0326-SM-5CVMK	Normal	ACC	4.34055
GTEX-12WSN-0926-SM-5GCN1	Normal	ACC	2.77612
GTEX-13111-0326-SM-5DUXF	Normal	ACC	4.21952
GTEX-131XF-0126-SM-5DUVF	Normal	ACC	4.31907
GTEX-131XG-1326-SM-5DUX4	Normal	ACC	5.08238
GTEX-132AR-1726-SM-5EGHQ	Normal	ACC	4.59817
GTEX-132QS-0126-SM-5IFH9	Normal	ACC	4.49574
GTEX-1399R-0326-SM-5KM1X	Normal	ACC	4.26157
GTEX-1399S-0426-SM-5IFG5	Normal	ACC	4.20003
GTEX-1399U-0226-SM-5P9J2	Normal	ACC	4.5928
GTEX-139YR-0126-SM-5IJEY	Normal	ACC	4.59874
GTEX-13D11-0426-SM-5LZYA	Normal	ACC	4.15704
GTEX-13FH7-0226-SM-5IFGG	Normal	ACC	5.17272
GTEX-13FTW-0126-SM-5IJED	Normal	ACC	4.4816
GTEX-13N11-0826-SM-5IJFP	Normal	ACC	4.25247
GTEX-13O1R-2326-SM-5IJF9	Normal	ACC	4.51285
GTEX-13O21-0126-SM-5IJE8	Normal	ACC	3.95328
GTEX-13O3O-1626-SM-5KM1O	Normal	ACC	3.9059
GTEX-13O61-0126-SM-5KM4P	Normal	ACC	4.26602
GTEX-13OVI-1226-SM-5J2ME	Normal	ACC	4.80375
GTEX-13OW7-2726-SM-5L3HN	Normal	ACC	3.6241
GTEX-13PL7-1026-SM-5MR5C	Normal	ACC	4.01971
GTEX-13PVR-0226-SM-5RQJI	Normal	ACC	4.24944
GTEX-13W3W-1326-SM-5LU4T	Normal	ACC	4.31471
GTEX-145LT-0126-SM-5S2QJ	Normal	ACC	4.36595
GTEX-145MN-0226-SM-5QGPY	Normal	ACC	4.32478
GTEX-146FR-1526-SM-5SIB8	Normal	ACC	4.23646
GTEX-14753-1726-SM-5NQ9X	Normal	ACC	2.55824
GTEX-147F4-2526-SM-5NQBB	Normal	ACC	4.32554
GTEX-148VJ-1626-SM-5QGPH	Normal	ACC	3.45282
GTEX-14A5I-2126-SM-5NQA8	Normal	ACC	3.53977
GTEX-14BMU-0126-SM-5S2Q9	Normal	ACC	4.51094
GTEX-14DAQ-1826-SM-5S2VV	Normal	ACC	3.62061
GTEX-14H4A-0226-SM-5SI6Q	Normal	ACC	4.61409
GTEX-NFK9-1726-SM-3TW8P	Normal	ACC	4.14081
GTEX-O5YT-1326-SM-3MJGR	Normal	ACC	4.54165
GTEX-O5YV-1126-SM-3LK73	Normal	ACC	3.95328
GTEX-OHPK-1326-SM-3MJGN	Normal	ACC	3.85296
GTEX-OHPL-1326-SM-3MJGG	Normal	ACC	4.15383
GTEX-OIZH-1326-SM-3NB1H	Normal	ACC	3.95702
GTEX-OOBK-3125-SM-3LK5R	Normal	ACC	4.25474
GTEX-OXRK-0126-SM-3NB1E	Normal	ACC	4.20712
GTEX-P4QS-1326-SM-3NMCD	Normal	ACC	4.3806
GTEX-PLZ5-0326-SM-3P614	Normal	ACC	4.15298
GTEX-PLZ6-0226-SM-3P61I	Normal	ACC	4.0951
GTEX-PWCY-0226-SM-48TD8	Normal	ACC	4.46078
GTEX-Q2AH-0126-SM-48U2B	Normal	ACC	4.14326
GTEX-Q2AI-0226-SM-48U1D	Normal	ACC	4.17073
GTEX-Q734-0126-SM-48U1E	Normal	ACC	3.76344
GTEX-QCQG-0126-SM-48U27	Normal	ACC	4.15789
GTEX-QDVN-0426-SM-48TZ6	Normal	ACC	4.43692
GTEX-QEG5-1826-SM-4R1JP	Normal	ACC	4.04967
GTEX-QLQ7-0126-SM-4R1JW	Normal	ACC	4.20239
GTEX-QLQW-0226-SM-447BJ	Normal	ACC	4.60641
GTEX-QMRM-0126-SM-4R1K9	Normal	ACC	4.56683
GTEX-QXCU-1326-SM-48FE2	Normal	ACC	4.28025
GTEX-R53T-0226-SM-48FEH	Normal	ACC	4.49125
GTEX-R55C-0226-SM-48FEO	Normal	ACC	3.88165
GTEX-R55G-0126-SM-48FDS	Normal	ACC	4.38956
GTEX-REY6-1726-SM-48FDL	Normal	ACC	3.96067
GTEX-RUSQ-0226-SM-47JWT	Normal	ACC	4.95745
GTEX-RWSA-1726-SM-47JX7	Normal	ACC	3.68366
GTEX-S32W-0126-SM-4AD61	Normal	ACC	4.60641
GTEX-S341-0126-SM-4AD64	Normal	ACC	4.36385
GTEX-S4Q7-0226-SM-4AD5O	Normal	ACC	4.69379
GTEX-SUCS-0526-SM-4DM56	Normal	ACC	3.97359
GTEX-T6MO-0126-SM-4DM6X	Normal	ACC	4.31252
GTEX-TKQ2-0226-SM-4DM6V	Normal	ACC	4.27058
GTEX-U3ZM-0226-SM-4DXTA	Normal	ACC	3.97087
GTEX-U3ZN-0826-SM-4DXSZ	Normal	ACC	4.44427
GTEX-U4B1-0126-SM-4DXSN	Normal	ACC	4.52978
GTEX-V1D1-0226-SM-4JBHG	Normal	ACC	3.48931
GTEX-V955-0126-SM-4JBH5	Normal	ACC	4.08663
GTEX-VJYA-0526-SM-4KL1R	Normal	ACC	4.19766
GTEX-VUSG-1526-SM-4KKZH	Normal	ACC	3.51219
GTEX-WFG8-0126-SM-4LVMH	Normal	ACC	4.01164
GTEX-WFG8-0126-SM-5CHTB	Normal	ACC	0
GTEX-WHPG-1526-SM-4M1ZK	Normal	ACC	4.26678
GTEX-WQUQ-0126-SM-4OOSS	Normal	ACC	3.99907
GTEX-WY7C-0326-SM-4OND5	Normal	ACC	4.19691
GTEX-WYVS-0226-SM-4ONDK	Normal	ACC	3.96348
GTEX-X4EO-1726-SM-4QARN	Normal	ACC	3.37985
GTEX-X4LF-0126-SM-4QAS7	Normal	ACC	4.02769
GTEX-XMK1-0226-SM-4B65D	Normal	ACC	4.10932
GTEX-XQ3S-1726-SM-4BOOD	Normal	ACC	3.38953
GTEX-XUZC-0226-SM-4BOO7	Normal	ACC	4.70485
GTEX-XV7Q-0226-SM-4BRVL	Normal	ACC	3.80424
GTEX-XYKS-0926-SM-4BRVG	Normal	ACC	4.21336
GTEX-Y114-0526-SM-4TT8V	Normal	ACC	4.37432
GTEX-Y3IK-0226-SM-51MRJ	Normal	ACC	4.15543
GTEX-Y5V5-1326-SM-4V6G9	Normal	ACC	3.60408
GTEX-Y5V6-1926-SM-5IFIL	Normal	ACC	3.83091
GTEX-Y9LG-0126-SM-5Q59W	Normal	ACC	4.49823
GTEX-YB5E-0226-SM-5IFHI	Normal	ACC	4.39708
GTEX-YF7O-0126-SM-5IFIR	Normal	ACC	4.47377
GTEX-YFCO-0126-SM-4W1YT	Normal	ACC	3.67352
GTEX-ZA64-0226-SM-5HL9C	Normal	ACC	4.14081
GTEX-ZDTT-0126-SM-4WKHA	Normal	ACC	4.40051
GTEX-ZF2S-0126-SM-4WKFO	Normal	ACC	4.62646
GTEX-ZLFU-0826-SM-4WWBP	Normal	ACC	4.45744
GTEX-ZLV1-0226-SM-4WWC1	Normal	ACC	4.28091
GTEX-ZLWG-0126-SM-4WWC5	Normal	ACC	4.3847
GTEX-ZVP2-0126-SM-5NQ7D	Normal	ACC	4.29572
GTEX-ZVT2-0826-SM-5GIEO	Normal	ACC	4.3806
GTEX-ZYFG-0926-SM-5BC5U	Normal	ACC	4.15864
GTEX-ZYVF-1626-SM-5N9EH	Normal	ACC	3.13426
GTEX-ZYWO-0126-SM-5GZWQ	Normal	ACC	4.81252
GTEX-ZZPU-1226-SM-5N9CK	Normal	ACC	4.44952
TCGA-OR-A5J8-01	Tumor	ACC	4.22112
TCGA-OR-A5JJ-01	Tumor	ACC	4.00001
TCGA-PK-A5HA-01	Tumor	ACC	3.40465
TCGA-PK-A5HB-01	Tumor	ACC	4.90106
TCGA-OR-A5LK-01	Tumor	ACC	2.62063
TCGA-OR-A5JG-01	Tumor	ACC	3.02325
TCGA-OR-A5JZ-01	Tumor	ACC	4.58312
TCGA-OR-A5L6-01	Tumor	ACC	3.15866
TCGA-OR-A5LB-01	Tumor	ACC	3.78763
TCGA-OR-A5J1-01	Tumor	ACC	4.48284
TCGA-OR-A5LT-01	Tumor	ACC	4.3806
TCGA-OR-A5JV-01	Tumor	ACC	4.18424
TCGA-OR-A5K3-01	Tumor	ACC	2.50843
TCGA-OR-A5JB-01	Tumor	ACC	4.72957
TCGA-OR-A5LD-01	Tumor	ACC	3.63807
TCGA-PA-A5YG-01	Tumor	ACC	3.3785
TCGA-OR-A5JX-01	Tumor	ACC	3.52607
TCGA-OR-A5JK-01	Tumor	ACC	3.01256
TCGA-OR-A5K1-01	Tumor	ACC	3.76557
TCGA-OR-A5JW-01	Tumor	ACC	3.60408
TCGA-OR-A5LG-01	Tumor	ACC	3.15706
TCGA-OR-A5JR-01	Tumor	ACC	3.88463
TCGA-OR-A5KZ-01	Tumor	ACC	4.82275
TCGA-PK-A5H8-01	Tumor	ACC	3.68366
TCGA-OR-A5JP-01	Tumor	ACC	5.12928
TCGA-OR-A5K8-01	Tumor	ACC	2.92975
TCGA-OR-A5JC-01	Tumor	ACC	4.57593
TCGA-OR-A5J5-01	Tumor	ACC	2.90112
TCGA-OR-A5LM-01	Tumor	ACC	3.69824
TCGA-OR-A5JI-01	Tumor	ACC	2.86196
TCGA-OR-A5LE-01	Tumor	ACC	3.84803
TCGA-OR-A5L5-01	Tumor	ACC	3.56438
TCGA-OR-A5LL-01	Tumor	ACC	3.70378
TCGA-OR-A5LC-01	Tumor	ACC	3.95047
TCGA-OR-A5JF-01	Tumor	ACC	3.50207
TCGA-OR-A5K0-01	Tumor	ACC	4.7729
TCGA-OR-A5JY-01	Tumor	ACC	5.24832
TCGA-OR-A5L3-01	Tumor	ACC	2.40601
TCGA-OR-A5JS-01	Tumor	ACC	3.75704
TCGA-OR-A5JT-01	Tumor	ACC	4.57172
TCGA-OR-A5K4-01	Tumor	ACC	4.98591
TCGA-OR-A5K9-01	Tumor	ACC	3.8074
TCGA-OR-A5LO-01	Tumor	ACC	4.03736
TCGA-OR-A5K5-01	Tumor	ACC	4.42691
TCGA-OR-A5JD-01	Tumor	ACC	3.59334
TCGA-OR-A5K6-01	Tumor	ACC	4.47635
TCGA-OR-A5KW-01	Tumor	ACC	3.72133
TCGA-P6-A5OF-01	Tumor	ACC	4.21952
TCGA-OR-A5LJ-01	Tumor	ACC	3.00896
TCGA-OR-A5JA-01	Tumor	ACC	4.11271
TCGA-OR-A5L9-01	Tumor	ACC	2.04612
TCGA-OU-A5PI-01	Tumor	ACC	3.85398
TCGA-OR-A5LA-01	Tumor	ACC	2.37574
TCGA-OR-A5L4-01	Tumor	ACC	3.87969
TCGA-P6-A5OG-01	Tumor	ACC	3.8659
TCGA-OR-A5J2-01	Tumor	ACC	5.31575
TCGA-OR-A5KT-01	Tumor	ACC	5.04435
TCGA-OR-A5KO-01	Tumor	ACC	3.96807
TCGA-OR-A5KU-01	Tumor	ACC	4.96258
TCGA-OR-A5LP-01	Tumor	ACC	3.73122
TCGA-OR-A5JL-01	Tumor	ACC	4.08154
TCGA-OR-A5L8-01	Tumor	ACC	4.44694
TCGA-OR-A5LH-01	Tumor	ACC	3.87475
TCGA-OR-A5LS-01	Tumor	ACC	3.74519
TCGA-OR-A5LN-01	Tumor	ACC	2.90302
TCGA-OR-A5J7-01	Tumor	ACC	4.27873
TCGA-OR-A5J6-01	Tumor	ACC	3.08748
TCGA-PK-A5H9-01	Tumor	ACC	4.94622
TCGA-OR-A5JO-01	Tumor	ACC	4.08832
TCGA-OR-A5JQ-01	Tumor	ACC	4.26602
TCGA-OR-A5JM-01	Tumor	ACC	5.09422
TCGA-OR-A5KX-01	Tumor	ACC	3.6005
TCGA-OR-A5J3-01	Tumor	ACC	3.61822
TCGA-OR-A5KY-01	Tumor	ACC	3.30305
TCGA-OR-A5J9-01	Tumor	ACC	4.62531
TCGA-OR-A5JE-01	Tumor	ACC	3.63688
TCGA-OR-A5KV-01	Tumor	ACC	4.75171
GTEX-S32W-1126-SM-4AD5V	Normal	BLCA	4.4087
GTEX-S3XE-1226-SM-4AD4L	Normal	BLCA	4.82574
GTEX-S4Q7-0926-SM-4AD5D	Normal	BLCA	4.66506
GTEX-S4UY-0926-SM-4AD6O	Normal	BLCA	4.55706
GTEX-SE5C-1026-SM-4BRUG	Normal	BLCA	4.29572
GTEX-SNMC-0826-SM-4DM66	Normal	BLCA	4.88309
GTEX-SNOS-0526-SM-4DM54	Normal	BLCA	4.95561
GTEX-U3ZM-0826-SM-4DXU6	Normal	BLCA	4.11771
GTEX-U4B1-1226-SM-4DXT7	Normal	BLCA	4.63923
TCGA-CU-A0YR-11	Normal	BLCA	4.52108
TCGA-BT-A20Q-11	Normal	BLCA	4.4751
TCGA-BT-A20N-11	Normal	BLCA	4.50205
TCGA-BT-A20W-11	Normal	BLCA	5.13015
TCGA-GC-A3BM-11	Normal	BLCA	4.47377
TCGA-BL-A13J-11	Normal	BLCA	4.39165
TCGA-CU-A0YN-11	Normal	BLCA	4.935
TCGA-K4-A54R-11	Normal	BLCA	4.47577
TCGA-BT-A2LA-11	Normal	BLCA	4.17555
TCGA-GD-A3OQ-11	Normal	BLCA	5.07122
TCGA-GC-A6I3-11	Normal	BLCA	3.64037
TCGA-GD-A3OP-11	Normal	BLCA	4.5229
TCGA-GC-A3WC-11	Normal	BLCA	4.30008
TCGA-BT-A20R-11	Normal	BLCA	4.10772
TCGA-K4-A3WV-11	Normal	BLCA	4.51668
TCGA-BT-A2LB-11	Normal	BLCA	3.90786
TCGA-BT-A20U-11	Normal	BLCA	3.89629
TCGA-K4-A5RI-11	Normal	BLCA	4.1342
TCGA-GD-A2C5-11	Normal	BLCA	5.16067
TCGA-UY-A8OC-01	Tumor	BLCA	4.36671
TCGA-KQ-A41Q-01	Tumor	BLCA	4.89816
TCGA-DK-A3IK-01	Tumor	BLCA	4.01699
TCGA-GU-A762-01	Tumor	BLCA	5.24793
TCGA-K4-A3WU-01	Tumor	BLCA	4.67524
TCGA-FD-A3B5-01	Tumor	BLCA	4.91169
TCGA-UY-A9PE-01	Tumor	BLCA	4.94584
TCGA-CF-A9FH-01	Tumor	BLCA	4.85846
TCGA-CF-A9FL-01	Tumor	BLCA	4.22037
TCGA-DK-A3X2-01	Tumor	BLCA	5.96181
TCGA-G2-A2ES-01	Tumor	BLCA	4.5229
TCGA-XF-A9SW-01	Tumor	BLCA	3.84496
TCGA-CU-A0YO-01	Tumor	BLCA	4.91121
TCGA-DK-A1AE-01	Tumor	BLCA	5.84126
TCGA-FD-A43X-01	Tumor	BLCA	4.71812
TCGA-FD-A5BT-01	Tumor	BLCA	3.24181
TCGA-KQ-A41O-01	Tumor	BLCA	3.80944
TCGA-2F-A9KT-01	Tumor	BLCA	4.8186
TCGA-CU-A0YR-01	Tumor	BLCA	4.72678
TCGA-K4-A4AC-01	Tumor	BLCA	5.29538
TCGA-S5-A6DX-01	Tumor	BLCA	3.16026
TCGA-XF-A9SJ-01	Tumor	BLCA	4.15864
TCGA-ZF-A9R4-01	Tumor	BLCA	5.37398
TCGA-DK-AA75-01	Tumor	BLCA	4.11601
TCGA-FD-A5BX-01	Tumor	BLCA	4.24262
TCGA-FD-A6TB-01	Tumor	BLCA	4.77772
TCGA-SY-A9G0-01	Tumor	BLCA	4.22652
TCGA-XF-A9SV-01	Tumor	BLCA	4.60584
TCGA-ZF-A9R0-01	Tumor	BLCA	3.89433
TCGA-DK-A2I6-01	Tumor	BLCA	5.93613
TCGA-E7-A677-01	Tumor	BLCA	5.60855
TCGA-GU-A767-01	Tumor	BLCA	4.58618
TCGA-ZF-A9R1-01	Tumor	BLCA	5.25436
TCGA-4Z-AA81-01	Tumor	BLCA	4.95232
TCGA-BT-A3PK-01	Tumor	BLCA	5.11189
TCGA-UY-A78N-01	Tumor	BLCA	5.25475
TCGA-UY-A9PD-01	Tumor	BLCA	4.00086
TCGA-XF-A8HF-01	Tumor	BLCA	4.47253
TCGA-XF-AAMH-01	Tumor	BLCA	4.48217
TCGA-4Z-AA7Q-01	Tumor	BLCA	4.56252
TCGA-DK-A1A5-01	Tumor	BLCA	5.05482
TCGA-DK-A2I4-01	Tumor	BLCA	5.11723
TCGA-FD-A3SN-01	Tumor	BLCA	5.29421
TCGA-GC-A3OO-01	Tumor	BLCA	5.23723
TCGA-GV-A3QF-01	Tumor	BLCA	5.84676
TCGA-XF-A8HC-01	Tumor	BLCA	4.52232
TCGA-XF-A9SZ-01	Tumor	BLCA	3.78448
TCGA-DK-AA6W-01	Tumor	BLCA	6.10411
TCGA-HQ-A5ND-01	Tumor	BLCA	5.86268
TCGA-LC-A66R-01	Tumor	BLCA	4.84098
TCGA-XF-AAMY-01	Tumor	BLCA	5.52172
TCGA-C4-A0F7-01	Tumor	BLCA	5.57133
TCGA-FD-A6TD-01	Tumor	BLCA	4.09594
TCGA-G2-A2EL-01	Tumor	BLCA	5.94695
TCGA-G2-AA3F-01	Tumor	BLCA	5.43764
TCGA-GV-A40G-01	Tumor	BLCA	5.23723
TCGA-K4-A83P-01	Tumor	BLCA	4.25929
TCGA-UY-A9PF-01	Tumor	BLCA	3.92318
TCGA-XF-A8HD-01	Tumor	BLCA	4.45944
TCGA-ZF-A9RC-01	Tumor	BLCA	4.87478
TCGA-BT-A3PH-01	Tumor	BLCA	5.04571
TCGA-BT-A3PJ-01	Tumor	BLCA	5.04435
TCGA-CU-A72E-01	Tumor	BLCA	4.61409
TCGA-DK-A3IM-01	Tumor	BLCA	5.25738
TCGA-FD-A43N-01	Tumor	BLCA	4.38822
TCGA-FD-A62P-01	Tumor	BLCA	4.71812
TCGA-FJ-A3Z7-01	Tumor	BLCA	3.80424
TCGA-FT-A61P-01	Tumor	BLCA	4.79652
TCGA-K4-A4AB-01	Tumor	BLCA	5.3331
TCGA-KQ-A41P-01	Tumor	BLCA	4.05831
TCGA-XF-A9SM-01	Tumor	BLCA	4.83037
TCGA-XF-AAN3-01	Tumor	BLCA	5.29577
TCGA-BT-A0S7-01	Tumor	BLCA	5.55831
TCGA-BT-A20J-01	Tumor	BLCA	4.73718
TCGA-BT-A20O-01	Tumor	BLCA	5.75779
TCGA-CF-A3MH-01	Tumor	BLCA	4.5607
TCGA-CU-A3KJ-01	Tumor	BLCA	5.38306
TCGA-DK-AA74-01	Tumor	BLCA	3.61353
TCGA-E7-A6ME-01	Tumor	BLCA	4.99821
TCGA-FD-A3B6-01	Tumor	BLCA	5.04522
TCGA-GU-AATO-01	Tumor	BLCA	4.81301
TCGA-GV-A40E-01	Tumor	BLCA	4.29648
TCGA-K4-A5RJ-01	Tumor	BLCA	4.43826
TCGA-MV-A51V-01	Tumor	BLCA	5.06132
TCGA-XF-AAML-01	Tumor	BLCA	5.48837
TCGA-ZF-A9R2-01	Tumor	BLCA	5.5361
TCGA-BT-A42E-01	Tumor	BLCA	4.08917
TCGA-DK-A3IQ-01	Tumor	BLCA	4.76231
TCGA-FD-A43P-01	Tumor	BLCA	4.47577
TCGA-FD-A62O-01	Tumor	BLCA	4.70206
TCGA-GU-AATP-01	Tumor	BLCA	4.03999
TCGA-GV-A3JW-01	Tumor	BLCA	5.94204
TCGA-ZF-A9RF-01	Tumor	BLCA	5.09509
TCGA-ZF-AA4N-01	Tumor	BLCA	4.65593
TCGA-4Z-AA7R-01	Tumor	BLCA	4.77136
TCGA-4Z-AA80-01	Tumor	BLCA	5.4912
TCGA-BL-A0C8-01	Tumor	BLCA	4.90689
TCGA-BT-A20Q-01	Tumor	BLCA	5.22691
TCGA-E7-A7DU-01	Tumor	BLCA	4.45553
TCGA-E7-A97P-01	Tumor	BLCA	4.86937
TCGA-FD-A6TG-01	Tumor	BLCA	6.24414
TCGA-FD-A6TI-01	Tumor	BLCA	5.31799
TCGA-FJ-A3ZF-01	Tumor	BLCA	4.73005
TCGA-KQ-A41N-01	Tumor	BLCA	4.38679
TCGA-UY-A9PH-01	Tumor	BLCA	4.1227
TCGA-XF-AAN2-01	Tumor	BLCA	4.99279
TCGA-4Z-AA87-01	Tumor	BLCA	4.82477
TCGA-BT-A20N-01	Tumor	BLCA	5.82141
TCGA-DK-A1AC-01	Tumor	BLCA	5.13132
TCGA-DK-A3IN-01	Tumor	BLCA	5.21727
TCGA-E5-A4U1-01	Tumor	BLCA	4.33124
TCGA-E7-A519-01	Tumor	BLCA	3.24942
TCGA-FJ-A3Z9-01	Tumor	BLCA	4.08832
TCGA-GU-A42P-01	Tumor	BLCA	6.04046
TCGA-GU-A763-01	Tumor	BLCA	3.70378
TCGA-BT-A20W-01	Tumor	BLCA	5.24034
TCGA-C4-A0F1-01	Tumor	BLCA	5.47214
TCGA-DK-AA71-01	Tumor	BLCA	5.05182
TCGA-GC-A4ZW-01	Tumor	BLCA	5.10267
TCGA-YC-A8S6-01	Tumor	BLCA	4.66794
TCGA-YC-A9TC-01	Tumor	BLCA	4.19851
TCGA-ZF-AA54-01	Tumor	BLCA	5.12267
TCGA-CU-A5W6-01	Tumor	BLCA	5.63666
TCGA-DK-A6AW-01	Tumor	BLCA	4.86541
TCGA-DK-A6B2-01	Tumor	BLCA	4.94255
TCGA-E7-A3X6-01	Tumor	BLCA	5.48895
TCGA-FD-A3SM-01	Tumor	BLCA	5.02729
TCGA-FD-A43U-01	Tumor	BLCA	3.74094
TCGA-GC-A3BM-01	Tumor	BLCA	5.65107
TCGA-PQ-A6FI-01	Tumor	BLCA	5.46862
TCGA-R3-A69X-01	Tumor	BLCA	5.47703
TCGA-XF-AAMJ-01	Tumor	BLCA	4.64383
TCGA-ZF-A9RM-01	Tumor	BLCA	5.68901
TCGA-ZF-AA4U-01	Tumor	BLCA	4.7729
TCGA-ZF-AA52-01	Tumor	BLCA	3.87186
TCGA-2F-A9KQ-01	Tumor	BLCA	4.90638
TCGA-DK-A1AD-01	Tumor	BLCA	4.96442
TCGA-FD-A3N5-01	Tumor	BLCA	4.74796
TCGA-FD-A62N-01	Tumor	BLCA	4.00001
TCGA-G2-A2EO-01	Tumor	BLCA	4.83896
TCGA-HQ-A2OE-01	Tumor	BLCA	5.84873
TCGA-K4-A5RH-01	Tumor	BLCA	5.54256
TCGA-XF-A8HG-01	Tumor	BLCA	3.75593
TCGA-XF-A9SL-01	Tumor	BLCA	3.94767
TCGA-DK-A3IS-01	Tumor	BLCA	4.86348
TCGA-DK-AA6R-01	Tumor	BLCA	5.2346
TCGA-FD-A3SO-01	Tumor	BLCA	4.75865
TCGA-FD-A3SR-01	Tumor	BLCA	5.31828
TCGA-FD-A5BS-01	Tumor	BLCA	3.06174
TCGA-GU-A42R-01	Tumor	BLCA	6.00315
TCGA-GU-AATQ-01	Tumor	BLCA	5.3854
TCGA-XF-A9ST-01	Tumor	BLCA	4.86889
TCGA-XF-A9T0-01	Tumor	BLCA	4.23495
TCGA-XF-AAN0-01	Tumor	BLCA	5.23645
TCGA-CF-A5UA-01	Tumor	BLCA	3.90497
TCGA-CU-A3YL-01	Tumor	BLCA	5.20637
TCGA-DK-A6B1-01	Tumor	BLCA	4.94535
TCGA-E7-A5KF-01	Tumor	BLCA	5.20988
TCGA-GU-A42Q-01	Tumor	BLCA	5.31107
TCGA-GV-A3QH-01	Tumor	BLCA	5.39545
TCGA-ZF-AA4R-01	Tumor	BLCA	5.91341
TCGA-2F-A9KP-01	Tumor	BLCA	5.16105
TCGA-4Z-AA7S-01	Tumor	BLCA	4.61648
TCGA-4Z-AA86-01	Tumor	BLCA	4.46135
TCGA-E7-A4XJ-01	Tumor	BLCA	3.20788
TCGA-E7-A541-01	Tumor	BLCA	4.70043
TCGA-E7-A6MD-01	Tumor	BLCA	5.2604
TCGA-E7-A7XN-01	Tumor	BLCA	4.68149
TCGA-FD-A3B7-01	Tumor	BLCA	4.78765
TCGA-FD-A3SS-01	Tumor	BLCA	4.51601
TCGA-G2-A3IB-01	Tumor	BLCA	4.71591
TCGA-G2-A3VY-01	Tumor	BLCA	5.44497
TCGA-G2-AA3C-01	Tumor	BLCA	4.22264
TCGA-GU-A764-01	Tumor	BLCA	4.28689
TCGA-GV-A3JV-01	Tumor	BLCA	4.98136
TCGA-K4-A3WS-01	Tumor	BLCA	4.36319
TCGA-SY-A9G5-01	Tumor	BLCA	5.48123
TCGA-ZF-AA4V-01	Tumor	BLCA	4.3377
TCGA-4Z-AA7M-01	Tumor	BLCA	5.73659
TCGA-4Z-AA7N-01	Tumor	BLCA	4.69322
TCGA-BL-A13J-01	Tumor	BLCA	4.27549
TCGA-DK-A1AG-01	Tumor	BLCA	4.76337
TCGA-FD-A43Y-01	Tumor	BLCA	4.35263
TCGA-FJ-A3ZE-01	Tumor	BLCA	5.20277
TCGA-GV-A3QG-01	Tumor	BLCA	5.02108
TCGA-XF-A9SK-01	Tumor	BLCA	4.6542
TCGA-ZF-AA4T-01	Tumor	BLCA	4.87381
TCGA-ZF-AA5P-01	Tumor	BLCA	4.87333
TCGA-4Z-AA7O-01	Tumor	BLCA	4.88995
TCGA-BT-A42C-01	Tumor	BLCA	5.13423
TCGA-BT-A42F-01	Tumor	BLCA	3.44492
TCGA-DK-AA6U-01	Tumor	BLCA	5.37818
TCGA-E5-A4TZ-01	Tumor	BLCA	4.80327
TCGA-E7-A85H-01	Tumor	BLCA	4.57833
TCGA-GD-A6C6-01	Tumor	BLCA	4.1243
TCGA-K4-A6MB-01	Tumor	BLCA	5.8909
TCGA-XF-A9T8-01	Tumor	BLCA	5.22885
TCGA-2F-A9KO-01	Tumor	BLCA	4.93877
TCGA-BT-A20T-01	Tumor	BLCA	4.54414
TCGA-DK-AA6T-01	Tumor	BLCA	4.43158
TCGA-DK-AA6X-01	Tumor	BLCA	5.51282
TCGA-E7-A7PW-01	Tumor	BLCA	4.0108
TCGA-FD-A6TH-01	Tumor	BLCA	5.19421
TCGA-UY-A8OB-01	Tumor	BLCA	4.5404
TCGA-BL-A3JM-01	Tumor	BLCA	6.43061
TCGA-CF-A1HR-01	Tumor	BLCA	4.88512
TCGA-CF-A3MI-01	Tumor	BLCA	3.87475
TCGA-DK-A3IT-01	Tumor	BLCA	5.2199
TCGA-FD-A3SQ-01	Tumor	BLCA	4.8943
TCGA-GU-A766-01	Tumor	BLCA	4.54663
TCGA-UY-A78L-01	Tumor	BLCA	4.29572
TCGA-4Z-AA84-01	Tumor	BLCA	4.42891
TCGA-DK-A6B0-01	Tumor	BLCA	4.32839
TCGA-DK-AA77-01	Tumor	BLCA	4.8714
TCGA-FD-A5C0-01	Tumor	BLCA	5.11976
TCGA-GC-A3YS-01	Tumor	BLCA	4.57775
TCGA-ZF-A9RL-01	Tumor	BLCA	5.11937
TCGA-4Z-AA7Y-01	Tumor	BLCA	4.81812
TCGA-4Z-AA89-01	Tumor	BLCA	4.72736
TCGA-C4-A0F0-01	Tumor	BLCA	5.25923
TCGA-CF-A47X-01	Tumor	BLCA	4.68927
TCGA-CU-A0YN-01	Tumor	BLCA	5.13919
TCGA-DK-A1A3-01	Tumor	BLCA	4.56252
TCGA-DK-A3IV-01	Tumor	BLCA	5.431
TCGA-DK-AA6S-01	Tumor	BLCA	5.09888
TCGA-FD-A3NA-01	Tumor	BLCA	5.13754
TCGA-FD-A3SL-01	Tumor	BLCA	4.39022
TCGA-FD-A3SP-01	Tumor	BLCA	5.54784
TCGA-FD-A6TK-01	Tumor	BLCA	5.33203
TCGA-G2-AA3D-01	Tumor	BLCA	5.39711
TCGA-UY-A78K-01	Tumor	BLCA	5.13132
TCGA-XF-AAN7-01	Tumor	BLCA	5.353
TCGA-ZF-AA53-01	Tumor	BLCA	4.48924
TCGA-4Z-AA82-01	Tumor	BLCA	5.86612
TCGA-CF-A5U8-01	Tumor	BLCA	4.03999
TCGA-CF-A8HY-01	Tumor	BLCA	3.94206
TCGA-E7-A8O8-01	Tumor	BLCA	3.14401
TCGA-FD-A3SJ-01	Tumor	BLCA	4.93403
TCGA-GC-A3RC-01	Tumor	BLCA	4.96345
TCGA-GV-A3JX-01	Tumor	BLCA	5.67666
TCGA-K4-A54R-01	Tumor	BLCA	5.45455
TCGA-XF-A9SP-01	Tumor	BLCA	4.4148
TCGA-ZF-A9R5-01	Tumor	BLCA	4.49125
TCGA-CU-A3QU-01	Tumor	BLCA	4.91314
TCGA-DK-A3IU-01	Tumor	BLCA	4.55151
TCGA-FD-A6TA-01	Tumor	BLCA	5.14239
TCGA-ZF-A9R9-01	Tumor	BLCA	3.72577
TCGA-DK-A1AA-01	Tumor	BLCA	4.90154
TCGA-DK-A3WW-01	Tumor	BLCA	4.00179
TCGA-DK-A6B6-01	Tumor	BLCA	5.31292
TCGA-E7-A3Y1-01	Tumor	BLCA	3.96254
TCGA-FD-A5BR-01	Tumor	BLCA	4.79854
TCGA-G2-A2EK-01	Tumor	BLCA	4.52921
TCGA-HQ-A5NE-01	Tumor	BLCA	5.41684
TCGA-YF-AA3M-01	Tumor	BLCA	5.59993
TCGA-BT-A20X-01	Tumor	BLCA	5.4653
TCGA-E7-A4IJ-01	Tumor	BLCA	4.99821
TCGA-FD-A3B8-01	Tumor	BLCA	5.75249
TCGA-K4-AAQO-01	Tumor	BLCA	4.69879
TCGA-LT-A5Z6-01	Tumor	BLCA	4.92601
TCGA-ZF-AA4W-01	Tumor	BLCA	4.20088
TCGA-ZF-AA4X-01	Tumor	BLCA	5.29128
TCGA-4Z-AA7W-01	Tumor	BLCA	4.10772
TCGA-CF-A47Y-01	Tumor	BLCA	3.34771
TCGA-E7-A678-01	Tumor	BLCA	3.84998
TCGA-GV-A3JZ-01	Tumor	BLCA	5.93997
TCGA-BT-A2LA-01	Tumor	BLCA	5.53757
TCGA-CF-A7I0-01	Tumor	BLCA	4.58015
TCGA-FD-A6TE-01	Tumor	BLCA	5.08024
TCGA-GC-A3RB-01	Tumor	BLCA	5.41381
TCGA-GV-A6ZA-01	Tumor	BLCA	5.09209
TCGA-XF-A9T2-01	Tumor	BLCA	5.02147
TCGA-DK-A1A6-01	Tumor	BLCA	5.43032
TCGA-H4-A2HO-01	Tumor	BLCA	4.12845
TCGA-4Z-AA83-01	Tumor	BLCA	4.45353
TCGA-CF-A27C-01	Tumor	BLCA	5.36286
TCGA-CF-A47V-01	Tumor	BLCA	3.59811
TCGA-CF-A9FF-01	Tumor	BLCA	4.06612
TCGA-E7-A8O7-01	Tumor	BLCA	5.2946
TCGA-G2-A3IE-01	Tumor	BLCA	4.1293
TCGA-CF-A9FM-01	Tumor	BLCA	5.23684
TCGA-G2-A2EF-01	Tumor	BLCA	5.56497
TCGA-FJ-A871-01	Tumor	BLCA	4.2234
TCGA-UY-A9PB-01	Tumor	BLCA	4.5229
TCGA-XF-AAMG-01	Tumor	BLCA	5.63284
TCGA-CF-A3MG-01	Tumor	BLCA	4.96026
TCGA-DK-AA6L-01	Tumor	BLCA	4.64671
TCGA-GD-A3OQ-01	Tumor	BLCA	5.02593
TCGA-UY-A9PA-01	Tumor	BLCA	5.23109
TCGA-XF-A9T4-01	Tumor	BLCA	4.94158
TCGA-XF-AAMR-01	Tumor	BLCA	5.03301
TCGA-GV-A3QI-01	Tumor	BLCA	5.26975
TCGA-XF-A8HE-01	Tumor	BLCA	4.8943
TCGA-S5-AA26-01	Tumor	BLCA	3.88659
TCGA-DK-A6B5-01	Tumor	BLCA	4.94864
TCGA-GC-A3I6-01	Tumor	BLCA	5.11228
TCGA-E7-A7DV-01	Tumor	BLCA	4.09764
TCGA-CF-A47W-01	Tumor	BLCA	3.55459
TCGA-CF-A47S-01	Tumor	BLCA	3.83798
TCGA-E7-A6MF-01	Tumor	BLCA	5.5729
TCGA-CF-A3MF-01	Tumor	BLCA	2.4195
TCGA-GC-A6I1-01	Tumor	BLCA	4.01971
TCGA-GC-A6I3-01	Tumor	BLCA	3.51475
TCGA-XF-A9T6-01	Tumor	BLCA	5.42455
TCGA-KQ-A41S-01	Tumor	BLCA	4.73227
TCGA-XF-AAMX-01	Tumor	BLCA	6.203
TCGA-GD-A76B-01	Tumor	BLCA	5.13754
TCGA-DK-A1AF-01	Tumor	BLCA	5.00451
TCGA-GD-A3OP-01	Tumor	BLCA	5.24258
TCGA-GC-A3RD-01	Tumor	BLCA	5.25621
TCGA-C4-A0F6-01	Tumor	BLCA	5.15824
TCGA-DK-A6AV-01	Tumor	BLCA	5.08325
TCGA-BT-A20P-01	Tumor	BLCA	4.83645
TCGA-UY-A78M-01	Tumor	BLCA	4.3709
TCGA-XF-AAMZ-01	Tumor	BLCA	4.86145
TCGA-BL-A5ZZ-01	Tumor	BLCA	4.96026
TCGA-DK-A2HX-01	Tumor	BLCA	5.02544
TCGA-FD-A6TF-01	Tumor	BLCA	4.95929
TCGA-FT-A3EE-01	Tumor	BLCA	4.84195
TCGA-GC-A3WC-01	Tumor	BLCA	5.45709
TCGA-KQ-A41R-01	Tumor	BLCA	4.62704
TCGA-BT-A20R-01	Tumor	BLCA	4.50712
TCGA-DK-A3IL-01	Tumor	BLCA	4.44828
TCGA-FD-A6TC-01	Tumor	BLCA	4.93781
TCGA-XF-AAMW-01	Tumor	BLCA	5.72383
TCGA-ZF-AA56-01	Tumor	BLCA	4.87623
TCGA-BT-A2LD-01	Tumor	BLCA	4.76125
TCGA-DK-A3X1-01	Tumor	BLCA	5.19927
TCGA-E7-A5KE-01	Tumor	BLCA	5.35681
TCGA-PQ-A6FN-01	Tumor	BLCA	4.80944
TCGA-UY-A78P-01	Tumor	BLCA	4.41147
TCGA-XF-A9T5-01	Tumor	BLCA	4.45878
TCGA-YC-A89H-01	Tumor	BLCA	4.37575
TCGA-ZF-A9RE-01	Tumor	BLCA	5.43198
TCGA-FD-A5BZ-01	Tumor	BLCA	5.0206
TCGA-K4-A3WV-01	Tumor	BLCA	5.48612
TCGA-XF-AAN4-01	Tumor	BLCA	4.54414
TCGA-5N-A9KI-01	Tumor	BLCA	4.71428
TCGA-FD-A5BU-01	Tumor	BLCA	4.50463
TCGA-ZF-A9R7-01	Tumor	BLCA	4.13996
TCGA-CF-A1HS-01	Tumor	BLCA	5.23839
TCGA-G2-AA3B-01	Tumor	BLCA	4.64441
TCGA-K4-A6FZ-01	Tumor	BLCA	5.09082
TCGA-UY-A78O-01	Tumor	BLCA	4.08917
TCGA-XF-AAMT-01	Tumor	BLCA	5.01255
TCGA-XF-AAN1-01	Tumor	BLCA	4.37642
TCGA-DK-A1AB-01	Tumor	BLCA	4.36804
TCGA-FD-A3B3-01	Tumor	BLCA	4.90493
TCGA-XF-A9SU-01	Tumor	BLCA	4.02853
TCGA-XF-AAN8-01	Tumor	BLCA	3.64617
TCGA-5N-A9KM-01	Tumor	BLCA	4.53418
TCGA-BT-A2LB-01	Tumor	BLCA	4.68706
TCGA-DK-A2I1-01	Tumor	BLCA	4.10687
TCGA-XF-A9SI-01	Tumor	BLCA	4.32839
TCGA-DK-AA6P-01	Tumor	BLCA	5.49277
TCGA-FD-A43S-01	Tumor	BLCA	3.47383
TCGA-BT-A0YX-01	Tumor	BLCA	4.60171
TCGA-BT-A20U-01	Tumor	BLCA	5.55029
TCGA-C4-A0EZ-01	Tumor	BLCA	6.00138
TCGA-LT-A8JT-01	Tumor	BLCA	4.78032
TCGA-XF-A9T3-01	Tumor	BLCA	4.87034
TCGA-ZF-AA51-01	Tumor	BLCA	4.19294
TCGA-UY-A8OD-01	Tumor	BLCA	3.5993
TCGA-2F-A9KW-01	Tumor	BLCA	5.19927
TCGA-DK-A1A7-01	Tumor	BLCA	3.74843
TCGA-DK-A3WX-01	Tumor	BLCA	5.4101
TCGA-DK-A3WY-01	Tumor	BLCA	5.13258
TCGA-K4-A5RI-01	Tumor	BLCA	5.67636
TCGA-ZF-A9RN-01	Tumor	BLCA	5.07122
TCGA-XF-A9SH-01	Tumor	BLCA	4.00629
TCGA-DK-AA6M-01	Tumor	BLCA	4.25171
TCGA-DK-AA76-01	Tumor	BLCA	6.47074
TCGA-H4-A2HQ-01	Tumor	BLCA	6.03495
TCGA-XF-AAME-01	Tumor	BLCA	4.42958
TCGA-DK-A2I2-01	Tumor	BLCA	4.14732
TCGA-FD-A5BY-01	Tumor	BLCA	5.24638
TCGA-XF-A9SX-01	Tumor	BLCA	3.88268
TCGA-ZF-AA5N-01	Tumor	BLCA	3.66338
TCGA-DK-AA6Q-01	Tumor	BLCA	4.37366
TCGA-E5-A2PC-01	Tumor	BLCA	5.04309
TCGA-FD-A5C1-01	Tumor	BLCA	4.18027
TCGA-XF-A8HH-01	Tumor	BLCA	4.10263
TCGA-XF-AAN5-01	Tumor	BLCA	4.81194
TCGA-ZF-AA58-01	Tumor	BLCA	4.25474
TCGA-E7-A97Q-01	Tumor	BLCA	3.56924
TCGA-FD-A62S-01	Tumor	BLCA	5.28358
TCGA-XF-A9SY-01	Tumor	BLCA	5.52886
TCGA-ZF-AA5H-01	Tumor	BLCA	4.74844
TCGA-2F-A9KR-01	Tumor	BLCA	6.03387
TCGA-BT-A20V-01	Tumor	BLCA	5.00451
TCGA-XF-AAMQ-01	Tumor	BLCA	5.78871
TCGA-CF-A47T-01	Tumor	BLCA	4.00808
TCGA-G2-A2EC-01	Tumor	BLCA	4.66679
TCGA-BL-A13I-01	Tumor	BLCA	4.23856
TCGA-XF-A8HI-01	Tumor	BLCA	5.04871
TCGA-G2-A2EJ-01	Tumor	BLCA	5.1663
TCGA-GV-A3QK-01	Tumor	BLCA	4.91605
TCGA-CF-A8HX-01	Tumor	BLCA	3.25246
TCGA-FD-A3B4-01	Tumor	BLCA	4.72024
TCGA-GD-A3OS-01	Tumor	BLCA	5.17914
TCGA-GD-A2C5-01	Tumor	BLCA	5.59601
TCGA-ZF-A9R3-01	Tumor	BLCA	6.29181
TCGA-HQ-A2OF-01	Tumor	BLCA	5.90564
TCGA-XF-A8HB-01	Tumor	BLCA	4.94013
TCGA-FD-A5BV-01	Tumor	BLCA	4.84649
TCGA-YF-AA3L-01	Tumor	BLCA	5.19538
TCGA-FD-A3N6-01	Tumor	BLCA	4.92272
GTEX-1117F-2826-SM-5GZXL	Normal	BRCA	4.03388
GTEX-111YS-1926-SM-5GICC	Normal	BRCA	4.64614
GTEX-117XS-1926-SM-5GICO	Normal	BRCA	4.42691
GTEX-117YX-1426-SM-5H12H	Normal	BRCA	3.93645
GTEX-1192X-2326-SM-5987X	Normal	BRCA	4.1194
GTEX-11DXW-0626-SM-5N9ER	Normal	BRCA	4.00986
GTEX-11DXZ-1926-SM-5GZZL	Normal	BRCA	4.13336
GTEX-11EI6-0626-SM-5985T	Normal	BRCA	4.1276
GTEX-11EM3-1326-SM-5N9C6	Normal	BRCA	4.78293
GTEX-11EQ9-1826-SM-5Q5AJ	Normal	BRCA	4.31689
GTEX-11GS4-2126-SM-5A5KR	Normal	BRCA	4.6352
GTEX-11GSO-1926-SM-5A5K3	Normal	BRCA	4.53045
GTEX-11I78-2226-SM-5PNYA	Normal	BRCA	3.969
GTEX-11ILO-2226-SM-5A5L1	Normal	BRCA	4.4168
GTEX-11NSD-0926-SM-5N9DR	Normal	BRCA	3.75056
GTEX-11NV4-2026-SM-5N9DG	Normal	BRCA	4.20788
GTEX-11OF3-1926-SM-59889	Normal	BRCA	3.72577
GTEX-11ONC-2126-SM-5HL6E	Normal	BRCA	4.37156
GTEX-11P7K-0726-SM-5EGKX	Normal	BRCA	4.66621
GTEX-11P81-1926-SM-5BC53	Normal	BRCA	4.30739
GTEX-11P82-1326-SM-5HL62	Normal	BRCA	3.57409
GTEX-11PRG-0826-SM-5EQ6A	Normal	BRCA	4.52797
GTEX-11TT1-2126-SM-5GU5Y	Normal	BRCA	4.17394
GTEX-11WQC-1726-SM-5GU4W	Normal	BRCA	4.56683
GTEX-11WQK-2426-SM-5GU5C	Normal	BRCA	4.50396
GTEX-1211K-1926-SM-5EQLB	Normal	BRCA	4.75489
GTEX-1269C-2426-SM-5FQSN	Normal	BRCA	4.27427
GTEX-12KS4-0126-SM-5Q5A5	Normal	BRCA	3.52105
GTEX-12WSB-0626-SM-59HJO	Normal	BRCA	4.47377
GTEX-12WSK-2226-SM-5GCO5	Normal	BRCA	4.91692
GTEX-12WSM-1726-SM-5BC6J	Normal	BRCA	4.08578
GTEX-12WSN-1326-SM-5GCNT	Normal	BRCA	4.07129
GTEX-12ZZX-1126-SM-5EGKB	Normal	BRCA	4.24413
GTEX-13113-1726-SM-5GCOO	Normal	BRCA	4.30739
GTEX-1313W-0826-SM-5EQ4T	Normal	BRCA	3.54965
GTEX-131XW-0726-SM-5EGK3	Normal	BRCA	4.87188
GTEX-131YS-0626-SM-5EGKL	Normal	BRCA	4.28243
GTEX-132AR-0826-SM-5EGK6	Normal	BRCA	3.88557
GTEX-132Q8-1426-SM-5EGK7	Normal	BRCA	4.52108
GTEX-133LE-1726-SM-5K7VQ	Normal	BRCA	4.30008
GTEX-1399U-1826-SM-5PNZ1	Normal	BRCA	4.55582
GTEX-139T6-1626-SM-5PNYZ	Normal	BRCA	4.23419
GTEX-139T8-0826-SM-5L3DE	Normal	BRCA	4.26602
GTEX-139TU-0626-SM-5KM3X	Normal	BRCA	4.67755
GTEX-13CF2-2026-SM-5K7VI	Normal	BRCA	4.26005
GTEX-13CF3-2126-SM-5IFJP	Normal	BRCA	4.43492
GTEX-13D11-1026-SM-5IJFB	Normal	BRCA	4.17555
GTEX-13FHO-0826-SM-5L3E8	Normal	BRCA	4.68985
GTEX-13FTX-1126-SM-5N9EN	Normal	BRCA	3.6656
GTEX-13FTY-2226-SM-5J1ND	Normal	BRCA	4.32554
GTEX-13N11-1726-SM-5J1OJ	Normal	BRCA	4.56252
GTEX-13N1W-0626-SM-5MR4U	Normal	BRCA	4.25323
GTEX-13NZ9-1026-SM-5MR5K	Normal	BRCA	4.30597
GTEX-13NZB-2126-SM-5MR4Y	Normal	BRCA	4.28831
GTEX-13O3O-0826-SM-5K7WE	Normal	BRCA	4.45219
GTEX-13O3P-0826-SM-5L3DH	Normal	BRCA	4.28395
GTEX-13O61-1826-SM-5KM4I	Normal	BRCA	4.16025
GTEX-13OW8-0226-SM-5K7UP	Normal	BRCA	4.18273
GTEX-13PL6-2926-SM-5L3I2	Normal	BRCA	3.79904
GTEX-13PVQ-1026-SM-5KM3M	Normal	BRCA	4.01699
GTEX-13QIC-2326-SM-5LU5N	Normal	BRCA	4.29201
GTEX-13S86-1226-SM-5S2OA	Normal	BRCA	4.03651
GTEX-13W3W-1226-SM-5LU4H	Normal	BRCA	4.24489
GTEX-13W46-0826-SM-5LU3H	Normal	BRCA	4.00179
GTEX-144GL-2026-SM-5LU3O	Normal	BRCA	4.07467
GTEX-144GM-0926-SM-5O994	Normal	BRCA	4.16431
GTEX-145ME-1526-SM-5Q5F2	Normal	BRCA	4.11516
GTEX-145MN-1926-SM-5SIAI	Normal	BRCA	4.09171
GTEX-145MO-0826-SM-5NQBL	Normal	BRCA	3.86888
GTEX-146FH-0826-SM-5SI8T	Normal	BRCA	4.28471
GTEX-14753-2426-SM-5LU8U	Normal	BRCA	3.9458
GTEX-147F4-2826-SM-5NQBN	Normal	BRCA	4.90976
GTEX-14ABY-2126-SM-5QGQZ	Normal	BRCA	3.80322
GTEX-14AS3-1626-SM-5S2OY	Normal	BRCA	3.49441
GTEX-14E6E-1326-SM-5S2NR	Normal	BRCA	4.08747
GTEX-Q2AG-0326-SM-48U1O	Normal	BRCA	4.46336
GTEX-QDT8-0626-SM-48TYW	Normal	BRCA	4.38613
GTEX-QEG5-0726-SM-4R1JQ	Normal	BRCA	4.43158
GTEX-QEL4-2126-SM-447AE	Normal	BRCA	4.35615
GTEX-QMRM-1626-SM-4R1KV	Normal	BRCA	4.06094
GTEX-QVJO-1826-SM-447C9	Normal	BRCA	4.00001
GTEX-R53T-1526-SM-48FEK	Normal	BRCA	4.13505
GTEX-R55D-0826-SM-48FEA	Normal	BRCA	3.6679
GTEX-R55F-1726-SM-2TF4R	Normal	BRCA	4.61821
GTEX-REY6-2426-SM-48FF5	Normal	BRCA	4.14647
GTEX-RU1J-0626-SM-4WAWY	Normal	BRCA	4.16506
GTEX-RU72-0626-SM-46MUI	Normal	BRCA	4.00629
GTEX-S32W-2026-SM-4AD6E	Normal	BRCA	3.91552
GTEX-S33H-0326-SM-4AD6N	Normal	BRCA	3.95702
GTEX-S341-1526-SM-4AD6K	Normal	BRCA	4.58733
GTEX-S4UY-0726-SM-4AD6X	Normal	BRCA	4.06527
GTEX-S7SE-0826-SM-4AT4D	Normal	BRCA	3.84803
GTEX-SE5C-2126-SM-4BRUJ	Normal	BRCA	3.95141
GTEX-SIU7-1626-SM-4BRUK	Normal	BRCA	4.72024
GTEX-T2YK-2226-SM-32QPT	Normal	BRCA	3.89825
GTEX-T5JW-2026-SM-4DM63	Normal	BRCA	4.45944
GTEX-T6MN-0726-SM-32PML	Normal	BRCA	4.81966
GTEX-T6MO-0326-SM-32QOK	Normal	BRCA	4.19615
GTEX-TML8-1226-SM-32QON	Normal	BRCA	4.02853
GTEX-U3ZH-1426-SM-4DXSR	Normal	BRCA	4.67697
GTEX-U3ZN-1926-SM-4DXSG	Normal	BRCA	4.43692
GTEX-U412-1826-SM-4DXTJ	Normal	BRCA	4.39984
GTEX-U8XE-0826-SM-4E3J1	Normal	BRCA	3.95141
GTEX-UJHI-1426-SM-3DB9C	Normal	BRCA	4.34911
GTEX-UPK5-2326-SM-3P5Z8	Normal	BRCA	4.30891
GTEX-UTHO-1026-SM-3GAF7	Normal	BRCA	3.55706
GTEX-V955-2026-SM-3GAFA	Normal	BRCA	3.95609
GTEX-VJWN-0726-SM-3GIJ8	Normal	BRCA	4.272
GTEX-VUSG-2226-SM-4KKZO	Normal	BRCA	4.37575
GTEX-WI4N-1426-SM-3LK7H	Normal	BRCA	4.53543
GTEX-WOFL-0826-SM-3MJG1	Normal	BRCA	4.10348
GTEX-WRHU-0326-SM-3MJFY	Normal	BRCA	4.26754
GTEX-WXYG-2226-SM-4E3IM	Normal	BRCA	4.41957
GTEX-WY7C-2726-SM-3NB3P	Normal	BRCA	3.73224
GTEX-WYBS-0926-SM-3NM94	Normal	BRCA	4.5317
GTEX-WYJK-1326-SM-3NB2T	Normal	BRCA	4.44828
GTEX-WYVS-1726-SM-3NMAY	Normal	BRCA	4.28907
GTEX-X15G-1626-SM-3NMB3	Normal	BRCA	3.98914
GTEX-X261-0626-SM-3NMD9	Normal	BRCA	4.31395
GTEX-X4EP-2926-SM-3P5YQ	Normal	BRCA	4.77772
GTEX-X4XY-0926-SM-4E3JD	Normal	BRCA	4.15789
GTEX-XBED-1626-SM-47JYN	Normal	BRCA	4.99957
GTEX-XGQ4-0926-SM-4AT4U	Normal	BRCA	4.02506
GTEX-XMD1-0826-SM-4AT52	Normal	BRCA	3.94767
GTEX-XMD2-0926-SM-4WWEF	Normal	BRCA	3.61353
GTEX-XMK1-1126-SM-4IHJ8	Normal	BRCA	3.52735
GTEX-XQ3S-1326-SM-4BOPQ	Normal	BRCA	3.76344
GTEX-XQ8I-2426-SM-4WAXY	Normal	BRCA	3.46728
GTEX-XUJ4-1926-SM-4BOOV	Normal	BRCA	4.51792
GTEX-XUW1-2326-SM-4BOO5	Normal	BRCA	4.26754
GTEX-XUZC-1626-SM-4BRVP	Normal	BRCA	4.26527
GTEX-XV7Q-2326-SM-4BRVZ	Normal	BRCA	4.16591
GTEX-XYKS-1326-SM-4BRUN	Normal	BRCA	3.85696
GTEX-Y111-2026-SM-4SOJA	Normal	BRCA	3.70267
GTEX-Y114-2026-SM-4TT7L	Normal	BRCA	4.66102
GTEX-Y3I4-1526-SM-4TT7K	Normal	BRCA	4.09849
GTEX-Y3IK-2326-SM-4WWDT	Normal	BRCA	4.47959
GTEX-Y5LM-1726-SM-4VDSX	Normal	BRCA	4.19691
GTEX-Y5V5-2126-SM-4WWFO	Normal	BRCA	4.29429
GTEX-Y5V6-2126-SM-4WWFX	Normal	BRCA	3.9458
GTEX-Y8LW-1626-SM-5IFHX	Normal	BRCA	4.69879
GTEX-Y9LG-1426-SM-5IFJZ	Normal	BRCA	4.00536
GTEX-YB5E-1726-SM-5IFJ3	Normal	BRCA	3.6904
GTEX-YB5K-1626-SM-5IFIN	Normal	BRCA	4.05747
GTEX-YEC3-1026-SM-5IFI5	Normal	BRCA	4.01793
GTEX-YFC4-1426-SM-5IFJG	Normal	BRCA	4.47768
GTEX-YJ8O-2226-SM-5IFHW	Normal	BRCA	4.21564
GTEX-ZA64-1526-SM-5CVMD	Normal	BRCA	3.98005
GTEX-ZAJG-0626-SM-5HL8X	Normal	BRCA	4.15383
GTEX-ZC5H-2626-SM-5J2MG	Normal	BRCA	4.57469
GTEX-ZDTT-2126-SM-5S2OJ	Normal	BRCA	4.13666
GTEX-ZDXO-0126-SM-5S2ND	Normal	BRCA	3.73335
GTEX-ZDYS-1126-SM-5K7UB	Normal	BRCA	4.13015
GTEX-ZEX8-2226-SM-57WC6	Normal	BRCA	4.20003
GTEX-ZF29-1926-SM-5S2P1	Normal	BRCA	4.98775
GTEX-ZF2S-2026-SM-5E461	Normal	BRCA	4.85749
GTEX-ZF3C-2326-SM-5S2MZ	Normal	BRCA	4.49249
GTEX-ZLFU-2126-SM-4WWEV	Normal	BRCA	4.20476
GTEX-ZLV1-1426-SM-4WWES	Normal	BRCA	4.25778
GTEX-ZPIC-1126-SM-5BC7F	Normal	BRCA	4.0383
GTEX-ZQG8-0726-SM-5P9H9	Normal	BRCA	3.85603
GTEX-ZT9W-2026-SM-51MRA	Normal	BRCA	3.82989
GTEX-ZTX8-1226-SM-4YCE9	Normal	BRCA	4.44293
GTEX-ZU9S-1926-SM-5NQBP	Normal	BRCA	4.32335
GTEX-ZUA1-1526-SM-59HLS	Normal	BRCA	3.9837
GTEX-ZV6S-1826-SM-5NQ8D	Normal	BRCA	4.39098
GTEX-ZV7C-1826-SM-5NQ83	Normal	BRCA	4.4396
GTEX-ZVE2-1226-SM-5NQ8R	Normal	BRCA	4.36804
GTEX-ZVT2-1826-SM-5NQ8W	Normal	BRCA	4.33266
GTEX-ZVT4-1026-SM-57WC4	Normal	BRCA	5.00093
GTEX-ZVTK-0326-SM-51MRR	Normal	BRCA	4.09425
GTEX-ZVZQ-0826-SM-51MRF	Normal	BRCA	4.31328
GTEX-ZWKS-2826-SM-5NQ74	Normal	BRCA	4.24489
GTEX-ZXES-0826-SM-5E43C	Normal	BRCA	4.94013
GTEX-ZY6K-1626-SM-5GZWV	Normal	BRCA	4.74844
GTEX-ZYFC-0826-SM-5E44K	Normal	BRCA	3.99092
GTEX-ZYT6-0126-SM-5E45J	Normal	BRCA	4.02506
GTEX-ZYW4-0826-SM-5GIDG	Normal	BRCA	4.28091
GTEX-ZYWO-2326-SM-5GZY4	Normal	BRCA	4.10517
TCGA-BH-A0DD-11	Normal	BRCA	4.15458
TCGA-AC-A23H-11	Normal	BRCA	4.65536
TCGA-BH-A1F8-11	Normal	BRCA	4.68927
TCGA-BH-A18N-11	Normal	BRCA	4.94061
TCGA-BH-A1FG-11	Normal	BRCA	3.75491
TCGA-AC-A2FM-11	Normal	BRCA	3.88659
TCGA-BH-A1EU-11	Normal	BRCA	5.10645
TCGA-BH-A0HK-11	Normal	BRCA	4.68927
TCGA-BH-A1F0-11	Normal	BRCA	4.47186
TCGA-BH-A204-11	Normal	BRCA	4.07806
TCGA-A7-A0CH-11	Normal	BRCA	4.17952
TCGA-A7-A13G-11	Normal	BRCA	3.92981
TCGA-BH-A18S-11	Normal	BRCA	4.70706
TCGA-BH-A0BV-11	Normal	BRCA	5.23499
TCGA-BH-A0DO-11	Normal	BRCA	4.86589
TCGA-BH-A1EN-11	Normal	BRCA	4.44227
TCGA-BH-A1FC-11	Normal	BRCA	4.5789
TCGA-BH-A203-11	Normal	BRCA	4.70706
TCGA-BH-A209-11	Normal	BRCA	4.91218
TCGA-E9-A1ND-11	Normal	BRCA	4.1611
TCGA-BH-A1FR-11	Normal	BRCA	4.85846
TCGA-BH-A18U-11	Normal	BRCA	5.0622
TCGA-BH-A0BW-11	Normal	BRCA	5.20598
TCGA-BH-A0H9-11	Normal	BRCA	3.5534
TCGA-BH-A1EO-11	Normal	BRCA	3.83891
TCGA-BH-A1FD-11	Normal	BRCA	4.38546
TCGA-E9-A1RF-11	Normal	BRCA	4.1326
TCGA-E9-A1RD-11	Normal	BRCA	4.3205
TCGA-BH-A1FJ-11	Normal	BRCA	4.71312
TCGA-E2-A15M-11	Normal	BRCA	4.7263
TCGA-AC-A2FB-11	Normal	BRCA	4.64671
TCGA-BH-A0H7-11	Normal	BRCA	4.7729
TCGA-BH-A0B8-11	Normal	BRCA	4.17952
TCGA-BH-A0DL-11	Normal	BRCA	5.07471
TCGA-E9-A1R7-11	Normal	BRCA	4.44952
TCGA-A7-A0DC-11	Normal	BRCA	4.85353
TCGA-BH-A0DH-11	Normal	BRCA	4.11356
TCGA-E2-A1BC-11	Normal	BRCA	3.45946
TCGA-E9-A1RH-11	Normal	BRCA	3.97546
TCGA-GI-A2C8-11	Normal	BRCA	3.54965
TCGA-A7-A13E-11	Normal	BRCA	4.4561
TCGA-BH-A0AY-11	Normal	BRCA	4.69264
TCGA-BH-A0C0-11	Normal	BRCA	5.07471
TCGA-E9-A1NG-11	Normal	BRCA	4.45219
TCGA-BH-A0BC-11	Normal	BRCA	4.75759
TCGA-BH-A0DP-11	Normal	BRCA	5.04697
TCGA-BH-A18P-11	Normal	BRCA	4.35406
TCGA-BH-A1FB-11	Normal	BRCA	4.81349
TCGA-E9-A1NF-11	Normal	BRCA	4.7835
TCGA-BH-A0BZ-11	Normal	BRCA	4.60411
TCGA-E2-A1LH-11	Normal	BRCA	4.88164
TCGA-E2-A15K-11	Normal	BRCA	3.88165
TCGA-E9-A1N9-11	Normal	BRCA	4.80529
TCGA-E9-A1NA-11	Normal	BRCA	4.79391
TCGA-GI-A2C9-11	Normal	BRCA	4.62704
TCGA-A7-A0CE-11	Normal	BRCA	4.52423
TCGA-A7-A0DB-11	Normal	BRCA	4.43225
TCGA-BH-A0BT-11	Normal	BRCA	4.82834
TCGA-BH-A18J-11	Normal	BRCA	4.60584
TCGA-BH-A18Q-11	Normal	BRCA	5.11937
TCGA-E9-A1RC-11	Normal	BRCA	4.16827
TCGA-BH-A0BS-11	Normal	BRCA	4.66842
TCGA-BH-A1ET-11	Normal	BRCA	5.10937
TCGA-BH-A0BM-11	Normal	BRCA	4.55764
TCGA-BH-A0DV-11	Normal	BRCA	5.00044
TCGA-BH-A0B3-11	Normal	BRCA	5.16271
TCGA-BH-A1F2-11	Normal	BRCA	4.46594
TCGA-BH-A0E1-11	Normal	BRCA	4.59395
TCGA-E9-A1N6-11	Normal	BRCA	4.4189
TCGA-BH-A0BA-11	Normal	BRCA	4.93403
TCGA-BH-A1F6-11	Normal	BRCA	4.74035
TCGA-E2-A153-11	Normal	BRCA	5.15989
TCGA-BH-A18L-11	Normal	BRCA	4.6352
TCGA-BH-A18R-11	Normal	BRCA	4.81407
TCGA-BH-A0DK-11	Normal	BRCA	5.12267
TCGA-BH-A18V-11	Normal	BRCA	3.6218
TCGA-BH-A208-11	Normal	BRCA	4.80327
TCGA-BH-A0AZ-11	Normal	BRCA	5.37222
TCGA-BH-A0C3-11	Normal	BRCA	4.89526
TCGA-BH-A1FH-11	Normal	BRCA	4.64268
TCGA-BH-A18K-11	Normal	BRCA	5.12802
TCGA-E2-A1LS-11	Normal	BRCA	3.74741
TCGA-BH-A0AU-11	Normal	BRCA	5.00858
TCGA-BH-A0H5-11	Normal	BRCA	5.0717
TCGA-BH-A1EV-11	Normal	BRCA	4.84398
TCGA-E2-A1IG-11	Normal	BRCA	4.51285
TCGA-E9-A1N5-11	Normal	BRCA	5.61619
TCGA-A7-A13F-11	Normal	BRCA	4.46403
TCGA-BH-A1FM-11	Normal	BRCA	4.82728
TCGA-BH-A1FU-11	Normal	BRCA	5.23684
TCGA-E2-A15I-11	Normal	BRCA	3.93645
TCGA-BH-A0DZ-11	Normal	BRCA	4.75595
TCGA-E2-A158-11	Normal	BRCA	4.5404
TCGA-E9-A1RI-11	Normal	BRCA	4.1276
TCGA-BH-A0B7-11	Normal	BRCA	4.93926
TCGA-BH-A0DQ-11	Normal	BRCA	5.34091
TCGA-BH-A0BJ-11	Normal	BRCA	5.23839
TCGA-BH-A0DT-11	Normal	BRCA	4.98775
TCGA-E2-A1LB-11	Normal	BRCA	4.99453
TCGA-E9-A1N4-11	Normal	BRCA	4.91643
TCGA-AC-A2FF-11	Normal	BRCA	5.16105
TCGA-BH-A0B5-11	Normal	BRCA	3.585
TCGA-E2-A1L7-11	Normal	BRCA	4.90444
TCGA-E9-A1RB-11	Normal	BRCA	4.62464
TCGA-BH-A0BQ-11	Normal	BRCA	5.13258
TCGA-BH-A18M-11	Normal	BRCA	4.97913
TCGA-BH-A0E0-11	Normal	BRCA	4.28537
TCGA-BH-A1EW-11	Normal	BRCA	5.62383
TCGA-A7-A0D9-11	Normal	BRCA	4.06179
TCGA-BH-A1FN-11	Normal	BRCA	4.67524
TCGA-BH-A0HA-11	Normal	BRCA	5.08451
TCGA-BH-A1FE-11	Normal	BRCA	4.90589
TCGA-BH-A0DG-11	Normal	BRCA	5.18867
TCGA-E2-A15K-06	Tumor	BRCA	5.0299
TCGA-AC-A6IX-06	Tumor	BRCA	5.11102
TCGA-BH-A18V-06	Tumor	BRCA	5.1081
TCGA-E2-A15A-06	Tumor	BRCA	5.25621
TCGA-E2-A15E-06	Tumor	BRCA	5.02767
TCGA-BH-A1ES-06	Tumor	BRCA	5.02816
TCGA-BH-A1FE-06	Tumor	BRCA	5.04571
TCGA-AO-A1KQ-01	Tumor	BRCA	4.89816
TCGA-E2-A14W-01	Tumor	BRCA	5.76633
TCGA-A1-A0SM-01	Tumor	BRCA	5.76505
TCGA-AR-A1AV-01	Tumor	BRCA	5.75435
TCGA-BH-A0B4-01	Tumor	BRCA	5.47155
TCGA-EW-A1PD-01	Tumor	BRCA	6.16414
TCGA-EW-A6SA-01	Tumor	BRCA	5.84745
TCGA-AC-A62V-01	Tumor	BRCA	6.65596
TCGA-BH-A0DD-01	Tumor	BRCA	5.88991
TCGA-AQ-A54O-01	Tumor	BRCA	4.12685
TCGA-D8-A1XS-01	Tumor	BRCA	6.02038
TCGA-A8-A085-01	Tumor	BRCA	6.55709
TCGA-A2-A25D-01	Tumor	BRCA	4.69985
TCGA-AC-A23H-01	Tumor	BRCA	6.51554
TCGA-AC-A3W6-01	Tumor	BRCA	4.05831
TCGA-B6-A0IC-01	Tumor	BRCA	5.66509
TCGA-BH-A1F8-01	Tumor	BRCA	5.2679
TCGA-C8-A26Y-01	Tumor	BRCA	4.37784
TCGA-D8-A1JK-01	Tumor	BRCA	4.88067
TCGA-E2-A9RU-01	Tumor	BRCA	3.48931
TCGA-LL-A6FP-01	Tumor	BRCA	3.10435
TCGA-A8-A08A-01	Tumor	BRCA	4.99502
TCGA-A8-A08L-01	Tumor	BRCA	5.8731
TCGA-E2-A15O-01	Tumor	BRCA	5.47732
TCGA-AN-A0FK-01	Tumor	BRCA	4.34483
TCGA-BH-A18N-01	Tumor	BRCA	5.30629
TCGA-BH-A1FG-01	Tumor	BRCA	4.56252
TCGA-D8-A73U-01	Tumor	BRCA	4.77772
TCGA-LL-A5YM-01	Tumor	BRCA	4.22188
TCGA-AC-A2FM-01	Tumor	BRCA	5.39545
TCGA-AC-A3HN-01	Tumor	BRCA	5.20472
TCGA-BH-A8FY-01	Tumor	BRCA	3.91645
TCGA-D8-A1XG-01	Tumor	BRCA	5.29313
TCGA-A2-A0CO-01	Tumor	BRCA	4.67303
TCGA-A2-A1G1-01	Tumor	BRCA	5.01701
TCGA-A8-A07Z-01	Tumor	BRCA	5.22107
TCGA-D8-A1XC-01	Tumor	BRCA	5.34734
TCGA-E9-A54X-01	Tumor	BRCA	4.52423
TCGA-A7-A56D-01	Tumor	BRCA	4.81966
TCGA-A8-A06Z-01	Tumor	BRCA	5.14074
TCGA-A8-A09I-01	Tumor	BRCA	5.68117
TCGA-A8-A0A1-01	Tumor	BRCA	5.36139
TCGA-AC-A2B8-01	Tumor	BRCA	5.32735
TCGA-AQ-A1H2-01	Tumor	BRCA	5.11102
TCGA-D8-A1XV-01	Tumor	BRCA	4.31471
TCGA-E2-A1LK-01	Tumor	BRCA	5.01662
TCGA-LL-A50Y-01	Tumor	BRCA	4.41414
TCGA-A8-A09Q-01	Tumor	BRCA	5.78135
TCGA-A8-A09Z-01	Tumor	BRCA	4.98504
TCGA-A8-A0AD-01	Tumor	BRCA	4.37994
TCGA-AR-A1AJ-01	Tumor	BRCA	5.48221
TCGA-BH-A1EU-01	Tumor	BRCA	5.37847
TCGA-A2-A0SW-01	Tumor	BRCA	4.554
TCGA-A8-A09R-01	Tumor	BRCA	5.93879
TCGA-BH-A0H6-01	Tumor	BRCA	4.79334
TCGA-BH-A0WA-01	Tumor	BRCA	5.81326
TCGA-C8-A131-01	Tumor	BRCA	5.00587
TCGA-S3-AA12-01	Tumor	BRCA	4.5975
TCGA-A8-A07E-01	Tumor	BRCA	5.79077
TCGA-A8-A084-01	Tumor	BRCA	4.8379
TCGA-B6-A0IH-01	Tumor	BRCA	4.93171
TCGA-BH-A0HK-01	Tumor	BRCA	4.41747
TCGA-BH-A18G-01	Tumor	BRCA	5.84018
TCGA-D8-A1X5-01	Tumor	BRCA	6.34751
TCGA-D8-A1XZ-01	Tumor	BRCA	4.32915
TCGA-A2-A0EV-01	Tumor	BRCA	5.34803
TCGA-A8-A06U-01	Tumor	BRCA	5.59513
TCGA-A8-A07R-01	Tumor	BRCA	5.50206
TCGA-A8-A081-01	Tumor	BRCA	5.85875
TCGA-A8-A0A9-01	Tumor	BRCA	5.29937
TCGA-AR-A1AP-01	Tumor	BRCA	5.57711
TCGA-BH-A1F0-01	Tumor	BRCA	4.53543
TCGA-BH-A204-01	Tumor	BRCA	5.59395
TCGA-BH-A42U-01	Tumor	BRCA	3.51849
TCGA-C8-A12K-01	Tumor	BRCA	4.81966
TCGA-D8-A145-01	Tumor	BRCA	5.32735
TCGA-D8-A1JN-01	Tumor	BRCA	3.88268
TCGA-D8-A1X6-01	Tumor	BRCA	4.63232
TCGA-D8-A1Y1-01	Tumor	BRCA	4.74844
TCGA-E2-A1IH-01	Tumor	BRCA	4.84398
TCGA-EW-A1IW-01	Tumor	BRCA	5.48319
TCGA-OL-A66J-01	Tumor	BRCA	4.35757
TCGA-A2-A0EU-01	Tumor	BRCA	5.10228
TCGA-A7-A0CH-01	Tumor	BRCA	4.90541
TCGA-A7-A13G-01	Tumor	BRCA	4.16796
TCGA-A7-A3RF-01	Tumor	BRCA	4.80944
TCGA-A8-A09G-01	Tumor	BRCA	5.25923
TCGA-AC-A2FG-01	Tumor	BRCA	5.01391
TCGA-AC-A3EH-01	Tumor	BRCA	5.22846
TCGA-AC-A3QP-01	Tumor	BRCA	3.44492
TCGA-AC-A62Y-01	Tumor	BRCA	3.56557
TCGA-AN-A0AJ-01	Tumor	BRCA	5.27764
TCGA-BH-A0E7-01	Tumor	BRCA	5.30707
TCGA-BH-A18S-01	Tumor	BRCA	5.23148
TCGA-BH-A1EY-01	Tumor	BRCA	4.95184
TCGA-D8-A1JF-01	Tumor	BRCA	4.79806
TCGA-D8-A73W-01	Tumor	BRCA	4.8885
TCGA-E2-A105-01	Tumor	BRCA	6.11869
TCGA-E2-A14P-01	Tumor	BRCA	7.39787
TCGA-LD-A74U-01	Tumor	BRCA	4.32116
TCGA-A7-A0CG-01	Tumor	BRCA	4.63692
TCGA-AC-A2BK-01	Tumor	BRCA	7.10501
TCGA-AO-A1KT-01	Tumor	BRCA	4.70427
TCGA-BH-A0BV-01	Tumor	BRCA	5.6999
TCGA-BH-A0DO-01	Tumor	BRCA	4.96393
TCGA-BH-A0HI-01	Tumor	BRCA	4.95561
TCGA-BH-A1EN-01	Tumor	BRCA	5.38198
TCGA-BH-A1FC-01	Tumor	BRCA	5.66107
TCGA-BH-A203-01	Tumor	BRCA	5.57838
TCGA-C8-A12Q-01	Tumor	BRCA	6.07809
TCGA-E2-A1IL-01	Tumor	BRCA	5.85924
TCGA-E2-A2P5-01	Tumor	BRCA	4.26754
TCGA-E9-A3Q9-01	Tumor	BRCA	3.4751
TCGA-A2-A4S0-01	Tumor	BRCA	5.32121
TCGA-A8-A06X-01	Tumor	BRCA	6.21533
TCGA-AO-A1KP-01	Tumor	BRCA	4.64671
TCGA-BH-A0HF-01	Tumor	BRCA	5.11393
TCGA-BH-A0W5-01	Tumor	BRCA	5.05482
TCGA-BH-A209-01	Tumor	BRCA	5.23538
TCGA-D8-A1J8-01	Tumor	BRCA	4.94768
TCGA-D8-A1JS-01	Tumor	BRCA	4.19691
TCGA-E2-A2P6-01	Tumor	BRCA	4.06781
TCGA-EW-A1P5-01	Tumor	BRCA	5.07597
TCGA-LL-A6FQ-01	Tumor	BRCA	3.04265
TCGA-WT-AB44-01	Tumor	BRCA	3.00003
TCGA-A2-A0D1-01	Tumor	BRCA	5.30629
TCGA-A8-A07W-01	Tumor	BRCA	5.74601
TCGA-A8-A08Z-01	Tumor	BRCA	5.4738
TCGA-A8-A099-01	Tumor	BRCA	5.20676
TCGA-AC-A23G-01	Tumor	BRCA	5.03078
TCGA-AC-A2QI-01	Tumor	BRCA	5.13423
TCGA-AC-A5EH-01	Tumor	BRCA	4.48418
TCGA-AN-A0AK-01	Tumor	BRCA	5.28943
TCGA-B6-A40B-01	Tumor	BRCA	4.02055
TCGA-BH-A0BP-01	Tumor	BRCA	4.9203
TCGA-D8-A1XJ-01	Tumor	BRCA	4.4416
TCGA-E2-A14O-01	Tumor	BRCA	3.92505
TCGA-E2-A15G-01	Tumor	BRCA	5.16912
TCGA-A8-A06T-01	Tumor	BRCA	5.43129
TCGA-A8-A094-01	Tumor	BRCA	4.66957
TCGA-A8-A09M-01	Tumor	BRCA	5.45347
TCGA-AC-A3TN-01	Tumor	BRCA	4.04177
TCGA-AC-A8OR-01	Tumor	BRCA	5.13831
TCGA-AO-A12G-01	Tumor	BRCA	4.6352
TCGA-B6-A0IM-01	Tumor	BRCA	5.57652
TCGA-BH-A42T-01	Tumor	BRCA	4.37366
TCGA-D8-A27G-01	Tumor	BRCA	6.39315
TCGA-E9-A1ND-01	Tumor	BRCA	5.07636
TCGA-EW-A423-01	Tumor	BRCA	4.33913
TCGA-OL-A66P-01	Tumor	BRCA	4.17234
TCGA-V7-A7HQ-01	Tumor	BRCA	2.79288
TCGA-A2-A1FV-01	Tumor	BRCA	5.24979
TCGA-A8-A090-01	Tumor	BRCA	5.82888
TCGA-AC-A3YI-01	Tumor	BRCA	4.51477
TCGA-AC-A5XS-01	Tumor	BRCA	4.07467
TCGA-AC-A5XU-01	Tumor	BRCA	4.54845
TCGA-AN-A03X-01	Tumor	BRCA	4.52356
TCGA-B6-A0IP-01	Tumor	BRCA	5.00316
TCGA-C8-A1HM-01	Tumor	BRCA	6.38564
TCGA-D8-A142-01	Tumor	BRCA	4.85102
TCGA-D8-A1XY-01	Tumor	BRCA	5.37086
TCGA-E2-A14U-01	Tumor	BRCA	4.68312
TCGA-E2-A1B4-01	Tumor	BRCA	4.57354
TCGA-E2-A1IF-01	Tumor	BRCA	4.08747
TCGA-E9-A1RE-01	Tumor	BRCA	5.61178
TCGA-E9-A22A-01	Tumor	BRCA	4.98185
TCGA-OL-A66H-01	Tumor	BRCA	4.48609
TCGA-A2-A0CS-01	Tumor	BRCA	4.66391
TCGA-A2-A0CU-01	Tumor	BRCA	5.16592
TCGA-A2-A0EM-01	Tumor	BRCA	5.30269
TCGA-A8-A07S-01	Tumor	BRCA	5.24716
TCGA-A8-A096-01	Tumor	BRCA	5.36003
TCGA-A8-A09E-01	Tumor	BRCA	5.17953
TCGA-A8-A0A4-01	Tumor	BRCA	5.29391
TCGA-AC-A6IW-01	Tumor	BRCA	5.63078
TCGA-AR-A0U0-01	Tumor	BRCA	4.96529
TCGA-B6-A0I1-01	Tumor	BRCA	4.22037
TCGA-B6-A0RP-01	Tumor	BRCA	4.95793
TCGA-BH-A0BG-01	Tumor	BRCA	5.13423
TCGA-BH-A1FR-01	Tumor	BRCA	5.27277
TCGA-D8-A1JP-01	Tumor	BRCA	5.02506
TCGA-E2-A1LL-01	Tumor	BRCA	4.3709
TCGA-LD-A9QF-01	Tumor	BRCA	4.20712
TCGA-LQ-A4E4-01	Tumor	BRCA	5.10267
TCGA-UL-AAZ6-01	Tumor	BRCA	4.37851
TCGA-A7-A26H-01	Tumor	BRCA	5.56742
TCGA-AC-A62X-01	Tumor	BRCA	4.38194
TCGA-AC-A8OP-01	Tumor	BRCA	6.6823
TCGA-AC-A8OQ-01	Tumor	BRCA	4.65766
TCGA-AO-A125-01	Tumor	BRCA	4.21024
TCGA-BH-A0EA-01	Tumor	BRCA	5.18069
TCGA-BH-A18U-01	Tumor	BRCA	4.90831
TCGA-D8-A1JL-01	Tumor	BRCA	5.83114
TCGA-D8-A27H-01	Tumor	BRCA	6.08657
TCGA-E2-A572-01	Tumor	BRCA	3.41008
TCGA-E9-A2JS-01	Tumor	BRCA	5.44761
TCGA-GM-A3NY-01	Tumor	BRCA	4.01521
TCGA-OL-A66K-01	Tumor	BRCA	4.42157
TCGA-PE-A5DC-01	Tumor	BRCA	4.26982
TCGA-A2-A0CT-01	Tumor	BRCA	5.41176
TCGA-A2-A1G4-01	Tumor	BRCA	5.63549
TCGA-A7-A3IY-01	Tumor	BRCA	3.48931
TCGA-A8-A08S-01	Tumor	BRCA	5.15862
TCGA-AC-A8OS-01	Tumor	BRCA	4.30815
TCGA-AN-A0FD-01	Tumor	BRCA	4.48284
TCGA-AO-A0J7-01	Tumor	BRCA	5.11481
TCGA-B6-A0RO-01	Tumor	BRCA	5.1771
TCGA-BH-A0BW-01	Tumor	BRCA	5.91764
TCGA-BH-A0DS-01	Tumor	BRCA	4.18348
TCGA-D8-A1Y2-01	Tumor	BRCA	4.78553
TCGA-E2-A1IK-01	Tumor	BRCA	4.8379
TCGA-E2-A1LE-01	Tumor	BRCA	4.29429
TCGA-E9-A1NH-01	Tumor	BRCA	4.57775
TCGA-E9-A22B-01	Tumor	BRCA	5.16193
TCGA-E9-A295-01	Tumor	BRCA	4.62992
TCGA-OL-A5D6-01	Tumor	BRCA	4.50081
TCGA-OL-A66L-01	Tumor	BRCA	3.65307
TCGA-S3-A6ZG-01	Tumor	BRCA	5.3136
TCGA-A1-A0SB-01	Tumor	BRCA	5.75356
TCGA-A2-A0EN-01	Tumor	BRCA	4.64787
TCGA-A2-A259-01	Tumor	BRCA	5.42563
TCGA-A7-A425-01	Tumor	BRCA	4.27503
TCGA-A8-A08P-01	Tumor	BRCA	5.06132
TCGA-A8-A09W-01	Tumor	BRCA	6.23171
TCGA-AN-A0AS-01	Tumor	BRCA	4.57287
TCGA-AQ-A0Y5-01	Tumor	BRCA	4.33989
TCGA-AR-A1AK-01	Tumor	BRCA	5.98484
TCGA-AR-A2LL-01	Tumor	BRCA	5.5868
TCGA-BH-A18T-01	Tumor	BRCA	5.48543
TCGA-C8-A12M-01	Tumor	BRCA	5.33057
TCGA-D8-A1JT-01	Tumor	BRCA	5.07384
TCGA-E9-A1N3-01	Tumor	BRCA	5.7517
TCGA-E9-A1R3-01	Tumor	BRCA	4.90831
TCGA-EW-A1J6-01	Tumor	BRCA	3.92981
TCGA-EW-A1PB-01	Tumor	BRCA	4.79237
TCGA-LL-A7T0-01	Tumor	BRCA	4.87729
TCGA-OL-A5D7-01	Tumor	BRCA	5.2091
TCGA-A8-A06R-01	Tumor	BRCA	3.96994
TCGA-A8-A079-01	Tumor	BRCA	5.06394
TCGA-A8-A07B-01	Tumor	BRCA	4.96994
TCGA-A8-A07I-01	Tumor	BRCA	5.62794
TCGA-A8-A09C-01	Tumor	BRCA	5.60737
TCGA-AN-A0XP-01	Tumor	BRCA	5.27423
TCGA-AO-A03O-01	Tumor	BRCA	5.29352
TCGA-AO-A12H-01	Tumor	BRCA	5.06006
TCGA-AO-A1KS-01	Tumor	BRCA	6.10312
TCGA-AR-A2LE-01	Tumor	BRCA	4.91363
TCGA-BH-A0E6-01	Tumor	BRCA	4.09086
TCGA-BH-A0EB-01	Tumor	BRCA	4.85353
TCGA-BH-A0H0-01	Tumor	BRCA	5.35934
TCGA-BH-A0H9-01	Tumor	BRCA	5.47018
TCGA-BH-A1FL-01	Tumor	BRCA	5.38267
TCGA-D8-A1XQ-01	Tumor	BRCA	5.98661
TCGA-E2-A56Z-01	Tumor	BRCA	4.64383
TCGA-E2-A576-01	Tumor	BRCA	3.41552
TCGA-E9-A24A-01	Tumor	BRCA	5.29976
TCGA-GM-A2D9-01	Tumor	BRCA	4.04262
TCGA-LL-A9Q3-01	Tumor	BRCA	3.87969
TCGA-A7-A6VX-01	Tumor	BRCA	5.04871
TCGA-A8-A07P-01	Tumor	BRCA	6.44108
TCGA-A8-A09K-01	Tumor	BRCA	6.84489
TCGA-A8-A09T-01	Tumor	BRCA	4.81146
TCGA-AC-A3OD-01	Tumor	BRCA	3.77547
TCGA-AN-A046-01	Tumor	BRCA	4.24792
TCGA-AN-A0XN-01	Tumor	BRCA	4.97362
TCGA-AO-A0JF-01	Tumor	BRCA	5.3023
TCGA-AR-A0TR-01	Tumor	BRCA	5.49922
TCGA-AR-A5QN-01	Tumor	BRCA	4.56923
TCGA-AR-A5QQ-01	Tumor	BRCA	4.121
TCGA-B6-A0RQ-01	Tumor	BRCA	4.72842
TCGA-B6-A1KF-01	Tumor	BRCA	4.75913
TCGA-BH-A0EE-01	Tumor	BRCA	6.38505
TCGA-BH-A1EO-01	Tumor	BRCA	5.29538
TCGA-BH-A1FD-01	Tumor	BRCA	5.56252
TCGA-C8-A3M8-01	Tumor	BRCA	5.38891
TCGA-D8-A4Z1-01	Tumor	BRCA	5.0018
TCGA-E2-A154-01	Tumor	BRCA	4.90058
TCGA-E9-A1RF-01	Tumor	BRCA	6.55709
TCGA-EW-A1P1-01	Tumor	BRCA	5.04047
TCGA-XX-A89A-01	Tumor	BRCA	4.45486
TCGA-A1-A0SO-01	Tumor	BRCA	6.84509
TCGA-A2-A0CW-01	Tumor	BRCA	5.11607
TCGA-A2-A0YF-01	Tumor	BRCA	5.03873
TCGA-A2-A0YM-01	Tumor	BRCA	6.43298
TCGA-A2-A4RX-01	Tumor	BRCA	4.9174
TCGA-A8-A083-01	Tumor	BRCA	4.67639
TCGA-AN-A0FW-01	Tumor	BRCA	6.14038
TCGA-AN-A0XV-01	Tumor	BRCA	4.84243
TCGA-AO-A0J3-01	Tumor	BRCA	5.74277
TCGA-B6-A0WV-01	Tumor	BRCA	5.98071
TCGA-B6-A1KC-01	Tumor	BRCA	5.70372
TCGA-BH-A0GY-01	Tumor	BRCA	4.85498
TCGA-BH-A0HN-01	Tumor	BRCA	4.0383
TCGA-BH-A1EX-01	Tumor	BRCA	5.45973
TCGA-C8-A12L-01	Tumor	BRCA	5.7306
TCGA-E2-A10B-01	Tumor	BRCA	5.06569
TCGA-E9-A1RD-01	Tumor	BRCA	5.08616
TCGA-GM-A4E0-01	Tumor	BRCA	3.90208
TCGA-LL-A73Y-01	Tumor	BRCA	6.0708
TCGA-OL-A97C-01	Tumor	BRCA	4.83085
TCGA-S3-AA11-01	Tumor	BRCA	5.11646
TCGA-A2-A04N-01	Tumor	BRCA	4.5361
TCGA-A2-A0SU-01	Tumor	BRCA	5.39682
TCGA-A2-A0T2-01	Tumor	BRCA	4.04525
TCGA-A2-A25F-01	Tumor	BRCA	5.69372
TCGA-A2-A4S1-01	Tumor	BRCA	3.81251
TCGA-A7-A0CD-01	Tumor	BRCA	5.88411
TCGA-A8-A06N-01	Tumor	BRCA	5.96644
TCGA-A8-A06Y-01	Tumor	BRCA	4.8405
TCGA-A8-A076-01	Tumor	BRCA	6.18564
TCGA-A8-A07U-01	Tumor	BRCA	4.97081
TCGA-A8-A08H-01	Tumor	BRCA	5.14278
TCGA-A8-A0A2-01	Tumor	BRCA	5.31039
TCGA-AC-A3W7-01	Tumor	BRCA	4.37851
TCGA-AC-A3YJ-01	Tumor	BRCA	4.23959
TCGA-AN-A03Y-01	Tumor	BRCA	4.59577
TCGA-AR-A0TV-01	Tumor	BRCA	5.06307
TCGA-B6-A0IO-01	Tumor	BRCA	5.28651
TCGA-BH-A0B1-01	Tumor	BRCA	5.23304
TCGA-BH-A1FJ-01	Tumor	BRCA	5.26488
TCGA-D8-A1X9-01	Tumor	BRCA	6.43792
TCGA-D8-A27E-01	Tumor	BRCA	5.53943
TCGA-E2-A15M-01	Tumor	BRCA	5.10053
TCGA-E9-A1R4-01	Tumor	BRCA	5.36315
TCGA-EW-A1PC-01	Tumor	BRCA	5.50939
TCGA-OL-A5S0-01	Tumor	BRCA	3.7677
TCGA-W8-A86G-01	Tumor	BRCA	3.96441
TCGA-A7-A26I-01	Tumor	BRCA	4.1147
TCGA-A8-A07F-01	Tumor	BRCA	5.81483
TCGA-A8-A07G-01	Tumor	BRCA	5.37779
TCGA-A8-A08C-01	Tumor	BRCA	4.95793
TCGA-A8-A097-01	Tumor	BRCA	5.5091
TCGA-AC-A2FB-01	Tumor	BRCA	5.55371
TCGA-AC-A2FO-01	Tumor	BRCA	4.99008
TCGA-AC-A3W5-01	Tumor	BRCA	4.09849
TCGA-AR-A1AW-01	Tumor	BRCA	5.27238
TCGA-AR-A1AY-01	Tumor	BRCA	5.74984
TCGA-AR-A24H-01	Tumor	BRCA	6.41163
TCGA-AR-A2LN-01	Tumor	BRCA	4.99909
TCGA-BH-A0H7-01	Tumor	BRCA	5.2869
TCGA-BH-A0HP-01	Tumor	BRCA	4.37708
TCGA-C8-A133-01	Tumor	BRCA	4.74574
TCGA-D8-A1Y0-01	Tumor	BRCA	5.48514
TCGA-E2-A14S-01	Tumor	BRCA	4.76125
TCGA-E2-A15L-01	Tumor	BRCA	4.87826
TCGA-E2-A15T-01	Tumor	BRCA	6.61528
TCGA-E9-A5FL-01	Tumor	BRCA	4.87826
TCGA-GM-A5PX-01	Tumor	BRCA	3.89918
TCGA-S3-AA10-01	Tumor	BRCA	5.51917
TCGA-A2-A0EQ-01	Tumor	BRCA	4.99502
TCGA-A8-A08T-01	Tumor	BRCA	5.16951
TCGA-A8-A0A6-01	Tumor	BRCA	4.68149
TCGA-AO-A0JC-01	Tumor	BRCA	4.6496
TCGA-AR-A0TX-01	Tumor	BRCA	5.1874
TCGA-AR-A1AX-01	Tumor	BRCA	5.29538
TCGA-B6-A0IB-01	Tumor	BRCA	4.51094
TCGA-BH-A0B8-01	Tumor	BRCA	5.37535
TCGA-BH-A0DL-01	Tumor	BRCA	4.77608
TCGA-BH-A201-01	Tumor	BRCA	5.23148
TCGA-C8-A135-01	Tumor	BRCA	4.36109
TCGA-D8-A1XA-01	Tumor	BRCA	5.73041
TCGA-D8-A27P-01	Tumor	BRCA	5.55244
TCGA-E2-A109-01	Tumor	BRCA	4.54969
TCGA-E2-A10E-01	Tumor	BRCA	5.18069
TCGA-E2-A14Z-01	Tumor	BRCA	4.5699
TCGA-E2-A15F-01	Tumor	BRCA	5.83065
TCGA-E2-A15R-01	Tumor	BRCA	5.85227
TCGA-E9-A1R7-01	Tumor	BRCA	5.67019
TCGA-EW-A1P6-01	Tumor	BRCA	4.74902
TCGA-LL-A5YL-01	Tumor	BRCA	3.2126
TCGA-PE-A5DD-01	Tumor	BRCA	4.21412
TCGA-S3-A6ZF-01	Tumor	BRCA	5.03165
TCGA-S3-AA17-01	Tumor	BRCA	4.97865
TCGA-5L-AAT1-01	Tumor	BRCA	4.66679
TCGA-A2-A0CY-01	Tumor	BRCA	3.69492
TCGA-A2-A0ER-01	Tumor	BRCA	5.62353
TCGA-A2-A0SV-01	Tumor	BRCA	4.72736
TCGA-A2-A0YD-01	Tumor	BRCA	5.28358
TCGA-A2-A0YG-01	Tumor	BRCA	6.20004
TCGA-A2-A1FZ-01	Tumor	BRCA	5.33486
TCGA-A7-A0DC-01	Tumor	BRCA	4.29779
TCGA-A7-A3J1-01	Tumor	BRCA	5.50841
TCGA-A8-A06P-01	Tumor	BRCA	4.98456
TCGA-A8-A06Q-01	Tumor	BRCA	4.25929
TCGA-AC-A4ZE-01	Tumor	BRCA	4.58561
TCGA-AN-A0FT-01	Tumor	BRCA	3.93355
TCGA-AN-A0XS-01	Tumor	BRCA	4.70322
TCGA-AO-A12B-01	Tumor	BRCA	4.41957
TCGA-B6-A0IK-01	Tumor	BRCA	5.69185
TCGA-B6-A1KI-01	Tumor	BRCA	5.00761
TCGA-BH-A0DH-01	Tumor	BRCA	4.37366
TCGA-BH-A0DI-01	Tumor	BRCA	5.1285
TCGA-BH-A18H-01	Tumor	BRCA	4.86937
TCGA-BH-A5J0-01	Tumor	BRCA	3.7803
TCGA-C8-A274-01	Tumor	BRCA	4.9146
TCGA-E2-A1AZ-01	Tumor	BRCA	5.68734
TCGA-E2-A1BC-01	Tumor	BRCA	5.08151
TCGA-E9-A1R5-01	Tumor	BRCA	4.86696
TCGA-E9-A1R6-01	Tumor	BRCA	5.41889
TCGA-E9-A1RH-01	Tumor	BRCA	5.45054
TCGA-E9-A2JT-01	Tumor	BRCA	5.12763
TCGA-E9-A54Y-01	Tumor	BRCA	4.34274
TCGA-E9-A5UP-01	Tumor	BRCA	5.51321
TCGA-EW-A1OY-01	Tumor	BRCA	5.48739
TCGA-GI-A2C8-01	Tumor	BRCA	5.94646
TCGA-GM-A3NW-01	Tumor	BRCA	4.71091
TCGA-GM-A5PV-01	Tumor	BRCA	4.21024
TCGA-OL-A5RU-01	Tumor	BRCA	4.44627
TCGA-S3-AA0Z-01	Tumor	BRCA	5.56683
TCGA-UU-A93S-01	Tumor	BRCA	3.70821
TCGA-3C-AALJ-01	Tumor	BRCA	5.41781
TCGA-A2-A04T-01	Tumor	BRCA	4.7087
TCGA-A2-A0CQ-01	Tumor	BRCA	4.19142
TCGA-A2-A0EY-01	Tumor	BRCA	4.99366
TCGA-A2-A0ST-01	Tumor	BRCA	4.94535
TCGA-A2-A0SY-01	Tumor	BRCA	4.79594
TCGA-A2-A0T4-01	Tumor	BRCA	4.59932
TCGA-A2-A0YI-01	Tumor	BRCA	5.28573
TCGA-A2-A1FW-01	Tumor	BRCA	7.25745
TCGA-A2-A3XS-01	Tumor	BRCA	4.57651
TCGA-A2-A4S2-01	Tumor	BRCA	4.67755
TCGA-A7-A0DA-01	Tumor	BRCA	5.22924
TCGA-A7-A3IZ-01	Tumor	BRCA	5.6302
TCGA-A7-A3J0-01	Tumor	BRCA	5.41518
TCGA-A7-A4SC-01	Tumor	BRCA	5.05793
TCGA-A7-A5ZV-01	Tumor	BRCA	5.16387
TCGA-A8-A09X-01	Tumor	BRCA	5.13501
TCGA-AC-A23C-01	Tumor	BRCA	5.66303
TCGA-AC-A2FE-01	Tumor	BRCA	4.93355
TCGA-AN-A049-01	Tumor	BRCA	5.55518
TCGA-AN-A0AT-01	Tumor	BRCA	5.8445
TCGA-AN-A0FL-01	Tumor	BRCA	4.01614
TCGA-AR-A1AT-01	Tumor	BRCA	5.3691
TCGA-AR-A255-01	Tumor	BRCA	6.39878
TCGA-AR-A2LK-01	Tumor	BRCA	5.9201
TCGA-AR-A5QM-01	Tumor	BRCA	4.40737
TCGA-B6-A0I9-01	Tumor	BRCA	5.72874
TCGA-B6-A0X4-01	Tumor	BRCA	4.84147
TCGA-B6-A0X7-01	Tumor	BRCA	4.97226
TCGA-B6-A2IU-01	Tumor	BRCA	5.04484
TCGA-BH-A0C0-01	Tumor	BRCA	5.92148
TCGA-BH-A0DE-01	Tumor	BRCA	4.97546
TCGA-BH-A0DX-01	Tumor	BRCA	4.99686
TCGA-BH-A0GZ-01	Tumor	BRCA	4.39298
TCGA-BH-A0HW-01	Tumor	BRCA	6.33131
TCGA-BH-A1F5-01	Tumor	BRCA	5.09335
TCGA-C8-A12X-01	Tumor	BRCA	3.78865
TCGA-D8-A140-01	Tumor	BRCA	6.89665
TCGA-D8-A1JE-01	Tumor	BRCA	5.37886
TCGA-D8-A1JG-01	Tumor	BRCA	5.30308
TCGA-D8-A1X8-01	Tumor	BRCA	5.47018
TCGA-D8-A1XB-01	Tumor	BRCA	5.40737
TCGA-D8-A27V-01	Tumor	BRCA	5.31974
TCGA-E2-A14R-01	Tumor	BRCA	5.00403
TCGA-E9-A1NG-01	Tumor	BRCA	4.71091
TCGA-E9-A1RG-01	Tumor	BRCA	4.68533
TCGA-EW-A6SB-01	Tumor	BRCA	3.15546
TCGA-GM-A2DB-01	Tumor	BRCA	4.19454
TCGA-LL-A441-01	Tumor	BRCA	4.94951
TCGA-A1-A0SG-01	Tumor	BRCA	4.82989
TCGA-A2-A0YK-01	Tumor	BRCA	4.99415
TCGA-A2-A1FX-01	Tumor	BRCA	5.29898
TCGA-A7-A13H-01	Tumor	BRCA	5.22224
TCGA-A8-A091-01	Tumor	BRCA	5.54354
TCGA-A8-A093-01	Tumor	BRCA	5.39028
TCGA-AN-A0FN-01	Tumor	BRCA	4.65363
TCGA-AN-A0XL-01	Tumor	BRCA	5.18274
TCGA-AO-A0J6-01	Tumor	BRCA	4.88115
TCGA-AO-A0J8-01	Tumor	BRCA	4.71918
TCGA-AO-A0J9-01	Tumor	BRCA	3.59811
TCGA-AO-A128-01	Tumor	BRCA	5.62148
TCGA-AQ-A04H-01	Tumor	BRCA	6.53651
TCGA-AR-A24S-01	Tumor	BRCA	5.90958
TCGA-B6-A0RE-01	Tumor	BRCA	4.4751
TCGA-B6-A0WT-01	Tumor	BRCA	5.28358
TCGA-B6-A0X5-01	Tumor	BRCA	4.92552
TCGA-BH-A0C1-01	Tumor	BRCA	5.06482
TCGA-BH-A6R9-01	Tumor	BRCA	4.7522
TCGA-C8-A278-01	Tumor	BRCA	5.54784
TCGA-D8-A1XT-01	Tumor	BRCA	5.93289
TCGA-D8-A1Y3-01	Tumor	BRCA	4.12016
TCGA-E2-A156-01	Tumor	BRCA	5.57623
TCGA-E2-A15C-01	Tumor	BRCA	5.11607
TCGA-E2-A15P-01	Tumor	BRCA	5.40561
TCGA-E2-A1IE-01	Tumor	BRCA	5.46012
TCGA-E9-A1NC-01	Tumor	BRCA	4.54289
TCGA-E9-A1QZ-01	Tumor	BRCA	5.65597
TCGA-EW-A1J3-01	Tumor	BRCA	4.73448
TCGA-EW-A3U0-01	Tumor	BRCA	5.03029
TCGA-LL-A440-01	Tumor	BRCA	4.87574
TCGA-LL-A740-01	Tumor	BRCA	5.04745
TCGA-LL-A8F5-01	Tumor	BRCA	4.19539
TCGA-OL-A5DA-01	Tumor	BRCA	5.13336
TCGA-Z7-A8R5-01	Tumor	BRCA	3.42758
TCGA-A2-A0CK-01	Tumor	BRCA	4.52108
TCGA-A2-A0CP-01	Tumor	BRCA	4.18273
TCGA-A2-A0D0-01	Tumor	BRCA	4.29648
TCGA-A8-A06O-01	Tumor	BRCA	5.52416
TCGA-AR-A1AL-01	Tumor	BRCA	5.23109
TCGA-B6-A0RL-01	Tumor	BRCA	5.50147
TCGA-B6-A0RN-01	Tumor	BRCA	4.77878
TCGA-BH-A0BC-01	Tumor	BRCA	5.37886
TCGA-BH-A0DP-01	Tumor	BRCA	4.80481
TCGA-BH-A0HY-01	Tumor	BRCA	5.18789
TCGA-BH-A18P-01	Tumor	BRCA	5.68342
TCGA-BH-A1FB-01	Tumor	BRCA	5.27832
TCGA-BH-A202-01	Tumor	BRCA	5.17272
TCGA-C8-A3M7-01	Tumor	BRCA	3.99364
TCGA-D8-A1JA-01	Tumor	BRCA	5.66989
TCGA-E2-A1IN-01	Tumor	BRCA	4.82169
TCGA-E2-A1IU-01	Tumor	BRCA	5.20044
TCGA-E9-A1NF-01	Tumor	BRCA	4.53973
TCGA-E9-A5FK-01	Tumor	BRCA	3.5059
TCGA-EW-A3E8-01	Tumor	BRCA	4.60766
TCGA-EW-A6SC-01	Tumor	BRCA	4.83037
TCGA-A1-A0SD-01	Tumor	BRCA	5.35086
TCGA-A2-A0T0-01	Tumor	BRCA	5.81532
TCGA-A2-A0YC-01	Tumor	BRCA	5.75199
TCGA-A2-A4S3-01	Tumor	BRCA	5.05793
TCGA-A8-A086-01	Tumor	BRCA	5.13336
TCGA-A8-A08F-01	Tumor	BRCA	6.27108
TCGA-AN-A0FJ-01	Tumor	BRCA	4.13015
TCGA-AN-A0XO-01	Tumor	BRCA	5.1457
TCGA-AO-A03N-01	Tumor	BRCA	3.7181
TCGA-AO-A0JD-01	Tumor	BRCA	6.53404
TCGA-AO-A0JL-01	Tumor	BRCA	3.29721
TCGA-AR-A0U3-01	Tumor	BRCA	5.35407
TCGA-AR-A2LQ-01	Tumor	BRCA	4.86889
TCGA-BH-A0BR-01	Tumor	BRCA	5.25816
TCGA-BH-A0BZ-01	Tumor	BRCA	5.12015
TCGA-BH-A0RX-01	Tumor	BRCA	4.18906
TCGA-C8-A1HE-01	Tumor	BRCA	5.05832
TCGA-C8-A26Z-01	Tumor	BRCA	5.61266
TCGA-C8-A8HP-01	Tumor	BRCA	3.48157
TCGA-D8-A1JC-01	Tumor	BRCA	5.65852
TCGA-D8-A1JM-01	Tumor	BRCA	4.45486
TCGA-D8-A27M-01	Tumor	BRCA	5.12394
TCGA-E2-A1LA-01	Tumor	BRCA	4.58916
TCGA-E2-A1LH-01	Tumor	BRCA	4.27276
TCGA-E9-A247-01	Tumor	BRCA	5.23265
TCGA-EW-A1J5-01	Tumor	BRCA	5.94204
TCGA-EW-A1P7-01	Tumor	BRCA	4.73929
TCGA-EW-A1PA-01	Tumor	BRCA	5.35788
TCGA-EW-A2FR-01	Tumor	BRCA	4.65305
TCGA-OK-A5Q2-01	Tumor	BRCA	4.66218
TCGA-OL-A66N-01	Tumor	BRCA	3.09763
TCGA-A2-A0ET-01	Tumor	BRCA	6.17716
TCGA-A8-A07L-01	Tumor	BRCA	5.88991
TCGA-A8-A082-01	Tumor	BRCA	5.48543
TCGA-A8-A09B-01	Tumor	BRCA	5.04784
TCGA-AC-A2QH-01	Tumor	BRCA	4.44982
TCGA-AN-A04D-01	Tumor	BRCA	5.33915
TCGA-AN-A0FV-01	Tumor	BRCA	5.36598
TCGA-AR-A250-01	Tumor	BRCA	6.06095
TCGA-B6-A0WS-01	Tumor	BRCA	5.38267
TCGA-B6-A0WW-01	Tumor	BRCA	5.07811
TCGA-BH-A0W3-01	Tumor	BRCA	5.92699
TCGA-BH-A8FZ-01	Tumor	BRCA	4.78919
TCGA-C8-A12N-01	Tumor	BRCA	4.36804
TCGA-C8-A26W-01	Tumor	BRCA	4.17394
TCGA-C8-A26X-01	Tumor	BRCA	4.59932
TCGA-D8-A27I-01	Tumor	BRCA	4.99502
TCGA-E2-A155-01	Tumor	BRCA	6.50941
TCGA-E2-A15K-01	Tumor	BRCA	4.95561
TCGA-E9-A1N9-01	Tumor	BRCA	5.28203
TCGA-E9-A1NA-01	Tumor	BRCA	6.96885
TCGA-E9-A1R0-01	Tumor	BRCA	4.97633
TCGA-E9-A228-01	Tumor	BRCA	6.7556
TCGA-EW-A1OW-01	Tumor	BRCA	5.20005
TCGA-EW-A1P8-01	Tumor	BRCA	4.80375
TCGA-GI-A2C9-01	Tumor	BRCA	5.38647
TCGA-GM-A2DH-01	Tumor	BRCA	5.9565
TCGA-GM-A2DK-01	Tumor	BRCA	4.43692
TCGA-GM-A2DN-01	Tumor	BRCA	4.33485
TCGA-A2-A3Y0-01	Tumor	BRCA	4.24868
TCGA-A7-A0CE-01	Tumor	BRCA	5.47058
TCGA-A7-A0CJ-01	Tumor	BRCA	5.16144
TCGA-A8-A07C-01	Tumor	BRCA	6.32282
TCGA-A8-A09N-01	Tumor	BRCA	5.05269
TCGA-A8-A0A7-01	Tumor	BRCA	5.05046
TCGA-AO-A03R-01	Tumor	BRCA	4.16752
TCGA-AR-A24Z-01	Tumor	BRCA	5.99734
TCGA-B6-A0RM-01	Tumor	BRCA	4.62349
TCGA-B6-A1KN-01	Tumor	BRCA	4.95929
TCGA-D8-A146-01	Tumor	BRCA	5.35788
TCGA-D8-A1XM-01	Tumor	BRCA	6.2248
TCGA-E2-A1IJ-01	Tumor	BRCA	4.95
TCGA-E2-A1LI-01	Tumor	BRCA	4.93403
TCGA-GM-A2DC-01	Tumor	BRCA	4.43826
TCGA-GM-A2DM-01	Tumor	BRCA	5.1699
TCGA-OL-A5RZ-01	Tumor	BRCA	5.4393
TCGA-A1-A0SE-01	Tumor	BRCA	5.19373
TCGA-A2-A0EP-01	Tumor	BRCA	4.42157
TCGA-A2-A0YT-01	Tumor	BRCA	6.05898
TCGA-A7-A4SB-01	Tumor	BRCA	4.59213
TCGA-AC-A7VC-01	Tumor	BRCA	4.16988
TCGA-AN-A0AM-01	Tumor	BRCA	5.63578
TCGA-AN-A0G0-01	Tumor	BRCA	5.4439
TCGA-AO-A0JI-01	Tumor	BRCA	5.9201
TCGA-BH-A0AW-01	Tumor	BRCA	5.29206
TCGA-BH-A0B0-01	Tumor	BRCA	4.17149
TCGA-BH-A0BF-01	Tumor	BRCA	5.14891
TCGA-BH-A0BT-01	Tumor	BRCA	4.71312
TCGA-BH-A0HL-01	Tumor	BRCA	5.63892
TCGA-BH-A0HQ-01	Tumor	BRCA	5.12394
TCGA-BH-A18J-01	Tumor	BRCA	5.01304
TCGA-BH-A18Q-01	Tumor	BRCA	5.79755
TCGA-C8-A132-01	Tumor	BRCA	4.76549
TCGA-C8-A1HN-01	Tumor	BRCA	5.46989
TCGA-C8-A275-01	Tumor	BRCA	6.42823
TCGA-D8-A1JH-01	Tumor	BRCA	5.5317
TCGA-D8-A1XO-01	Tumor	BRCA	5.33808
TCGA-D8-A1XR-01	Tumor	BRCA	5.36881
TCGA-D8-A1XU-01	Tumor	BRCA	4.57287
TCGA-D8-A3Z6-01	Tumor	BRCA	4.64614
TCGA-E2-A152-01	Tumor	BRCA	4.80529
TCGA-E9-A1RC-01	Tumor	BRCA	5.01033
TCGA-E9-A22E-01	Tumor	BRCA	4.1309
TCGA-EW-A1OV-01	Tumor	BRCA	4.73824
TCGA-EW-A1OZ-01	Tumor	BRCA	5.22146
TCGA-EW-A1PE-01	Tumor	BRCA	5.39614
TCGA-HN-A2NL-01	Tumor	BRCA	6.04224
TCGA-LL-A442-01	Tumor	BRCA	5.44722
TCGA-3C-AAAU-01	Tumor	BRCA	5.53111
TCGA-A2-A0T1-01	Tumor	BRCA	5.26118
TCGA-A2-A3KC-01	Tumor	BRCA	4.90203
TCGA-A7-A26F-01	Tumor	BRCA	3.81105
TCGA-AN-A0AR-01	Tumor	BRCA	4.17149
TCGA-AN-A0FS-01	Tumor	BRCA	4.98824
TCGA-AN-A0FY-01	Tumor	BRCA	5.6696
TCGA-AN-A0XR-01	Tumor	BRCA	5.74061
TCGA-AQ-A7U7-01	Tumor	BRCA	4.87777
TCGA-AR-A24W-01	Tumor	BRCA	5.11481
TCGA-AR-A2LH-01	Tumor	BRCA	4.58733
TCGA-B6-A408-01	Tumor	BRCA	4.14571
TCGA-BH-A0BS-01	Tumor	BRCA	5.24949
TCGA-BH-A0HB-01	Tumor	BRCA	3.969
TCGA-BH-A1ET-01	Tumor	BRCA	5.26225
TCGA-C8-A12P-01	Tumor	BRCA	7.68154
TCGA-C8-A12V-01	Tumor	BRCA	4.691
TCGA-D8-A1XK-01	Tumor	BRCA	6.08026
TCGA-D8-A27W-01	Tumor	BRCA	6.06332
TCGA-E2-A14X-01	Tumor	BRCA	4.40804
TCGA-EW-A1P0-01	Tumor	BRCA	5.24219
TCGA-LL-A73Z-01	Tumor	BRCA	3.87475
TCGA-WT-AB41-01	Tumor	BRCA	3.67693
TCGA-A1-A0SF-01	Tumor	BRCA	4.44828
TCGA-A1-A0SK-01	Tumor	BRCA	5.99074
TCGA-A2-A0CR-01	Tumor	BRCA	3.81557
TCGA-A2-A0EO-01	Tumor	BRCA	4.9649
TCGA-A7-A4SE-01	Tumor	BRCA	5.03339
TCGA-A7-A4SF-01	Tumor	BRCA	5.35856
TCGA-A8-A0AB-01	Tumor	BRCA	6.20142
TCGA-AC-A3QQ-01	Tumor	BRCA	3.57014
TCGA-AN-A0XT-01	Tumor	BRCA	4.44561
TCGA-AN-A0XU-01	Tumor	BRCA	5.89847
TCGA-AO-A03P-01	Tumor	BRCA	5.16669
TCGA-AO-A0JJ-01	Tumor	BRCA	4.90106
TCGA-AR-A0TY-01	Tumor	BRCA	6.60568
TCGA-AR-A0U4-01	Tumor	BRCA	6.53493
TCGA-AR-A1AS-01	Tumor	BRCA	4.59098
TCGA-AR-A24N-01	Tumor	BRCA	5.20355
TCGA-AR-A5QP-01	Tumor	BRCA	4.77608
TCGA-B6-A0X0-01	Tumor	BRCA	4.70822
TCGA-BH-A0BM-01	Tumor	BRCA	4.10857
TCGA-BH-A0BO-01	Tumor	BRCA	4.89961
TCGA-BH-A0DV-01	Tumor	BRCA	4.98737
TCGA-BH-A0HX-01	Tumor	BRCA	5.73041
TCGA-BH-A8G0-01	Tumor	BRCA	4.72678
TCGA-C8-A138-01	Tumor	BRCA	4.0461
TCGA-D8-A1JB-01	Tumor	BRCA	5.69372
TCGA-D8-A1JI-01	Tumor	BRCA	5.55401
TCGA-D8-A1JJ-01	Tumor	BRCA	5.84323
TCGA-D8-A3Z5-01	Tumor	BRCA	4.51285
TCGA-E2-A107-01	Tumor	BRCA	5.0175
TCGA-E2-A10C-01	Tumor	BRCA	4.07552
TCGA-E9-A244-01	Tumor	BRCA	5.18313
TCGA-GM-A2DO-01	Tumor	BRCA	4.57469
TCGA-LD-A7W6-01	Tumor	BRCA	5.01662
TCGA-PL-A8LV-01	Tumor	BRCA	4.09933
TCGA-A2-A04Y-01	Tumor	BRCA	4.58916
TCGA-A2-A0EW-01	Tumor	BRCA	5.35437
TCGA-A2-A0YH-01	Tumor	BRCA	5.15299
TCGA-A7-A2KD-01	Tumor	BRCA	5.85875
TCGA-A8-A08I-01	Tumor	BRCA	6.03978
TCGA-AO-A0JE-01	Tumor	BRCA	4.4396
TCGA-AR-A0TT-01	Tumor	BRCA	5.84578
TCGA-BH-A0B3-01	Tumor	BRCA	5.16105
TCGA-BH-A0E9-01	Tumor	BRCA	5.0396
TCGA-BH-A18I-01	Tumor	BRCA	5.10645
TCGA-BH-A1F2-01	Tumor	BRCA	5.32842
TCGA-BH-AB28-01	Tumor	BRCA	5.11315
TCGA-C8-A1HJ-01	Tumor	BRCA	5.31146
TCGA-C8-A1HK-01	Tumor	BRCA	5.34764
TCGA-C8-A8HQ-01	Tumor	BRCA	5.09383
TCGA-D8-A1XW-01	Tumor	BRCA	5.0426
TCGA-D8-A27T-01	Tumor	BRCA	5.27579
TCGA-D8-A73X-01	Tumor	BRCA	4.72303
TCGA-E2-A14V-01	Tumor	BRCA	5.14774
TCGA-E2-A1BD-01	Tumor	BRCA	4.26375
TCGA-EW-A1IZ-01	Tumor	BRCA	4.28319
TCGA-EW-A1PG-01	Tumor	BRCA	5.21688
TCGA-GM-A2DD-01	Tumor	BRCA	4.09256
TCGA-GM-A2DF-01	Tumor	BRCA	4.18821
TCGA-3C-AALK-01	Tumor	BRCA	5.56409
TCGA-5T-A9QA-01	Tumor	BRCA	5.27579
TCGA-A1-A0SI-01	Tumor	BRCA	5.36666
TCGA-A2-A0CX-01	Tumor	BRCA	4.53849
TCGA-A2-A0ES-01	Tumor	BRCA	4.93258
TCGA-A7-A4SD-01	Tumor	BRCA	5.11558
TCGA-A8-A08B-01	Tumor	BRCA	3.49696
TCGA-A8-A08J-01	Tumor	BRCA	4.96297
TCGA-A8-A08R-01	Tumor	BRCA	5.75808
TCGA-AN-A0FX-01	Tumor	BRCA	5.14239
TCGA-AR-A1AM-01	Tumor	BRCA	5.04745
TCGA-AR-A24V-01	Tumor	BRCA	5.25251
TCGA-AR-A24X-01	Tumor	BRCA	5.24453
TCGA-BH-A0AV-01	Tumor	BRCA	6.02678
TCGA-BH-A0E1-01	Tumor	BRCA	5.02011
TCGA-BH-A0HU-01	Tumor	BRCA	4.7835
TCGA-C8-A130-01	Tumor	BRCA	4.58973
TCGA-C8-A134-01	Tumor	BRCA	5.2983
TCGA-D8-A13Y-01	Tumor	BRCA	6.04509
TCGA-E2-A14T-01	Tumor	BRCA	6.03298
TCGA-E2-A1L8-01	Tumor	BRCA	4.63462
TCGA-E9-A1N6-01	Tumor	BRCA	4.82227
TCGA-E9-A243-01	Tumor	BRCA	5.55274
TCGA-EW-A1PH-01	Tumor	BRCA	5.22652
TCGA-EW-A2FW-01	Tumor	BRCA	5.34052
TCGA-GM-A2DI-01	Tumor	BRCA	5.31614
TCGA-LD-A7W5-01	Tumor	BRCA	7.09131
TCGA-OL-A5RY-01	Tumor	BRCA	4.38546
TCGA-A2-A0T7-01	Tumor	BRCA	5.40737
TCGA-A7-A6VV-01	Tumor	BRCA	4.67755
TCGA-A8-A07O-01	Tumor	BRCA	5.3136
TCGA-A8-A09V-01	Tumor	BRCA	5.52798
TCGA-AC-A7VB-01	Tumor	BRCA	5.24755
TCGA-AN-A04C-01	Tumor	BRCA	4.51792
TCGA-AO-A12E-01	Tumor	BRCA	5.22418
TCGA-AO-A1KR-01	Tumor	BRCA	4.13666
TCGA-AQ-A54N-01	Tumor	BRCA	3.32914
TCGA-AR-A1AH-01	Tumor	BRCA	5.92767
TCGA-AR-A251-01	Tumor	BRCA	5.98454
TCGA-B6-A0IA-01	Tumor	BRCA	3.90786
TCGA-B6-A0RH-01	Tumor	BRCA	4.61764
TCGA-B6-A40C-01	Tumor	BRCA	4.32192
TCGA-BH-A0BA-01	Tumor	BRCA	4.74199
TCGA-BH-A0EI-01	Tumor	BRCA	5.21027
TCGA-BH-A1F6-01	Tumor	BRCA	4.54902
TCGA-BH-A5IZ-01	Tumor	BRCA	6.1811
TCGA-D8-A13Z-01	Tumor	BRCA	5.47507
TCGA-D8-A143-01	Tumor	BRCA	5.42631
TCGA-D8-A1JU-01	Tumor	BRCA	4.95097
TCGA-E2-A153-01	Tumor	BRCA	4.66679
TCGA-E2-A15J-01	Tumor	BRCA	4.76183
TCGA-E2-A1II-01	Tumor	BRCA	5.16796
TCGA-E9-A1NI-01	Tumor	BRCA	5.15299
TCGA-E9-A1R2-01	Tumor	BRCA	5.70823
TCGA-E9-A248-01	Tumor	BRCA	5.2529
TCGA-EW-A424-01	Tumor	BRCA	4.07806
TCGA-OL-A5RX-01	Tumor	BRCA	4.50148
TCGA-S3-AA15-01	Tumor	BRCA	4.48609
TCGA-3C-AALI-01	Tumor	BRCA	6.39434
TCGA-4H-AAAK-01	Tumor	BRCA	5.30337
TCGA-A1-A0SN-01	Tumor	BRCA	6.66666
TCGA-A2-A04W-01	Tumor	BRCA	4.38822
TCGA-A2-A0T6-01	Tumor	BRCA	5.42026
TCGA-A2-A1G6-01	Tumor	BRCA	4.77136
TCGA-A2-A25C-01	Tumor	BRCA	5.60228
TCGA-A7-A26G-01	Tumor	BRCA	5.47898
TCGA-A7-A426-01	Tumor	BRCA	4.35263
TCGA-AC-A23E-01	Tumor	BRCA	5.01837
TCGA-AC-A3TM-01	Tumor	BRCA	4.40051
TCGA-AO-A0JB-01	Tumor	BRCA	3.63927
TCGA-AR-A0TW-01	Tumor	BRCA	7.15991
TCGA-AR-A1AR-01	Tumor	BRCA	5.32881
TCGA-AR-A252-01	Tumor	BRCA	6.36944
TCGA-AR-A254-01	Tumor	BRCA	5.30892
TCGA-B6-A0IG-01	Tumor	BRCA	5.59131
TCGA-B6-A0WZ-01	Tumor	BRCA	4.10178
TCGA-B6-A3ZX-01	Tumor	BRCA	5.45249
TCGA-BH-A18F-01	Tumor	BRCA	4.82883
TCGA-BH-A18L-01	Tumor	BRCA	6.13939
TCGA-BH-A18R-01	Tumor	BRCA	5.70353
TCGA-BH-A28O-01	Tumor	BRCA	4.70822
TCGA-C8-A12O-01	Tumor	BRCA	5.11898
TCGA-C8-A1HG-01	Tumor	BRCA	4.72024
TCGA-E2-A14Q-01	Tumor	BRCA	4.94622
TCGA-E2-A159-01	Tumor	BRCA	5.03165
TCGA-E2-A1B0-01	Tumor	BRCA	5.31974
TCGA-E2-A1LG-01	Tumor	BRCA	4.79179
TCGA-EW-A1J2-01	Tumor	BRCA	5.56742
TCGA-EW-A1PF-01	Tumor	BRCA	5.78262
TCGA-GM-A2DL-01	Tumor	BRCA	4.64153
TCGA-LL-A5YO-01	Tumor	BRCA	3.99364
TCGA-LL-A6FR-01	Tumor	BRCA	2.87577
TCGA-A2-A1G0-01	Tumor	BRCA	5.71726
TCGA-A2-A3XX-01	Tumor	BRCA	4.96945
TCGA-A2-A3XY-01	Tumor	BRCA	5.1081
TCGA-A2-A4RW-01	Tumor	BRCA	5.24979
TCGA-AC-A6IX-01	Tumor	BRCA	5.20988
TCGA-AO-A0JG-01	Tumor	BRCA	5.44497
TCGA-AQ-A1H3-01	Tumor	BRCA	5.70098
TCGA-AR-A1AQ-01	Tumor	BRCA	4.211
TCGA-AR-A24Q-01	Tumor	BRCA	5.88097
TCGA-AR-A2LM-01	Tumor	BRCA	5.58524
TCGA-AR-A2LR-01	Tumor	BRCA	6.12806
TCGA-B6-A0I5-01	Tumor	BRCA	3.5993
TCGA-B6-A0I6-01	Tumor	BRCA	5.3331
TCGA-BH-A0DK-01	Tumor	BRCA	5.35017
TCGA-BH-A0E2-01	Tumor	BRCA	4.83944
TCGA-BH-A0W7-01	Tumor	BRCA	4.66218
TCGA-C8-A12W-01	Tumor	BRCA	5.42993
TCGA-C8-A8HR-01	Tumor	BRCA	4.57536
TCGA-D8-A27L-01	Tumor	BRCA	5.48348
TCGA-E9-A3HO-01	Tumor	BRCA	4.51218
TCGA-GM-A3XL-01	Tumor	BRCA	5.46471
TCGA-JL-A3YW-01	Tumor	BRCA	4.17309
TCGA-LL-A5YP-01	Tumor	BRCA	5.69293
TCGA-LL-A7SZ-01	Tumor	BRCA	3.48284
TCGA-OL-A6VQ-01	Tumor	BRCA	4.93355
TCGA-A2-A04Q-01	Tumor	BRCA	4.4128
TCGA-A2-A0SX-01	Tumor	BRCA	5.28729
TCGA-A2-A0YE-01	Tumor	BRCA	5.46207
TCGA-A2-A0YL-01	Tumor	BRCA	4.84301
TCGA-A7-A5ZX-01	Tumor	BRCA	4.44494
TCGA-A7-A6VW-01	Tumor	BRCA	3.41815
TCGA-A7-A6VY-01	Tumor	BRCA	5.13666
TCGA-A8-A092-01	Tumor	BRCA	5.66421
TCGA-AC-A2QJ-01	Tumor	BRCA	3.28689
TCGA-AO-A0J5-01	Tumor	BRCA	7.60492
TCGA-AQ-A04L-01	Tumor	BRCA	4.34978
TCGA-B6-A0X1-01	Tumor	BRCA	6.7773
TCGA-BH-A0C7-01	Tumor	BRCA	5.68372
TCGA-BH-A0HO-01	Tumor	BRCA	4.75653
TCGA-BH-A18V-01	Tumor	BRCA	5.23109
TCGA-BH-A208-01	Tumor	BRCA	4.40461
TCGA-C8-A27A-01	Tumor	BRCA	5.27871
TCGA-C8-A27B-01	Tumor	BRCA	5.59846
TCGA-D8-A1J9-01	Tumor	BRCA	5.06268
TCGA-E2-A150-01	Tumor	BRCA	4.64268
TCGA-E2-A573-01	Tumor	BRCA	4.54902
TCGA-E9-A1N8-01	Tumor	BRCA	6.12953
TCGA-E9-A1RA-01	Tumor	BRCA	4.64614
TCGA-E9-A3X8-01	Tumor	BRCA	2.50332
TCGA-EW-A1IX-01	Tumor	BRCA	5.54412
TCGA-EW-A1P3-01	Tumor	BRCA	4.30236
TCGA-OL-A6VR-01	Tumor	BRCA	4.47701
TCGA-A2-A04U-01	Tumor	BRCA	4.60699
TCGA-A2-A3KD-01	Tumor	BRCA	5.3733
TCGA-A7-A5ZW-01	Tumor	BRCA	4.46727
TCGA-A8-A09D-01	Tumor	BRCA	5.56526
TCGA-AC-A6IV-01	Tumor	BRCA	5.17953
TCGA-AO-A12A-01	Tumor	BRCA	4.84243
TCGA-AR-A0U2-01	Tumor	BRCA	6.02658
TCGA-AR-A1AI-01	Tumor	BRCA	5.91164
TCGA-AR-A1AO-01	Tumor	BRCA	5.20161
TCGA-AR-A24P-01	Tumor	BRCA	5.79342
TCGA-AR-A24U-01	Tumor	BRCA	4.76289
TCGA-B6-A401-01	Tumor	BRCA	4.2234
TCGA-B6-A402-01	Tumor	BRCA	4.57651
TCGA-BH-A0AZ-01	Tumor	BRCA	5.03562
TCGA-BH-A0B6-01	Tumor	BRCA	4.99821
TCGA-BH-A0BD-01	Tumor	BRCA	5.54686
TCGA-BH-A0C3-01	Tumor	BRCA	5.93476
TCGA-BH-A1FH-01	Tumor	BRCA	6.32045
TCGA-C8-A26V-01	Tumor	BRCA	5.1874
TCGA-D8-A27K-01	Tumor	BRCA	5.57231
TCGA-E2-A10F-01	Tumor	BRCA	5.24336
TCGA-E2-A15D-01	Tumor	BRCA	5.02942
TCGA-E2-A570-01	Tumor	BRCA	4.11855
TCGA-E9-A22G-01	Tumor	BRCA	5.2566
TCGA-E9-A245-01	Tumor	BRCA	5.00228
TCGA-S3-AA14-01	Tumor	BRCA	5.34734
TCGA-A2-A0CZ-01	Tumor	BRCA	4.9649
TCGA-A2-A0EX-01	Tumor	BRCA	4.54969
TCGA-A2-A3XV-01	Tumor	BRCA	2.95045
TCGA-A2-A3XZ-01	Tumor	BRCA	5.49854
TCGA-A2-A4RY-01	Tumor	BRCA	4.95097
TCGA-AC-A3BB-01	Tumor	BRCA	4.11855
TCGA-AO-A1KO-01	Tumor	BRCA	4.73554
TCGA-AR-A0TS-01	Tumor	BRCA	5.67332
TCGA-AR-A1AN-01	Tumor	BRCA	5.33125
TCGA-AR-A24K-01	Tumor	BRCA	5.45122
TCGA-AR-A24T-01	Tumor	BRCA	5.36315
TCGA-AR-A2LO-01	Tumor	BRCA	4.95048
TCGA-B6-A0I8-01	Tumor	BRCA	6.16029
TCGA-BH-A0H3-01	Tumor	BRCA	5.39985
TCGA-BH-A0W4-01	Tumor	BRCA	5.59689
TCGA-BH-A18K-01	Tumor	BRCA	4.63865
TCGA-BH-A28Q-01	Tumor	BRCA	5.58798
TCGA-BH-A6R8-01	Tumor	BRCA	5.40942
TCGA-C8-A12U-01	Tumor	BRCA	6.62864
TCGA-E2-A1B5-01	Tumor	BRCA	5.53483
TCGA-E2-A1LS-01	Tumor	BRCA	2.83595
TCGA-GM-A2DA-01	Tumor	BRCA	3.60169
TCGA-GM-A3XG-01	Tumor	BRCA	4.30236
TCGA-JL-A3YX-01	Tumor	BRCA	4.46661
TCGA-LL-A5YN-01	Tumor	BRCA	4.28319
TCGA-XX-A899-01	Tumor	BRCA	5.08403
TCGA-Z7-A8R6-01	Tumor	BRCA	4.41347
TCGA-A1-A0SQ-01	Tumor	BRCA	5.19927
TCGA-A2-A0D2-01	Tumor	BRCA	5.07976
TCGA-A2-A3XT-01	Tumor	BRCA	6.24236
TCGA-A8-A08O-01	Tumor	BRCA	6.24493
TCGA-A8-A095-01	Tumor	BRCA	5.11228
TCGA-AC-A2FK-01	Tumor	BRCA	5.28358
TCGA-AN-A0FZ-01	Tumor	BRCA	5.31438
TCGA-AQ-A04J-01	Tumor	BRCA	5.22224
TCGA-AR-A24R-01	Tumor	BRCA	6.57925
TCGA-AR-A256-01	Tumor	BRCA	5.6999
TCGA-B6-A0I2-01	Tumor	BRCA	3.45809
TCGA-B6-A0IN-01	Tumor	BRCA	5.49345
TCGA-BH-A0AU-01	Tumor	BRCA	5.6693
TCGA-BH-A0H5-01	Tumor	BRCA	5.01701
TCGA-BH-A1EV-01	Tumor	BRCA	5.65538
TCGA-BH-A2L8-01	Tumor	BRCA	4.81252
TCGA-C8-A12Z-01	Tumor	BRCA	6.00315
TCGA-D8-A147-01	Tumor	BRCA	6.56678
TCGA-D8-A1XF-01	Tumor	BRCA	5.50783
TCGA-E2-A15A-01	Tumor	BRCA	5.44595
TCGA-E2-A1B1-01	Tumor	BRCA	6.6035
TCGA-E2-A1IG-01	Tumor	BRCA	5.75278
TCGA-E9-A1N5-01	Tumor	BRCA	5.48543
TCGA-E9-A226-01	Tumor	BRCA	5.83615
TCGA-E9-A249-01	Tumor	BRCA	4.6837
TCGA-E9-A6HE-01	Tumor	BRCA	3.73548
TCGA-HN-A2OB-01	Tumor	BRCA	4.82227
TCGA-A2-A25A-01	Tumor	BRCA	4.84851
TCGA-A7-A13F-01	Tumor	BRCA	5.22924
TCGA-B6-A0RI-01	Tumor	BRCA	5.16669
TCGA-B6-A409-01	Tumor	BRCA	4.1227
TCGA-BH-A0B9-01	Tumor	BRCA	5.14531
TCGA-BH-A1FM-01	Tumor	BRCA	6.20694
TCGA-BH-A1FU-01	Tumor	BRCA	5.21143
TCGA-C8-A12Y-01	Tumor	BRCA	4.0695
TCGA-E2-A15I-01	Tumor	BRCA	5.2983
TCGA-E2-A1B6-01	Tumor	BRCA	4.78977
TCGA-E2-A1L6-01	Tumor	BRCA	5.0785
TCGA-E2-A574-01	Tumor	BRCA	4.33703
TCGA-GM-A3XN-01	Tumor	BRCA	4.13996
TCGA-LD-A66U-01	Tumor	BRCA	3.41552
TCGA-MS-A51U-01	Tumor	BRCA	5.03339
TCGA-A8-A08X-01	Tumor	BRCA	4.3016
TCGA-AC-A6NO-01	Tumor	BRCA	4.8743
TCGA-AO-A12D-01	Tumor	BRCA	3.85501
TCGA-AR-A0TP-01	Tumor	BRCA	4.83336
TCGA-AR-A0TZ-01	Tumor	BRCA	6.3892
TCGA-AR-A24O-01	Tumor	BRCA	5.23761
TCGA-B6-A400-01	Tumor	BRCA	4.99008
TCGA-BH-A0DZ-01	Tumor	BRCA	6.29241
TCGA-C8-A12T-01	Tumor	BRCA	4.57593
TCGA-E2-A158-01	Tumor	BRCA	4.37918
TCGA-E2-A3DX-01	Tumor	BRCA	5.07976
TCGA-E9-A1RI-01	Tumor	BRCA	6.01683
TCGA-EW-A1OX-01	Tumor	BRCA	7.36417
TCGA-EW-A1P4-01	Tumor	BRCA	5.95492
TCGA-OL-A5RV-01	Tumor	BRCA	4.99909
TCGA-OL-A6VO-01	Tumor	BRCA	5.47409
TCGA-5L-AAT0-01	Tumor	BRCA	4.5273
TCGA-A2-A0D3-01	Tumor	BRCA	4.95561
TCGA-A2-A3XW-01	Tumor	BRCA	4.08324
TCGA-A8-A075-01	Tumor	BRCA	5.20122
TCGA-AO-A03T-01	Tumor	BRCA	3.85398
TCGA-AO-A12C-01	Tumor	BRCA	5.24258
TCGA-B6-A0IJ-01	Tumor	BRCA	4.82632
TCGA-B6-A0RV-01	Tumor	BRCA	4.93075
TCGA-BH-A0B7-01	Tumor	BRCA	4.99231
TCGA-BH-A0DQ-01	Tumor	BRCA	4.73333
TCGA-E9-A227-01	Tumor	BRCA	4.78447
TCGA-E9-A22H-01	Tumor	BRCA	5.55792
TCGA-A2-A0CV-01	Tumor	BRCA	4.1227
TCGA-A8-A08G-01	Tumor	BRCA	6.39473
TCGA-AC-A2BM-01	Tumor	BRCA	5.50304
TCGA-AN-A0AL-01	Tumor	BRCA	5.22379
TCGA-AO-A03V-01	Tumor	BRCA	4.37013
TCGA-AO-A0J2-01	Tumor	BRCA	5.41684
TCGA-AO-A0J4-01	Tumor	BRCA	6.05376
TCGA-BH-A0BJ-01	Tumor	BRCA	5.04173
TCGA-BH-A0DT-01	Tumor	BRCA	5.01217
TCGA-BH-A42V-01	Tumor	BRCA	4.37299
TCGA-D8-A1JD-01	Tumor	BRCA	5.76505
TCGA-D8-A27R-01	Tumor	BRCA	5.47214
TCGA-E2-A10A-01	Tumor	BRCA	5.58161
TCGA-E2-A1LB-01	Tumor	BRCA	4.85701
TCGA-E9-A1N4-01	Tumor	BRCA	5.32374
TCGA-E9-A5UO-01	Tumor	BRCA	5.54628
TCGA-EW-A2FS-01	Tumor	BRCA	4.59155
TCGA-PE-A5DE-01	Tumor	BRCA	4.28471
TCGA-A1-A0SP-01	Tumor	BRCA	4.89236
TCGA-A2-A0CM-01	Tumor	BRCA	5.91843
TCGA-A7-A4SA-01	Tumor	BRCA	5.01033
TCGA-A8-A09A-01	Tumor	BRCA	6.41973
TCGA-AC-A2FF-01	Tumor	BRCA	5.31653
TCGA-AO-A0JM-01	Tumor	BRCA	6.48706
TCGA-AR-A2LJ-01	Tumor	BRCA	3.95421
TCGA-B6-A0IQ-01	Tumor	BRCA	4.59874
TCGA-B6-A0RU-01	Tumor	BRCA	4.68533
TCGA-B6-A0WX-01	Tumor	BRCA	4.75008
TCGA-B6-A0WY-01	Tumor	BRCA	5.02506
TCGA-BH-A0B5-01	Tumor	BRCA	5.21494
TCGA-C8-A1HI-01	Tumor	BRCA	4.85151
TCGA-D8-A141-01	Tumor	BRCA	5.09597
TCGA-D8-A1X7-01	Tumor	BRCA	5.65568
TCGA-D8-A27F-01	Tumor	BRCA	5.70519
TCGA-E2-A15E-01	Tumor	BRCA	5.17593
TCGA-E2-A1L7-01	Tumor	BRCA	5.6845
TCGA-E2-A1L9-01	Tumor	BRCA	4.58072
TCGA-E9-A1RB-01	Tumor	BRCA	5.08616
TCGA-OL-A5D8-01	Tumor	BRCA	5.51409
TCGA-OL-A5RW-01	Tumor	BRCA	4.80944
TCGA-A1-A0SH-01	Tumor	BRCA	5.4565
TCGA-A1-A0SJ-01	Tumor	BRCA	5.06433
TCGA-A2-A04V-01	Tumor	BRCA	4.43158
TCGA-A2-A0T5-01	Tumor	BRCA	4.53667
TCGA-A2-A0YJ-01	Tumor	BRCA	4.51477
TCGA-A2-A25B-01	Tumor	BRCA	6.92709
TCGA-AO-A126-01	Tumor	BRCA	4.44952
TCGA-AR-A1AU-01	Tumor	BRCA	5.08791
TCGA-B6-A0RT-01	Tumor	BRCA	5.18867
TCGA-BH-A0BQ-01	Tumor	BRCA	4.55151
TCGA-BH-A18M-01	Tumor	BRCA	5.29791
TCGA-EW-A2FV-01	Tumor	BRCA	6.15162
TCGA-OL-A66O-01	Tumor	BRCA	3.53977
TCGA-AO-A124-01	Tumor	BRCA	5.2056
TCGA-AR-A24M-01	Tumor	BRCA	5.27014
TCGA-B6-A0IE-01	Tumor	BRCA	4.71697
TCGA-B6-A0RS-01	Tumor	BRCA	5.27803
TCGA-BH-A0E0-01	Tumor	BRCA	4.39641
TCGA-BH-A1EW-01	Tumor	BRCA	6.17489
TCGA-C8-A1HL-01	Tumor	BRCA	5.11189
TCGA-E2-A15H-01	Tumor	BRCA	6.68795
TCGA-E9-A22D-01	Tumor	BRCA	5.27355
TCGA-EW-A1IY-01	Tumor	BRCA	5.15133
TCGA-EW-A1J1-01	Tumor	BRCA	4.3709
TCGA-A2-A0CL-01	Tumor	BRCA	5.34764
TCGA-A2-A0D4-01	Tumor	BRCA	4.93684
TCGA-A2-A0T3-01	Tumor	BRCA	6.08489
TCGA-A7-A0D9-01	Tumor	BRCA	5.08325
TCGA-E2-A14N-01	Tumor	BRCA	4.51161
TCGA-E2-A1IO-01	Tumor	BRCA	5.60345
TCGA-E9-A229-01	Tumor	BRCA	5.36705
TCGA-A2-A04P-01	Tumor	BRCA	4.57411
TCGA-A2-A04R-01	Tumor	BRCA	5.58289
TCGA-AN-A04A-01	Tumor	BRCA	5.88873
TCGA-AN-A0XW-01	Tumor	BRCA	4.8914
TCGA-AO-A0JA-01	Tumor	BRCA	5.64009
TCGA-AO-A12F-01	Tumor	BRCA	4.48733
TCGA-D8-A1XD-01	Tumor	BRCA	5.47312
TCGA-D8-A27N-01	Tumor	BRCA	4.5361
TCGA-OL-A66I-01	Tumor	BRCA	5.22379
TCGA-A2-A3XU-01	Tumor	BRCA	3.83695
TCGA-A8-A07J-01	Tumor	BRCA	5.37847
TCGA-AR-A0TU-01	Tumor	BRCA	5.54872
TCGA-BH-A0BL-01	Tumor	BRCA	5.10772
TCGA-BH-A1ES-01	Tumor	BRCA	5.0492
TCGA-E2-A14Y-01	Tumor	BRCA	4.29942
TCGA-PL-A8LX-01	Tumor	BRCA	4.76337
TCGA-A2-A04X-01	Tumor	BRCA	4.26157
TCGA-A2-A25E-01	Tumor	BRCA	5.47282
[truncated: 16,103 more rows]

## Sheet: Cancer Abbreviation
	Cancer Abbreviation
ACC	Adrenocortical carcinoma
BLCA	Bladder Urothelial Carcinoma
BRCA	Breast invasive carcinoma
CESC	Cervical squamous cell carcinoma and endocervical adenocarcinoma
CHOL	Cholangiocarcinoma
COAD	Colon adenocarcinoma
DLBC	Large B-cell Lymphoma
ESCA	Esophageal carcinoma
GBM	Glioblastoma multiforme
HNSC	Head and Neck squamous cell carcinoma
KICH	Kidney Chromophobe
KIRC	Kidney renal clear cell carcinoma
KIRP	Kidney renal papillary cell carcinoma
LAML	Acute Myeloid Leukemia
LGG	Brain Lower Grade Glioma
LIHC	Liver hepatocellular carcinoma
LUAD	Lung adenocarcinoma
LUSC	Lung squamous cell carcinoma
MESO	Mesothelioma
OV	Ovarian serous cystadenocarcinoma
PAAD	Pancreatic adenocarcinoma
PCPG	Pheochromocytoma and Paraganglioma
PRAD	Prostate adenocarcinoma
READ	Rectum adenocarcinoma
SARC	Sarcoma
SKCM	Skin Cutaneous Melanoma
STAD	Stomach adenocarcinoma
TGCT	Testicular Germ Cell Tumors
THCA	Thyroid carcinoma
THYM	Thymoma
UCEC	Uterine Corpus Endometrial Carcinoma
UCS	Uterine Carcinosarcoma
UVM	Uveal Melanoma
