# Supplementary material for: Pan‐cancer multi‐omics reveals DCAF7 as an immune‐modulating prognostic driver and Wnt/β‐catenin activator in hepatocellular carcinoma
Source: Clin Transl Med. 2025 Dec 31;16(1):e70572. doi: 10.1002/ctm2.70572 (PMC12754573; doi:10.1002/ctm2.70572)
Supplement: Supplementary file 2 — Supporting information [file CTM2-16-e70572-s002.zip › Supplemental Tables/TableS3 Cox Regression Based Risk Score of DCAF7 in TCGA-LIHC Cohort.xlsx]

## Sheet: RiskScore
event	time	RiskScore	DCAF7
0	3675	1.19865	5.13393
0	328	0.756427	5.85833
0	322	-0.0835167	4.38745
0	20	0.321328	4.47922
0	520	0.312017	4.44971
0	449	0.928962	4.2791
1	46	0.270298	4.31748
1	1490	1.37294	5.68634
0	1351	1.14249	4.95591
1	1397	0.62996	5.45748
0	8	0.0848225	4.92103
0	680	0.594298	5.34444
1	547	0.92622	4.27041
0	444	0.240168	4.22198
0	387	-0.2327	3.91459
0	562	1.88772	5.4818
0	409	0.038254	4.77342
0	0	1.04563	4.98574
1	129	0.920347	6.3779
0	250	1.08	2.92163
1	87	2.42274	7.17763
1	97	0.919335	6.37469
1	103	1.65684	4.74999
1	129	1.76267	6.92167
1	102	1.60318	6.41613
0	219	0.832087	3.97204
1	101	1.25455	5.31109
1	300	1.31588	5.50548
1	303	1.56272	6.28789
1	315	1.14612	4.96743
0	363	0.950905	4.34865
1	347	1.0247	4.58257
1	304	1.27785	5.38497
1	272	1.84961	5.36101
1	217	1.04401	4.64375
1	649	1.02914	4.59662
1	299	0.342784	4.54723
0	365	1.19055	5.10823
0	399	1.14028	4.9489
0	382	0.769091	5.89847
1	262	1.29067	5.42558
1	278	0.928688	4.27823
1	300	1.37063	5.67904
1	140	1.0785	4.75307
1	344	1.47913	6.02295
1	279	0.328047	4.50052
0	211	0.381148	4.66883
0	0	1.37732	5.70023
0	0	1.25603	5.3158
0	248	1.36753	5.66919
0	2425	0.420675	4.79412
1	1149	0.724777	5.75802
1	2542	1.10178	4.82688
1	1622	0.896461	4.17608
0	3437	0.637373	5.48098
1	223	1.22937	3.44203
0	79	-0.0248422	4.57343
1	14	0.159399	5.15741
0	662	-0.10415	4.32205
1	1560	-0.105148	4.31889
0	2415	0.746439	5.82668
0	2017	0.410929	5.95467
0	602	0.350597	5.76344
0	2301	-0.162402	4.13741
1	349	1.29165	5.42869
1	394	0.264497	5.49053
1	1372	-0.15533	4.15983
0	1495	1.41757	5.82781
0	183	0.187851	5.24759
1	1005	0.0984608	4.96426
1	558	1.9674	3.94509
1	415	0.45731	4.91024
1	643	-0.0238916	3.385
1	827	1.44905	5.92758
1	1694	-0.249555	3.86117
1	171	-0.0179117	4.5954
1	601	0.127753	3.86566
1	233	0.621103	3.3033
1	2131	-0.29903	3.70435
1	535	-0.470479	3.16092
1	612	0.957785	4.37046
1	3125	0.756598	3.73277
1	3258	0.189855	4.0625
1	419	0.842033	4.00357
1	11	0.263881	4.29714
1	931	1.97075	3.95569
0	1008	0.905309	6.33023
0	989	-0.0833862	4.38787
0	2746	0.263102	5.48611
1	660	1.19915	5.13551
0	942	0.25579	5.46293
1	802	0.906273	4.20718
0	917	1.47623	6.01375
0	816	0.365464	4.61912
0	928	0.581109	5.30264
1	1210	1.12428	4.89819
0	1711	-0.230418	3.92183
1	899	0.167252	5.1823
0	2245	0.064698	4.85724
0	3308	-0.05419	4.48041
1	373	0.286885	4.37005
1	9	0.109997	5.00082
1	2456	0.197159	5.27709
0	2398	1.07237	4.73366
0	728	-0.210528	3.98487
1	283	0.0906104	4.93937
0	701	1.19273	5.11516
0	44	0.491166	6.20899
0	1085	-0.025418	4.5716
0	3478	-0.352881	3.53366
1	16	0.476634	6.16293
0	347	-0.400005	3.3843
0	2301	0.342889	5.73901
0	2301	0.572254	6.46601
0	2301	0.213109	5.32765
0	2324	0.0951389	4.95373
1	1685	-0.10869	4.30766
1	381	-0.35612	3.5234
0	2184	-0.060789	4.45949
1	365	-0.169347	4.1154
1	469	-0.0471536	3.31127
1	195	0.436183	4.84328
0	1618	0.160304	3.96884
0	2102	0.233138	4.1997
0	9	-0.146706	4.18717
1	107	0.0687891	4.87021
0	1302	0.202078	5.29269
0	1876	-0.505535	3.0498
0	415	0.201723	5.29156
1	432	0.152736	3.94485
0	1804	0.0611399	4.84596
0	1562	-0.327382	3.61449
0	1567	0.0893819	4.93548
0	1531	-0.0265545	4.568
0	1424	0.170772	5.19346
0	170	0.343288	4.54883
0	1450	-0.151157	4.17306
1	171	0.102519	4.97712
0	137	0.0677156	4.8668
0	564	0.239832	5.41235
0	658	-0.128615	4.24451
0	1295	-0.0864293	4.37822
0	1345	0.00769156	4.67655
0	672	0.920677	4.25284
0	1219	-0.348793	3.54662
0	1233	-0.0920738	4.36033
0	1242	0.259845	5.47579
1	425	0.230545	5.38292
0	1231	0.266768	5.49773
1	115	-0.00344845	4.64124
0	1145	1.13192	4.92241
0	1085	-0.108987	4.30672
0	1066	-0.215753	3.96831
0	1049	0.113571	3.82071
0	636	0.0985716	4.96461
1	12	-0.004241	3.44729
0	453	-0.29775	3.70841
0	458	0.139021	5.09282
0	436	0.14914	3.93345
0	2028	-0.316335	3.6495
0	474	-0.689384	2.46707
0	554	-0.0757276	3.2207
0	574	0.10969	4.99985
0	587	0.499213	6.2345
0	555	0.17761	5.21513
0	555	1.24709	5.28744
0	552	-0.0819015	4.39257
0	638	-0.134726	4.22514
0	566	-0.503331	3.05679
0	608	-0.532224	2.96521
0	141	-0.141074	4.20502
0	644	-0.213285	3.97613
0	722	-0.156824	4.15509
0	575	-0.234633	3.90847
0	478	-0.587094	2.79129
0	763	-0.378657	3.45196
0	810	0.102908	4.97835
0	719	-0.0625862	4.45379
0	784	-0.246281	3.87155
0	1531	-0.289904	3.73328
0	1067	0.401829	4.73438
0	2752	0.0534855	4.8217
0	2728	-0.12538	4.25476
0	2513	-0.222145	3.94805
0	1823	0.118451	5.02762
0	2202	-0.0185639	3.40189
0	2455	0.355366	4.58711
0	2317	0.0263893	4.73581
0	1718	0.211207	4.13018
0	1970	0.888775	4.15172
0	1900	0.0545434	4.82505
0	2015	-0.0643947	4.44806
0	1989	1.18055	5.07654
0	1855	-0.11188	4.29755
0	1633	-0.0279479	4.56359
0	910	0.362854	4.61085
0	819	0.33969	4.53743
0	854	0.802268	6.00363
0	423	0.0362692	4.76713
0	406	1.19358	5.11785
1	296	1.36742	5.66887
0	6	0.5943	5.34445
0	390	0.240393	4.22269
0	6	0.343947	4.55092
0	427	0.857821	4.05361
0	400	0.569067	5.26447
0	408	1.34478	5.59709
0	406	1.27475	5.37513
1	56	1.18352	5.08596
0	6	1.39494	5.75609
1	1852	0.579111	5.2963
1	581	0.198572	5.28157
0	848	0.516889	5.09908
0	1	0.044871	3.60296
0	10	-0.0515895	4.48865
1	2486	0.578716	3.16895
0	12	0.220351	5.3506
1	416	0.0168644	4.70562
0	1553	1.25298	5.30613
0	1636	-0.0786388	4.40291
0	860	-0.202312	4.01091
0	1779	0.350285	4.57101
1	452	0.292165	5.57823
0	655	-0.17635	4.09321
0	673	-0.0348816	4.54161
0	780	0.91626	4.23884
0	180	-0.422202	3.31394
0	594	0.0681499	3.67674
0	585	0.139771	5.09519
1	768	0.563826	5.24786
0	698	0.146369	5.11611
0	744	-0.449485	3.22746
0	621	0.408677	4.75609
0	520	0.122559	3.8492
0	671	0.981686	4.44622
0	480	-0.282561	3.75655
0	476	-0.409461	3.35433
1	359	1.79319	5.18218
0	372	-0.0583975	4.46707
0	412	0.421974	4.79824
1	27	0.216841	5.33948
0	354	0.287424	4.37176
1	65	1.40341	5.78293
0	361	0.878128	6.24408
1	91	-0.229518	3.92468
1	65	-0.207759	3.99365
0	829	-0.287644	3.74044
0	951	0.361793	4.60748
0	906	-0.20698	3.99612
0	387	0.475944	4.9693
0	425	0.0443606	4.79278
0	366	0.790918	3.84155
0	291	-0.312964	3.66019
0	507	1.38132	3.87668
0	698	0.14894	3.93282
1	639	1.53396	4.36049
0	0	0.21971	4.15713
0	15	-0.121931	4.26569
0	9	0.46067	4.92089
0	640	-0.0611471	4.45836
0	588	0.507728	5.07005
0	579	-0.420612	3.31898
0	468	0.135784	3.89112
0	472	-0.313587	3.65821
0	1098	0.53367	5.15227
0	23	-0.122272	4.26461
0	848	0.84666	6.14434
0	30	0.867593	4.08458
0	395	-0.136305	3.02869
0	1030	1.00466	4.51903
0	898	0.0791381	4.90301
