# Supplementary material for: Pan‐cancer multi‐omics reveals DCAF7 as an immune‐modulating prognostic driver and Wnt/β‐catenin activator in hepatocellular carcinoma
Source: Clin Transl Med. 2025 Dec 31;16(1):e70572. doi: 10.1002/ctm2.70572 (PMC12754573; doi:10.1002/ctm2.70572)
Supplement: Supplementary file 2 — Supporting information [file CTM2-16-e70572-s002.zip › Supplemental Tables/TableS4 Statistical Summary of Spearman Correlations Between CNV and DCAF7 Expression in GSCA Cohorts.xlsx]

## Sheet: SheetName
cancertype	symbol	spearman correlation	fdr
OV	DCAF7	0.679026	5.14421e-40
UCS	DCAF7	0.646376	1.0908e-05
CHOL	DCAF7	0.634128	0.00907712
BRCA	DCAF7	0.621588	2.5272e-113
SKCM	DCAF7	0.548385	7.38087e-28
LUSC	DCAF7	0.544209	4.79319e-38
ESCA	DCAF7	0.54311	1.12124e-13
READ	DCAF7	0.508394	7.96308e-06
SARC	DCAF7	0.505096	4.72062e-16
BLCA	DCAF7	0.496293	9.89925e-25
KIRP	DCAF7	0.492144	3.03118e-16
UCEC	DCAF7	0.476468	2.93612e-09
PAAD	DCAF7	0.466265	1.30575e-08
COAD	DCAF7	0.456821	3.08785e-14
LUAD	DCAF7	0.456818	2.88238e-26
STAD	DCAF7	0.444538	1.63767e-19
CESC	DCAF7	0.439649	1.06328e-13
ACC	DCAF7	0.436155	0.00130873
KICH	DCAF7	0.425902	0.0126641
UVM	DCAF7	0.381224	0.0335904
TGCT	DCAF7	0.334607	0.000414383
HNSC	DCAF7	0.329642	1.93259e-13
LIHC	DCAF7	0.280384	4.81064e-07
LGG	DCAF7	0.270715	1.23758e-08
KIRC	DCAF7	0.179163	0.000331604
PRAD	DCAF7	0.131744	0.0284544
GBM	DCAF7	0.211007	0.059368
MESO	DCAF7	0.273351	0.0795975
THCA	DCAF7	0.125791	0.197069
PCPG	DCAF7	0.155072	0.252857
THYM	DCAF7	0.217747	0.279457
LAML	DCAF7	0.068205	0.999933
DLBC	DCAF7	0.227479	1
