# Supplementary material for: Pan‐cancer multi‐omics reveals DCAF7 as an immune‐modulating prognostic driver and Wnt/β‐catenin activator in hepatocellular carcinoma
Source: Clin Transl Med. 2025 Dec 31;16(1):e70572. doi: 10.1002/ctm2.70572 (PMC12754573; doi:10.1002/ctm2.70572)
Supplement: Supplementary file 2 — Supporting information [file CTM2-16-e70572-s002.zip › Supplemental Tables/TableS5 MethSurv-Based Analysis of the Association Between DCAF7 CpG Methylation and Cancer Prognosis.xlsx]

## Sheet: Sheet1
Name	HR	CI	P.value	LR_test_pvalue	Best_split	CHR	MAPINFO	UCSC_RefGene_Name	UCSC_RefGene_Group	Relation_to_UCSC_CpG_Island
cg01575216	1.909	(1.216;2.999)	0.005	0.0027	q25	17	61667412	DCAF7	3'UTR	Open_Sea
cg03072277	1.257	(0.89;1.775)	0.19	0.19	median	17	61628276	DCAF7	Body	Island
cg04854972	0.835	(0.592;1.177)	0.3	0.3	median	17	61627362	DCAF7	TSS1500	Island
cg08383709	1.23	(0.871;1.736)	0.24	0.24	mean	17	61627648	DCAF7	TSS200	Island
cg08856697	0.793	(0.542;1.161)	0.23	0.23	mean	17	61627902	DCAF7	5'UTR;1stExon	Island
cg09320126	0.967	(0.687;1.363)	0.85	0.85	median	17	61627622	DCAF7	TSS200	Island
cg09651738	0.698	(0.484;1.006)	0.054	0.06	q25	17	61627230	DCAF7	TSS1500	Island
cg14434187	1.693	(1.1;2.607)	0.017	0.012	q25	17	61627772	DCAF7	TSS200	Island
cg14645124	0.855	(0.578;1.265)	0.43	0.44	q25	17	61630895	DCAF7	Body	S_Shelf
cg15125994	1.035	(0.735;1.457)	0.84	0.84	median	17	61656234	DCAF7	Body	Open_Sea
cg17304878	0.958	(0.653;1.406)	0.83	0.83	q25	17	61627899	DCAF7	5'UTR;1stExon	Island
cg21918699	0.767	(0.529;1.112)	0.16	0.16	mean	17	61627643	DCAF7	TSS200	Island
cg23352191	0.792	(0.562;1.117)	0.18	0.18	median	17	61627082	DCAF7	TSS1500	N_Shore
cg27518692	1.328	(0.864;2.039)	0.2	0.18	q25	17	61627470	DCAF7	TSS1500	Island
cg27661869	0.826	(0.565;1.206)	0.32	0.33	q25	17	61627703	DCAF7	TSS200	Island
