# Supplementary material for: Pan‐cancer multi‐omics reveals DCAF7 as an immune‐modulating prognostic driver and Wnt/β‐catenin activator in hepatocellular carcinoma
Source: Clin Transl Med. 2025 Dec 31;16(1):e70572. doi: 10.1002/ctm2.70572 (PMC12754573; doi:10.1002/ctm2.70572)
Supplement: Supplementary file 2 — Supporting information [file CTM2-16-e70572-s002.zip › Supplemental Tables/TableS6 Statistical Summary of Correlations Between DCAF7 Expression and RNA Modification Associated Genes in Multiple Cancer Types.xlsx]

## Sheet: correlation index
TYPE	GENE	ACC	BLCA	BRCA	CESC	CHOL	COAD	COADREAD	DLBC	ESCA	GBM	GBMLGG	HNSC	KICH	KIRC	KIRP	LAML	LGG	LIHC	LUAD	LUSC	MESO	OV	PAAD	PRAD	READ	SARC	SKCM	STAD	TGCT	THCA	THYM	UCEC	UCS	UVM
m1A_writer	TRMT61A	0.587877	0.0197165	-0.124118	0.150213	0.107232	0.203244	0.133825	-0.368335	0.392271	0.516723	0.134936	0.0357519	0.0819375	0.190224	0.203881	0.0551545	-0.0587772	0.260965	0.210775	0.200454	0.0260423	0.126938	-0.147535	-0.240537	-0.0909295	-0.0629123	0.172953	0.307129	0.240203	0.250551	-0.23046	0.159828	-0.185311	0.471389
m1A_writer	TRMT6	0.664122	0.495615	0.374139	0.375867	0.392848	0.336289	0.366564	0.591945	0.242757	0.544881	0.385109	0.449662	0.70892	0.650102	0.697908	0.280721	0.501795	0.658397	0.356878	0.339236	0.463767	0.320175	0.423217	0.583441	0.435923	0.403338	0.380819	0.348019	0.33367	0.71627	0.468234	0.648752	0.295532	0.523767
m1A_writer	TRMT10C	0.753529	0.453156	0.299179	0.262991	0.0840354	0.309787	0.318154	0.255814	0.245639	-0.0208374	0.195063	0.268031	0.584582	0.514838	0.496511	0.388441	0.461721	0.411682	0.162571	0.225705	0.147893	0.161957	0.374985	0.490047	0.340833	0.218084	0.367676	0.399809	0.321711	0.648301	0.599633	0.506322	0.0791306	0.487224
m1A_writer	TRMT61B	0.779324	0.695622	0.497589	0.734413	0.67711	0.503209	0.517407	0.814334	0.570463	0.417448	0.585499	0.735531	0.803436	0.785937	0.744831	0.583434	0.755933	0.729953	0.448688	0.531675	0.665267	0.420687	0.65542	0.803492	0.551951	0.580314	0.55401	0.612416	0.80262	0.826367	0.829077	0.795235	0.665677	0.595029
m1A_reader	YTHDC1	0.784963	0.721532	0.610396	0.613089	0.478911	0.718182	0.722502	0.89828	0.403112	0.850642	0.776165	0.660074	0.797192	0.804844	0.773421	0.367039	0.72568	0.806383	0.661072	0.565937	0.619429	0.593666	0.72999	0.785396	0.733222	0.699721	0.557327	0.583994	0.682448	0.843693	0.895767	0.804281	0.696933	0.619423
m1A_reader	YTHDF1	0.707547	0.513114	0.469254	0.523115	0.620089	0.46754	0.473064	0.608675	0.559362	0.557253	0.507274	0.516313	0.74262	0.733188	0.71127	0.329849	0.550649	0.730492	0.539679	0.5139	0.626061	0.489109	0.506098	0.733526	0.509483	0.452035	0.549579	0.615472	0.502662	0.7248	0.780287	0.634622	0.397692	0.650983
m1A_reader	YTHDF2	0.830162	0.614304	0.472151	0.496578	0.315094	0.476173	0.48756	0.701179	0.385069	0.55522	0.262224	0.583417	0.893137	0.776715	0.667721	0.409362	0.438863	0.605837	0.453517	0.391182	0.286404	0.470725	0.57234	0.733996	0.51986	0.425109	0.495834	0.613039	0.40174	0.820759	0.816482	0.66616	0.0105755	0.59552
m1A_reader	YTHDF3	0.758544	0.678094	0.544951	0.643192	0.600486	0.441507	0.468353	0.812971	0.534545	0.48232	0.621592	0.649947	0.837763	0.735261	0.710909	0.222407	0.774066	0.537611	0.400146	0.366117	0.556637	0.419644	0.734522	0.810728	0.550507	0.612032	0.518171	0.59465	0.590159	0.890145	0.826765	0.645127	0.2701	0.505796
m1A_eraser	ALKBH1	0.695616	0.478848	0.350226	0.573418	0.403737	0.322243	0.315048	0.689634	0.454215	0.224648	0.402087	0.521695	0.796412	0.652871	0.692603	0.608568	0.613183	0.640141	0.347573	0.255323	0.547104	0.389955	0.623153	0.562718	0.296463	0.416258	0.584639	0.491121	0.488945	0.780963	0.786048	0.717742	0.18081	0.711268
m1A_eraser	ALKBH3	0.735334	0.16743	-0.0268005	-0.0140688	-0.00291455	0.245907	0.257061	-0.263942	0.0624995	-0.00129131	0.0872553	0.0727517	0.660086	0.505529	0.386977	0.286039	0.210808	0.165185	0.114735	0.213142	0.116129	0.18887	0.129561	0.083434	0.292847	-0.10465	0.403899	0.167159	0.401564	0.469755	0.0964811	0.107876	0.0339379	0.59067
m5C_writer	NSUN5	0.621775	0.161273	-0.0467896	-0.0253623	0.0788191	0.212084	0.161957	-0.354132	0.224165	0.208219	-0.161102	0.0849077	0.383124	0.0850109	0.37617	0.0581523	-0.119021	0.360139	0.186909	0.129767	-0.0527051	0.131823	-0.0987643	-0.105489	-0.0152465	-0.101208	0.175053	0.275317	-0.0168836	0.160386	-0.221233	0.256467	-0.277258	0.559491
m5C_writer	TRDMT1	0.544255	0.397509	0.211318	0.392753	0.416036	0.169583	0.241462	0.620262	0.379494	0.25782	0.437807	0.40377	0.610645	0.652911	0.699276	0.379303	0.488821	0.553099	0.164594	0.221197	0.447146	0.258113	0.541111	0.716176	0.497301	0.376342	0.355208	0.309101	0.724399	0.788221	0.791952	0.277443	0.350107	0.437591
m5C_writer	NSUN3	0.71826	0.56518	0.514715	0.51737	0.394664	0.342321	0.400141	0.755221	0.431441	0.44272	0.597327	0.620477	0.724224	0.633463	0.686951	0.566646	0.676738	0.636873	0.335729	0.377398	0.306634	0.384676	0.635663	0.779922	0.563504	0.528181	0.387378	0.458222	0.67232	0.83331	0.843355	0.627388	0.40737	0.449999
m5C_writer	NSUN4	0.81742	0.580933	0.51799	0.55295	0.35434	0.385585	0.38307	0.348856	0.548995	0.368323	0.292713	0.630029	0.736053	0.735958	0.698826	0.351368	0.475211	0.62049	0.380575	0.391455	0.569736	0.376918	0.662967	0.740445	0.379901	0.410087	0.602085	0.655987	0.436797	0.812952	0.715799	0.620026	0.185233	0.623514
m5C_writer	DNMT1	0.694011	0.546176	0.523237	0.655792	0.704659	0.531874	0.544884	0.786203	0.498604	0.77942	0.67771	0.742452	0.764733	0.729013	0.705259	0.407258	0.710165	0.726861	0.616642	0.550309	0.747085	0.475068	0.68916	0.790505	0.578775	0.566467	0.574776	0.666937	0.698988	0.743744	0.871544	0.660903	0.169267	0.620297
m5C_writer	DNMT3A	0.550764	0.529323	0.366318	0.610858	0.477569	0.475583	0.474572	0.423335	0.410905	0.689458	0.55159	0.660774	0.608814	0.570329	0.696812	0.447658	0.563473	0.650727	0.526132	0.61818	0.603608	0.601458	0.592866	0.614058	0.485887	0.53739	0.547408	0.431502	0.472204	0.742868	0.682138	0.637787	0.467471	0.604732
m5C_writer	NSUN7	0.316612	0.302674	0.0955748	0.37855	0.390482	0.239176	0.236604	-0.00743385	0.211987	0.201589	-0.123644	0.376374	0.145818	0.171018	0.403624	-0.101973	-0.0415466	0.351554	0.162989	0.33123	0.0853017	0.284289	0.127068	0.312352	0.232259	0.293503	0.114373	0.166442	0.42095	0.565134	0.51161	0.323436	0.401043	0.272187
m5C_writer	NSUN6	0.554244	0.247483	0.224661	0.591561	0.266773	0.382667	0.41355	0.626408	0.419044	0.593271	0.497107	0.471348	0.661524	0.286485	0.424271	0.414129	0.380217	0.114702	0.263287	0.364105	0.221433	0.420831	0.292108	0.30885	0.493569	0.520007	0.240184	0.365424	0.385029	0.502334	0.695027	0.512704	0.413375	0.376281
m5C_writer	DNMT3B	0.416112	0.280033	0.225613	0.502816	0.244356	0.398951	0.371366	0.749262	0.202636	0.57083	0.415726	0.221878	0.404214	0.125359	0.316821	0.245353	0.53093	0.603304	0.266177	0.342746	0.651707	0.462777	0.14694	0.301226	0.307074	0.387405	0.351302	0.362618	0.0167754	0.447847	0.529274	0.432528	0.346144	0.427783
m5C_writer	NOP2	0.253393	0.374956	0.192103	0.451558	0.504927	-0.13197	-0.113503	0.835422	0.424354	0.444806	0.332669	0.367378	0.453722	0.0630485	0.405454	-0.110586	0.309886	0.469012	0.196715	0.295286	0.500862	0.369739	0.29506	0.269981	-0.0634595	0.480628	0.175193	0.36035	0.431075	0.353435	0.72306	0.316184	0.51987	0.429958
m5C_writer	NSUN2	0.646576	0.524965	0.461275	0.380808	0.60935	0.470747	0.51939	0.77405	0.317602	0.737672	0.594388	0.464259	0.654004	0.646733	0.629783	0.556747	0.554739	0.58831	0.486079	0.335711	0.543661	0.478676	0.510105	0.734299	0.636979	0.495691	0.513175	0.618409	0.5039	0.788685	0.728109	0.700566	0.468621	0.712165
m5C_eraser	TET2	0.654945	0.610958	0.499367	0.608544	0.497415	0.375577	0.4123	0.772201	0.269388	0.779394	0.798751	0.633267	0.590495	0.644954	0.668948	0.179645	0.794224	0.689478	0.389553	0.520162	0.569903	0.534207	0.710811	0.770876	0.551306	0.586943	0.426582	0.519699	0.558238	0.823407	0.711183	0.58046	0.477997	0.406025
m5C_reader	ALYREF	0.809081	0.355119	0.156409	0.226317	0.09616	0.298338	0.281112	-0.296367	0.467422	0.475424	0.248478	0.242655	0.694915	0.538289	0.548549	-0.0151347	0.367597	0.447358	0.348911	0.499546	0.231716	0.373814	0.334635	0.126784	0.23472	0.156712	0.475377	0.472538	0.339887	0.356709	-0.00260519	0.498948	0.125349	0.839766
m6A_writer	RBM15B	0.789556	0.578384	0.38118	0.524166	0.497197	0.528548	0.522119	0.711145	0.464903	0.796058	0.703051	0.673678	0.632381	0.760583	0.770429	0.440886	0.705501	0.714587	0.652594	0.620392	0.502773	0.537197	0.592338	0.739842	0.518626	0.441616	0.531497	0.66265	0.730023	0.775412	0.816872	0.744802	0.476264	0.561596
m6A_writer	ZC3H13	0.621753	0.628439	0.572872	0.686203	0.537009	0.595045	0.618703	0.90614	0.19798	0.708627	0.722231	0.703827	0.830918	0.847741	0.817646	0.655362	0.701232	0.512054	0.662854	0.568378	0.708545	0.416299	0.758619	0.770152	0.683507	0.668339	0.42917	0.235192	0.842708	0.88442	0.877913	0.760166	0.666801	0.380512
m6A_writer	RBM15	0.815344	0.473504	0.379733	0.43849	0.312804	0.341632	0.378422	0.439749	0.646581	0.677678	0.574311	0.665445	0.74294	0.661295	0.601286	0.39314	0.542952	0.560176	0.353429	0.515139	0.394078	0.511179	0.494048	0.604331	0.511975	0.321407	0.517287	0.669429	0.118008	0.732201	0.473536	0.52615	-0.0135483	0.532605
m6A_writer	WTAP	0.786703	0.48634	0.343232	0.46284	0.340143	0.265064	0.323614	0.404078	0.196812	-0.176098	-0.0113367	0.477145	0.762899	0.595715	0.474361	0.264298	0.388725	0.569116	0.281396	0.2093	0.25532	0.30008	0.548464	0.444318	0.490487	0.353424	0.323504	0.519358	0.709042	0.74337	0.751068	0.621792	0.279397	0.491138
m6A_writer	METTL14	0.595887	0.635224	0.577525	0.696325	0.462978	0.535112	0.556535	0.799464	0.48359	0.713459	0.688938	0.662344	0.813217	0.796555	0.724213	0.596891	0.655499	0.610825	0.565712	0.510269	0.466756	0.500671	0.729157	0.827073	0.626814	0.552289	0.509744	0.530343	0.811619	0.870445	0.858034	0.716514	0.529797	0.544624
m6A_writer	CBLL1	0.619858	0.716173	0.542328	0.656352	0.463163	0.541308	0.570707	0.716043	0.529789	0.743515	0.703729	0.77336	0.744537	0.788024	0.801949	0.549345	0.753026	0.714313	0.59742	0.621959	0.578574	0.500299	0.776106	0.463951	0.660331	0.579655	0.560877	0.55225	0.410861	0.776134	0.810076	0.725151	0.356431	0.662729
m6A_writer	METTL3	0.619028	0.516292	0.342018	0.684534	0.549012	0.213517	0.230068	0.814998	0.460729	0.546994	0.558768	0.46705	0.677448	0.372197	0.606547	0.324657	0.555164	0.718908	0.199317	0.296337	0.629564	0.390488	0.529636	0.587202	0.267571	0.473962	0.437691	0.52715	0.774031	0.67679	0.759993	0.660081	0.514563	0.634962
m6A_eraser	ALKBH5	0.772082	0.447418	0.351722	0.510918	0.313079	0.315489	0.337666	0.736632	0.468941	0.483728	0.309836	0.59059	0.735678	0.731768	0.696563	0.374646	0.298033	0.472304	0.464141	0.466923	0.36909	0.493482	0.591564	0.642402	0.408241	0.23255	0.434313	0.573006	0.611097	0.759577	0.553454	0.678901	0.233483	0.691566
m6A_eraser	FTO	0.490607	0.548414	0.321772	0.620249	0.614377	0.51781	0.555628	0.863835	0.397205	0.758091	0.708422	0.644531	0.792923	0.742356	0.796096	0.107641	0.651093	0.629172	0.435358	0.422414	0.397455	0.486156	0.70129	0.768546	0.667741	0.490367	0.562039	0.465766	0.680941	0.895286	0.760956	0.692223	0.37819	0.718484
m6A_reader	FMR1	0.557823	0.539116	0.605536	0.530549	0.651976	0.414989	0.448316	0.84242	0.365615	0.685329	0.633782	0.65638	0.671516	0.66081	0.653285	0.414898	0.58092	0.466475	0.466274	0.569641	0.277342	0.239605	0.669931	0.706357	0.543151	0.562412	0.480954	0.512783	0.760701	0.74245	0.728285	0.63582	0.25431	0.498675
m6A_reader	YTHDC1	0.784963	0.721532	0.610396	0.613089	0.478911	0.718182	0.722502	0.89828	0.403112	0.850642	0.776165	0.660074	0.797192	0.804844	0.773421	0.367039	0.72568	0.806383	0.661072	0.565937	0.619429	0.593666	0.72999	0.785396	0.733222	0.699721	0.557327	0.583994	0.682448	0.843693	0.895767	0.804281	0.696933	0.619423
m6A_reader	YTHDC2	0.450482	0.578984	0.523435	0.607349	0.607893	0.494872	0.541997	0.861066	0.358594	0.583383	0.569765	0.618099	0.729471	0.649941	0.629841	0.440558	0.538772	0.60851	0.401881	0.478551	0.534386	0.385431	0.685525	0.78406	0.685253	0.639339	0.450433	0.429116	0.829124	0.80727	0.794259	0.536839	0.536469	0.43963
m6A_reader	YTHDF3	0.758544	0.678094	0.544951	0.643192	0.600486	0.441507	0.468353	0.812971	0.534545	0.48232	0.621592	0.649947	0.837763	0.735261	0.710909	0.222407	0.774066	0.537611	0.400146	0.366117	0.556637	0.419644	0.734522	0.810728	0.550507	0.612032	0.518171	0.59465	0.590159	0.890145	0.826765	0.645127	0.2701	0.505796
m6A_reader	ELAVL1	0.801884	0.66092	0.474354	0.637313	0.653508	0.50587	0.5089	0.522333	0.557824	0.78973	0.620505	0.715175	0.694478	0.756604	0.666287	0.626663	0.713904	0.704606	0.67118	0.645928	0.661403	0.534554	0.648023	0.71507	0.52028	0.620471	0.612318	0.556717	0.742537	0.754596	0.79681	0.785254	0.269372	0.785182
m6A_reader	HNRNPA2B1	0.788516	0.663005	0.497962	0.58077	0.753576	0.580568	0.606968	0.779045	0.466256	0.75234	0.581354	0.575625	0.831024	0.632671	0.719112	0.290656	0.532574	0.764452	0.594031	0.535867	0.738493	0.576684	0.628369	0.645248	0.671614	0.60013	0.468836	0.482706	0.627906	0.745512	0.728944	0.686378	0.353358	0.673523
m6A_reader	HNRNPC	0.795902	0.596453	0.489021	0.590953	0.603114	0.441942	0.47936	0.599093	0.415222	0.319409	0.429942	0.545757	0.796894	0.762861	0.637209	0.496221	0.689411	0.70168	0.320992	0.385103	0.625893	0.330844	0.589061	0.697637	0.579551	0.545846	0.556435	0.609861	0.546294	0.68643	0.750193	0.637501	0.269882	0.712123
m6A_reader	YTHDF1	0.707547	0.513114	0.469254	0.523115	0.620089	0.46754	0.473064	0.608675	0.559362	0.557253	0.507274	0.516313	0.74262	0.733188	0.71127	0.329849	0.550649	0.730492	0.539679	0.5139	0.626061	0.489109	0.506098	0.733526	0.509483	0.452035	0.549579	0.615472	0.502662	0.7248	0.780287	0.634622	0.397692	0.650983
m6A_reader	YTHDF2	0.830162	0.614304	0.472151	0.496578	0.315094	0.476173	0.48756	0.701179	0.385069	0.55522	0.262224	0.583417	0.893137	0.776715	0.667721	0.409362	0.438863	0.605837	0.453517	0.391182	0.286404	0.470725	0.57234	0.733996	0.51986	0.425109	0.495834	0.613039	0.40174	0.820759	0.816482	0.66616	0.0105755	0.59552
m6A_reader	IGF2BP1	0.273921	0.102248	0.0861454	0.221924	0.39929	0.112675	0.115033	-0.055703	0.179948	0.0202543	-0.0678882	0.182511	0.141873	0.202522	0.2543	0.0143682	0.0264678	0.324185	0.134233	0.237782	0.410937	0.304646	0.0961144	-0.070378	0.123118	0.148332	0.197801	0.143341	0.36586	0.0482426	0.256713	0.190136	0.192382	0.0916152
m6A_reader	LRPPRC	0.798136	0.621372	0.571598	0.598524	0.59778	0.460118	0.494309	0.692256	0.592729	0.651903	0.655787	0.682679	0.815137	0.755345	0.678676	0.620548	0.634089	0.74557	0.509111	0.555411	0.620564	0.44313	0.626253	0.784585	0.580387	0.519889	0.564813	0.54301	0.489246	0.749909	0.809075	0.708173	0.383307	0.548174

## Sheet: P value
TYPE	GENE	ACC	BLCA	BRCA	CESC	CHOL	COAD	COADREAD	DLBC	ESCA	GBM	GBMLGG	HNSC	KICH	KIRC	KIRP	LAML	LGG	LIHC	LUAD	LUSC	MESO	OV	PAAD	PRAD	READ	SARC	SKCM	STAD	TGCT	THCA	THYM	UCEC	UCS	UVM
m1A_writer	TRMT61A	1.22492e-08	0.689875	3.29307e-05	0.00849218	0.539792	7.18403e-06	0.000643022	0.00999794	2.2341e-07	6.39623e-13	0.00034014	0.423195	0.516418	8.38885e-06	0.000465602	0.502627	0.175837	3.07313e-07	7.90705e-07	6.00937e-06	0.810769	0.013152	0.0487409	5.01659e-08	0.242539	0.309432	0.000159349	1.23901e-09	0.0025248	9.06277e-09	0.0113311	0.000158271	0.16757	1.01741e-05
m1A_writer	TRMT6	2.52313e-11	6.32739e-27	2.64868e-38	1.0534e-11	0.0195723	3.7294e-14	5.22889e-22	9.3615e-06	0.00179438	1.87892e-14	3.34197e-26	1.8671e-26	3.89667e-11	2.71159e-66	8.48007e-44	0.000502173	2.82938e-35	7.82577e-48	1.23842e-17	5.51016e-15	6.06853e-06	1.57177e-10	3.58423e-09	4.95508e-47	3.903e-09	1.0391e-11	9.74804e-18	4.06682e-12	2.075e-05	1.00533e-81	6.93403e-08	1.74545e-67	0.0256216	6.17713e-07
m1A_writer	TRMT10C	1.12138e-15	2.95831e-22	1.8923e-24	3.10136e-06	0.631259	3.89708e-12	1.10025e-16	0.0792689	0.00157479	0.788003	1.93531e-07	9.68195e-10	3.17128e-07	5.98676e-38	1.61201e-19	9.02041e-07	1.89782e-29	9.88964e-17	0.000150163	3.21338e-07	0.171614	0.00151474	2.3187e-07	1.26442e-31	6.57038e-06	0.000366833	1.48377e-16	7.95866e-16	4.21694e-05	2.25356e-62	4.60475e-13	2.08902e-37	0.558476	4.57766e-06
m1A_writer	TRMT61B	2.70085e-17	7.31251e-61	1.12145e-70	4.20396e-53	7.93879e-06	3.554e-32	1.38583e-45	1.92413e-12	1.87526e-15	1.63751e-08	9.8661e-66	6.27683e-87	8.02644e-16	1.25563e-114	1.04221e-52	4.69495e-15	1.39615e-99	1.88002e-63	4.66297e-28	5.66149e-38	2.08743e-12	8.98901e-18	2.40571e-23	1.76308e-114	1.06335e-14	4.50826e-25	2.53048e-39	5.64274e-40	2.20968e-36	2.76363e-129	1.41834e-31	4.72018e-122	1.60595e-08	5.86207e-09
m1A_reader	YTHDC1	1.11833e-17	1.89484e-67	1.3657e-114	5.63973e-33	0.00360853	2.68458e-77	1.77994e-105	4.84464e-18	9.5488e-08	1.69361e-48	3.83078e-142	2.29157e-64	1.94148e-15	3.15055e-124	3.66685e-59	3.83778e-06	4.08147e-88	7.03602e-87	5.29306e-69	7.5762e-44	1.59462e-10	1.18659e-37	4.52756e-31	5.10982e-106	1.94051e-29	5.34385e-40	7.18339e-40	1.15685e-35	1.01751e-22	6.85795e-140	2.3099e-43	7.17393e-127	1.72561e-09	9.04703e-10
m1A_reader	YTHDF1	3.10256e-13	4.76992e-29	5.04794e-62	6.79313e-23	7.09597e-05	1.93453e-27	2.17843e-37	4.43301e-06	8.42024e-15	3.58366e-15	4.13365e-47	1.09614e-35	1.43054e-12	2.51837e-92	3.74276e-46	3.75628e-05	1.65237e-43	1.37282e-63	4.5656e-42	3.50532e-35	8.89679e-11	2.61293e-24	4.93815e-13	1.00106e-85	2.04445e-12	1.19426e-14	1.33078e-38	1.82674e-40	2.28455e-11	1.46461e-84	8.29768e-26	8.85475e-64	0.00218821	6.26314e-11
m1A_reader	YTHDF2	3.1467e-21	4.19232e-44	7.16378e-63	1.85645e-20	0.0652265	1.552e-28	6.16172e-40	2.85207e-08	3.86474e-07	4.72769e-15	1.73635e-12	2.67448e-47	1.53917e-23	2.72256e-110	6.2894e-39	1.97717e-07	1.87187e-26	7.73196e-39	1.06235e-28	8.3767e-20	0.00715931	2.09177e-22	5.77346e-17	6.89334e-86	6.04664e-13	5.76237e-13	1.17478e-30	4.48836e-40	2.01378e-07	4.20935e-126	6.35412e-30	2.49237e-72	0.937767	5.65458e-09
m1A_reader	YTHDF3	5.63667e-16	8.59905e-57	4.31806e-87	4.02203e-37	0.000136922	2.5575e-24	1.38178e-36	2.24123e-12	1.99038e-13	3.13525e-11	3.60454e-76	7.939e-62	3.30745e-18	4.23537e-93	4.35083e-46	0.00622895	2.70617e-107	2.12777e-29	3.8293e-22	2.27725e-17	2.16332e-08	1.10242e-17	1.26821e-31	4.08093e-118	1.28736e-14	2.0128e-28	8.68884e-34	3.13952e-37	5.17289e-16	3.25913e-176	2.91649e-31	1.62645e-66	0.042157	1.70276e-06
m1A_eraser	ALKBH1	1.12219e-12	5.29228e-25	1.82897e-33	3.79796e-28	0.0161642	4.63865e-13	2.24816e-16	5.92173e-08	1.12911e-09	0.00332076	1.27301e-28	1.59148e-36	2.16336e-15	4.98462e-67	6.72607e-43	1.44571e-16	2.99012e-56	1.64808e-44	9.47629e-17	6.52169e-09	4.18197e-08	2.75356e-15	1.22023e-20	3.49717e-43	0.000100162	1.91521e-12	1.29008e-44	3.67121e-24	9.40609e-11	2.53281e-106	2.07858e-26	7.95769e-89	0.178313	1.43218e-13
m1A_eraser	ALKBH3	1.19233e-14	0.000644305	0.371715	0.806372	0.986743	4.82785e-08	3.1824e-11	0.0698728	0.428026	0.986706	0.0208609	0.10281	2.21261e-09	1.94125e-36	7.8479e-12	0.000387605	9.28969e-07	0.00134651	0.00766768	1.442e-06	0.284107	0.000208972	0.0838891	0.0620281	0.000122768	0.0903211	6.01018e-20	0.00115767	2.04091e-07	1.82874e-29	0.294508	0.0110602	0.802107	8.05466e-09
m5C_writer	NSUN5	9.6233e-10	0.00101957	0.118741	0.658551	0.652662	2.7611e-06	3.4888e-05	0.0135327	0.00401949	0.00659559	1.82076e-05	0.0567956	0.00163245	0.0481198	3.2531e-11	0.479655	0.00598595	6.77391e-13	1.25484e-05	0.0035848	0.627799	0.00999856	0.188397	0.0181837	0.844955	0.101484	0.000132055	6.00138e-08	0.834296	0.000268572	0.01517	9.03204e-10	0.0367975	6.85598e-08
m5C_writer	TRDMT1	2.16635e-07	4.76508e-17	1.05917e-12	9.97635e-13	0.0129274	0.000189386	4.89963e-10	2.57491e-06	5.85508e-07	0.000713901	3.4441e-34	3.47632e-21	6.61525e-08	4.86602e-67	4.93591e-44	1.6951e-06	2.64861e-33	2.36244e-31	0.000123736	5.56328e-07	1.4129e-05	3.24846e-07	5.28211e-15	5.69773e-80	8.11434e-12	2.83437e-10	1.754e-15	9.58594e-10	1.16876e-26	1.31302e-109	4.81032e-27	3.00346e-11	0.00759055	4.92853e-05
m5C_writer	NSUN3	9.2488e-14	3.80134e-36	2.57819e-76	2.3869e-22	0.0189656	1.21331e-14	2.83477e-26	5.55878e-10	8.9367e-09	1.66975e-09	5.23929e-69	5.83994e-55	9.22628e-12	4.9637e-62	5.81757e-42	4.08346e-14	1.67287e-72	6.14104e-44	1.14736e-15	1.94013e-18	0.00386893	6.94363e-15	1.18994e-21	1.28258e-103	2.22713e-15	2.6841e-20	2.39072e-18	7.26524e-21	7.2753e-22	2.18097e-133	1.28417e-33	5.89646e-62	0.00166047	2.8153e-05
m5C_writer	NSUN4	3.95445e-20	1.49463e-38	1.97789e-77	6.67389e-26	0.0367549	1.83479e-18	4.82235e-24	0.0150937	3.25803e-14	8.35042e-07	2.5728e-15	4.18555e-57	2.83254e-12	2.31799e-93	5.89936e-44	1.03958e-05	2.52518e-31	3.56111e-41	5.09073e-20	7.85891e-20	8.4492e-09	2.62338e-14	5.01163e-24	3.77831e-88	4.11246e-07	4.33452e-12	6.85861e-48	1.66986e-47	1.19322e-08	7.47685e-122	4.02104e-20	3.77879e-60	0.167752	6.50869e-10
m5C_writer	DNMT1	1.32787e-12	2.06771e-33	3.04645e-79	5.33564e-39	2.30121e-06	2.08441e-36	2.64533e-51	3.56209e-11	1.25812e-11	9.60623e-36	2.08262e-95	2.17151e-89	1.22166e-13	8.6825e-91	4.45809e-45	2.31425e-07	8.17762e-83	1.12502e-62	9.03833e-58	4.39238e-41	9.62747e-17	7.60639e-23	1.4954e-26	2.53865e-108	2.56358e-16	1.01205e-23	7.51435e-43	1.34719e-49	3.43389e-24	2.92232e-91	2.5117e-38	7.83297e-71	0.208128	8.43565e-10
m5C_writer	DNMT3A	1.44797e-07	3.97557e-31	1.12518e-36	1.09885e-32	0.00371756	1.84856e-28	1.19862e-37	0.00271759	5.08552e-08	3.61043e-25	4.71489e-57	1.51691e-64	7.41946e-08	5.34234e-48	1.3056e-43	9.26699e-09	6.66655e-46	2.0786e-46	1.05213e-39	3.02766e-54	6.07929e-10	7.52686e-39	2.26263e-18	2.99361e-53	2.81273e-11	4.41343e-21	2.97496e-38	1.94091e-18	4.87023e-10	6.14508e-91	9.66205e-18	1.36182e-64	0.000246109	2.84076e-09
m5C_writer	NSUN7	0.00447227	3.54871e-10	0.00141164	7.30963e-12	0.0203869	1.13547e-07	1.10537e-09	0.960006	0.00659602	0.00858279	0.00103664	2.08677e-18	0.246449	6.38638e-05	7.90959e-13	0.214346	0.338852	2.54713e-12	0.000144303	2.55758e-14	0.432122	1.62495e-08	0.0900711	8.44764e-13	0.00252514	1.27088e-06	0.0129044	0.00121655	4.45502e-08	1.53225e-44	2.34771e-09	5.88491e-15	0.00199061	0.0145857
m5C_writer	NSUN6	1.16324e-07	3.62911e-07	3.35629e-14	2.84439e-30	0.121343	3.46506e-18	4.04625e-28	1.91293e-06	2.5887e-08	1.90642e-17	4.98679e-45	3.07087e-29	1.98553e-09	1.11427e-11	3.82474e-14	1.37865e-07	9.64687e-20	0.0265457	5.35782e-10	3.49771e-17	0.0392863	8.73945e-18	7.25859e-05	1.55724e-12	1.22456e-11	1.2731e-19	1.27915e-07	2.73143e-13	6.94015e-07	4.35572e-34	1.2945e-18	1.82669e-38	0.00139335	0.000581856
m5C_writer	DNMT3B	0.000136718	7.34314e-09	2.60104e-14	5.18757e-21	0.157163	9.17562e-20	1.37516e-22	9.00484e-10	0.00948273	5.36546e-16	1.1417e-30	4.86353e-07	0.000839667	0.00349412	3.3088e-08	0.00247648	5.0547e-40	1.9049e-38	3.40891e-10	2.77162e-15	8.13164e-12	1.28349e-21	0.0496666	5.73482e-12	5.42722e-05	7.58217e-11	3.71938e-15	4.26896e-13	0.835343	1.26763e-26	5.13437e-10	1.16027e-26	0.00835157	7.5577e-05
m5C_writer	NOP2	0.0242453	3.35733e-15	1.03352e-10	8.84592e-17	0.00197821	0.00377394	0.00384205	1.53095e-13	1.65004e-08	1.37123e-09	1.41383e-19	1.50013e-17	0.000147105	0.143047	6.09814e-13	0.177916	2.64188e-13	7.47504e-22	4.1958e-06	1.47222e-11	7.78535e-07	8.69973e-14	6.08163e-05	8.13197e-10	0.415222	1.31576e-16	0.000130401	6.10552e-13	1.93517e-08	1.64631e-16	1.10949e-20	2.5042e-14	3.40648e-05	6.88169e-05
m5C_writer	NSUN2	1.22208e-10	1.4773e-30	9.92192e-60	5.3597e-12	0.000102265	7.64241e-28	5.5735e-46	1.10176e-10	3.60978e-05	2.69662e-30	3.51266e-68	2.62614e-28	3.47584e-09	2.0784e-65	1.4601e-33	1.38217e-13	2.92325e-44	3.37778e-36	2.60861e-33	1.0891e-14	5.27968e-08	3.24664e-23	3.01484e-13	5.41321e-86	2.17561e-20	1.02765e-17	4.5649e-33	6.10395e-41	2.00445e-11	8.01858e-110	4.42267e-21	6.13072e-83	0.000236445	1.29328e-13
m5C_eraser	TET2	5.83345e-11	1.61811e-43	3.01572e-71	2.18349e-32	0.0023645	1.58227e-17	6.06263e-28	1.30025e-10	0.000506379	9.68936e-36	2.20741e-156	7.54656e-58	2.24927e-07	6.03228e-65	4.09177e-39	0.0278273	9.24445e-117	4.65197e-54	5.62696e-21	3.80095e-36	8.3463e-09	1.69595e-29	7.51993e-29	8.42776e-100	1.15827e-14	9.63998e-26	2.70444e-22	2.49485e-27	3.68981e-14	1.3659e-127	8.9295e-20	3.2744e-51	0.00016966	0.000186408
m5C_reader	ALYREF	1.86765e-19	1.08784e-13	1.56703e-07	6.47797e-05	0.582658	2.52787e-11	3.24124e-13	0.0408183	3.16658e-10	6.50176e-11	2.52379e-11	3.45356e-08	1.34633e-10	5.72116e-42	2.90965e-24	0.854154	1.82562e-18	8.37314e-20	7.1023e-17	4.80932e-33	0.030809	4.42145e-14	4.68471e-06	0.00448027	0.00226382	0.0109254	5.51955e-28	2.95464e-22	1.4184e-05	8.2791e-17	0.977471	3.27394e-36	0.352852	2.18397e-22
m6A_writer	RBM15B	5.34704e-18	3.73768e-38	8.29257e-40	5.38457e-23	0.00237664	6.7753e-36	1.57696e-46	1.47584e-08	4.05257e-10	2.93139e-38	1.407e-105	6.14758e-68	1.59942e-08	3.47496e-103	1.91987e-58	1.63714e-08	2.74245e-81	1.07901e-59	1.0317e-66	9.9324e-55	6.95693e-07	7.19917e-30	2.46646e-18	6.19015e-88	7.00453e-13	5.57436e-14	9.06793e-36	9.10782e-49	3.04676e-27	6.80253e-104	5.67368e-30	4.76475e-99	0.000180527	5.97396e-08
m6A_writer	ZC3H13	9.64067e-10	1.16081e-46	4.55354e-98	6.35343e-44	0.000880703	2.62308e-47	1.31337e-69	8.31209e-19	0.0112988	4.41172e-27	5.0337e-114	1.40799e-76	1.08941e-17	1.48991e-150	2.87902e-71	9.09487e-20	6.43628e-80	2.19015e-26	1.70907e-69	2.71832e-44	1.62817e-14	2.11156e-17	9.17159e-35	1.67371e-99	2.49853e-24	2.11304e-35	1.42174e-22	4.1445e-06	2.9323e-43	6.40429e-171	1.51649e-39	1.89416e-105	1.48894e-08	0.00049807
m6A_writer	RBM15	5.86286e-20	2.06241e-24	1.70139e-39	8.25216e-16	0.0673124	1.38127e-14	1.85456e-23	0.00176367	1.13736e-20	4.58483e-24	9.33382e-63	9.38853e-66	1.38299e-12	2.5814e-69	5.37981e-30	6.47272e-07	4.03793e-42	2.79035e-32	2.65362e-17	2.26674e-35	0.000158993	9.43771e-27	2.09539e-12	3.34989e-51	1.53154e-12	9.84352e-08	1.16747e-33	4.37077e-50	0.142323	4.13402e-87	4.69925e-08	9.0654e-41	0.920324	3.67079e-07
m6A_writer	WTAP	8.47439e-18	7.54699e-26	3.98735e-32	1.18932e-17	0.0455768	3.68063e-09	3.07046e-17	0.00439524	0.0118	0.0220088	0.764461	5.11388e-30	1.51339e-13	2.87162e-53	9.83183e-18	0.0010823	1.23449e-20	1.74458e-33	2.87702e-11	2.24244e-06	0.0169991	2.28172e-09	1.90229e-15	1.17917e-25	1.71367e-11	3.73253e-09	5.8342e-13	2.73249e-27	3.89908e-25	4.01548e-91	5.13186e-23	1.40644e-60	0.0353098	3.73419e-06
m6A_writer	METTL14	6.89576e-09	6.16049e-48	5.30797e-100	1.06502e-45	0.00509974	6.53215e-37	6.81402e-54	9.53098e-12	6.19282e-11	1.37314e-27	8.74e-100	5.98699e-65	1.88472e-16	6.79616e-120	1.44584e-48	7.56331e-16	1.24034e-66	1.27804e-39	6.39703e-47	1.2445e-34	5.1884e-06	1.44504e-25	5.70452e-31	6.15706e-127	1.29023e-19	2.111e-22	1.40405e-32	1.37577e-28	8.82461e-38	4.26621e-159	6.07156e-36	2.16869e-88	2.25526e-05	1.76555e-07
m6A_writer	CBLL1	1.12037e-09	5.01667e-66	4.11052e-86	4.38251e-39	0.00507979	6.84668e-38	3.4913e-57	1.05677e-08	3.54474e-13	5.39855e-31	7.2692e-106	1.99462e-101	1.16739e-12	1.22438e-115	1.27434e-66	3.35113e-13	2.0834e-98	1.25222e-59	1.90534e-53	4.48471e-55	4.37628e-09	1.58851e-25	2.7707e-37	4.15454e-28	2.8033e-22	5.24516e-25	1.8372e-40	2.53261e-31	9.95514e-08	3.31656e-104	3.93528e-29	1.67447e-91	0.00650092	2.13656e-11
m6A_writer	METTL3	1.19619e-09	1.90346e-29	6.75559e-32	1.22705e-43	0.000637078	2.35539e-06	3.21308e-09	1.78556e-12	6.07196e-10	1.42264e-14	8.30333e-59	1.13503e-28	5.7469e-10	3.21677e-19	1.25705e-30	5.04988e-05	2.43774e-44	1.00318e-60	3.10799e-06	1.23745e-11	6.50037e-11	2.50562e-15	2.47628e-14	9.25706e-48	0.000472694	3.90965e-16	1.64508e-23	3.31692e-28	2.2319e-32	7.5374e-70	7.94436e-24	1.33496e-70	4.22461e-05	2.52366e-10
m6A_eraser	ALKBH5	8.07401e-17	1.13127e-21	9.3608e-34	9.51764e-22	0.0670587	1.48931e-12	1.01837e-18	2.39792e-09	2.7263e-10	2.69618e-11	4.61269e-17	1.05048e-48	2.94344e-12	8.4642e-92	1.44e-43	2.32105e-06	2.24899e-12	3.54064e-22	3.76993e-30	1.51092e-28	0.000434946	8.85656e-25	2.79806e-18	1.19652e-59	4.33777e-08	0.000141423	3.89705e-23	4.16087e-34	2.41527e-17	2.48067e-97	5.53156e-11	4.33762e-76	0.0804715	1.22898e-12
m6A_eraser	FTO	4.43265e-06	1.0056e-33	3.16113e-28	6.39148e-34	8.63286e-05	2.78927e-34	1.09323e-53	2.70162e-15	1.52307e-07	8.02211e-33	7.1159e-108	1.65507e-60	3.4897e-15	8.33523e-96	5.39394e-65	0.18982	1.78762e-65	1.28165e-42	2.45167e-26	3.83022e-23	0.000137911	5.37815e-24	8.17374e-28	7.5955e-99	6.48893e-23	2.56753e-17	1.17193e-40	1.36936e-21	1.37027e-22	3.19234e-181	6.46427e-24	3.14195e-80	0.00372468	6.22942e-14
m6A_reader	FMR1	9.26308e-08	1.94093e-32	2.5122e-112	1.28929e-23	2.20447e-05	2.09843e-21	2.60795e-33	6.10263e-14	1.59342e-06	8.92085e-25	5.18817e-80	1.98628e-63	9.20145e-10	3.51129e-69	8.53765e-37	1.3001e-07	2.47542e-49	1.32232e-21	1.90104e-30	1.59449e-44	0.00930377	2.23834e-06	1.1316e-24	6.68722e-77	3.36177e-14	2.44888e-23	1.0746e-28	1.55316e-26	1.04831e-30	8.75225e-91	4.28221e-21	4.37163e-64	0.0562651	2.50505e-06
m6A_reader	YTHDC1	1.11833e-17	1.89484e-67	1.3657e-114	5.63973e-33	0.00360853	2.68458e-77	1.77994e-105	4.84464e-18	9.5488e-08	1.69361e-48	3.8308e-142	2.29157e-64	1.94148e-15	3.15055e-124	3.66685e-59	3.83778e-06	4.08147e-88	7.03602e-87	5.29306e-69	7.5762e-44	1.59462e-10	1.18659e-37	4.52756e-31	5.10982e-106	1.94051e-29	5.34385e-40	7.18339e-40	1.15685e-35	1.01751e-22	6.85795e-140	2.3099e-43	7.17393e-127	1.72561e-09	9.04703e-10
m6A_reader	YTHDC2	3.10236e-05	3.01397e-38	2.59769e-79	3.10542e-32	0.000107355	5.10634e-31	1.11759e-50	4.16088e-15	2.59828e-06	8.56289e-17	1.40286e-61	1.94449e-54	5.50593e-12	2.99068e-66	1.43454e-33	1.68239e-08	2.21377e-41	2.9585e-39	2.44319e-22	4.27994e-30	9.76583e-08	6.08898e-15	3.47565e-26	1.99795e-105	1.71998e-24	1.26129e-31	5.82463e-25	3.12262e-18	9.92698e-41	6.97366e-119	2.68007e-27	1.12321e-42	1.69674e-05	4.5019e-05
m6A_reader	YTHDF3	5.63667e-16	8.59905e-57	4.31806e-87	4.02203e-37	0.000136922	2.5575e-24	1.38178e-36	2.24123e-12	1.99038e-13	3.13525e-11	3.60454e-76	7.939e-62	3.30745e-18	4.23537e-93	4.35083e-46	0.00622895	2.70617e-107	2.12777e-29	3.8293e-22	2.27725e-17	2.16332e-08	1.10242e-17	1.26821e-31	4.08093e-118	1.28736e-14	2.0128e-28	8.68884e-34	3.13952e-37	5.17289e-16	3.25913e-176	2.91649e-31	1.62645e-66	0.042157	1.70276e-06
m6A_reader	ELAVL1	6.71545e-19	4.54145e-53	1.6032e-63	2.82213e-36	2.07691e-05	1.49474e-32	6.43898e-44	0.000140066	1.0323e-14	2.82235e-37	7.78453e-76	4.04217e-80	1.39783e-10	1.61268e-101	1.03718e-38	9.68659e-18	4.64928e-84	2.20763e-57	7.83393e-72	1.30775e-60	3.09738e-12	1.53613e-29	1.07204e-22	1.28259e-79	5.75085e-13	2.22625e-29	6.60594e-50	6.61778e-32	1.35087e-28	2.26233e-95	1.39155e-27	5.20024e-117	0.0427361	6.64661e-18
m6A_reader	HNRNPA2B1	6.32919e-18	1.65387e-53	8.52204e-71	5.42263e-29	1.74094e-07	1.34533e-44	2.25386e-66	6.98655e-11	3.55073e-10	4.37197e-32	1.28872e-64	8.22797e-46	1.06992e-17	7.80277e-62	1.34096e-47	0.000308284	2.64053e-40	6.43405e-73	1.0285e-52	1.17488e-38	3.26527e-16	3.75595e-35	4.68266e-21	2.4981e-60	2.97023e-23	4.02509e-27	3.62178e-27	2.76797e-23	1.74216e-18	6.46012e-92	3.79115e-21	2.19338e-78	0.00701202	7.61625e-12
m6A_reader	HNRNPC	1.87068e-18	4.71182e-41	5.6596e-68	3.36874e-30	0.000125687	2.27991e-24	1.7631e-38	6.83722e-06	3.56258e-08	2.30671e-05	6.6204e-33	1.84565e-40	2.0234e-15	3.7318e-104	1.48972e-34	1.06513e-10	3.01527e-76	1.00766e-56	2.20615e-14	3.41122e-19	9.03089e-11	3.49471e-11	4.19729e-18	2.79385e-74	2.28981e-16	8.00852e-22	1.0091e-39	1.43578e-39	1.62499e-13	1.42105e-72	6.13551e-23	1.61434e-64	0.0423295	1.29943e-13
m6A_reader	YTHDF1	3.10256e-13	4.76992e-29	5.04794e-62	6.79313e-23	7.09597e-05	1.93453e-27	2.17843e-37	4.43301e-06	8.42024e-15	3.58366e-15	4.13365e-47	1.09614e-35	1.43054e-12	2.51837e-92	3.74276e-46	3.75628e-05	1.65237e-43	1.37282e-63	4.5656e-42	3.50532e-35	8.89679e-11	2.61293e-24	4.93815e-13	1.00106e-85	2.04445e-12	1.19426e-14	1.33078e-38	1.82674e-40	2.28455e-11	1.46461e-84	8.29768e-26	8.85475e-64	0.00218821	6.26314e-11
m6A_reader	YTHDF2	3.1467e-21	4.19232e-44	7.16378e-63	1.85645e-20	0.0652265	1.552e-28	6.16172e-40	2.85207e-08	3.86474e-07	4.72769e-15	1.73635e-12	2.67448e-47	1.53917e-23	2.72256e-110	6.2894e-39	1.97717e-07	1.87187e-26	7.73196e-39	1.06235e-28	8.3767e-20	0.00715931	2.09177e-22	5.77346e-17	6.89334e-86	6.04664e-13	5.76237e-13	1.17478e-30	4.48836e-40	2.01378e-07	4.20935e-126	6.35412e-30	2.49237e-72	0.937767	5.65458e-09
m6A_reader	IGF2BP1	0.014575	0.0380291	0.00402657	9.03586e-05	0.0174906	0.0135104	0.00338887	0.706886	0.021531	0.793801	0.0724467	3.75831e-05	0.259599	2.04492e-06	1.12433e-05	0.861465	0.542423	1.33861e-10	0.00178823	6.97433e-08	7.69603e-05	1.2645e-09	0.200588	0.115652	0.112938	0.0160658	1.49928e-05	0.00542084	2.64387e-06	0.275901	0.00465026	6.59561e-06	0.151657	0.418955
m6A_reader	LRPPRC	1.28108e-18	2.28968e-45	1.52124e-97	4.00053e-31	0.000149429	1.59936e-26	3.6386e-41	5.03111e-08	7.73169e-17	8.05439e-22	2.11442e-87	2.08338e-70	1.40417e-16	5.35016e-101	1.25541e-40	2.46252e-17	3.53737e-61	1.50963e-67	6.97158e-37	5.71062e-42	1.44454e-10	9.33245e-20	6.92086e-21	1.17063e-105	2.02707e-16	1.30156e-19	3.97567e-41	3.81613e-30	9.12458e-11	1.43306e-93	5.20049e-29	1.71096e-85	0.00324947	1.41448e-07
