# Supplementary material for: Pan‐cancer multi‐omics reveals DCAF7 as an immune‐modulating prognostic driver and Wnt/β‐catenin activator in hepatocellular carcinoma
Source: Clin Transl Med. 2025 Dec 31;16(1):e70572. doi: 10.1002/ctm2.70572 (PMC12754573; doi:10.1002/ctm2.70572)
Supplement: Supplementary file 2 — Supporting information [file CTM2-16-e70572-s002.zip › Supplemental Tables/TableS7 Predicted m6A Modification Sites in DCAF7 Transcripts Using the SRAMP Database.xlsx]

## Sheet: liver
#	Position	Sequence	context	Structural	context	Score(binary)	Score(knn)	Score(spectrum)	Score(combined)	Decision
1	253	CUACAAGUAUGAAGCGCCCUGGACAGUCUACGCGAUGAACUGGAG	N/A	0.572	0.549	0.498	0.541	m6A	site	(Low confidence)
2	269	CCCUGGACAGUCUACGCGAUGAACUGGAGUGUGCGGCCCGAUAAG	N/A	0.645	0.528	0.474	0.571	m6A	site	(Moderate confidence)
3	548	UGUUUGCUAAACAAUAAUAAGAACUCUGAUUUCUGUGCUCCCCUG	N/A	0.638	0.495	0.561	0.6	m6A	site	(High confidence)
4	2385	CAAGACCUUACAUGAGAGAUGGACUGAUGGACUGCGGCAAUCCUG	N/A	0.737	0.889	0.618	0.697	m6A	site	(Very high confidence)
5	2393	UACAUGAGAGAUGGACUGAUGGACUGCGGCAAUCCUGGGCUGUCA	N/A	0.691	0.793	0.622	0.668	m6A	site	(Very high confidence)
6	3395	AUGGUGGAAUUUGUCAGCUGGAACUCAGAAACAACAACUUGAAAA	N/A	0.661	0.641	0.612	0.64	m6A	site	(High confidence)
7	3820	UCUCAAACUGACAGCCAGCGAGACUGGGUGGGAGGCCCUGGAUCU	N/A	0.566	0.482	0.523	0.545	m6A	site	(Low confidence)
8	3877	UGCGGGAGGAGCAGCCACUAGGACUUUAGCAGGAAGCCCACAUGG	N/A	0.743	0.716	0.318	0.571	m6A	site	(Moderate confidence)
9	4145	GGAAUUAGCCUGCAAGGUUAGGACUUGAAGAGGGAAGGUAUUUAA	N/A	0.726	0.71	0.602	0.675	m6A	site	(Very high confidence)
10	4453	CCAGCCUGGGCGACAGAGCAAGACUCCGUCUCAAAAAAUAAAAAA	N/A	0.626	0.466	0.557	0.59	m6A	site	(Moderate confidence)
11	4528	AUCCAGGAUUGGCUCUGAGAGAACUGGCUAAGAUUCAGGAAGAAA	N/A	0.634	0.8	0.574	0.618	m6A	site	(High confidence)
12	5522	GUGCCUUCCCAAAGAGGCUUGGACUGGUAUAUCCAACGAGAAACA	N/A	0.749	0.857	0.642	0.712	m6A	site	(Very high confidence)
13	5632	UUUAUAGGCACCCACCUUUGGGACAACCCAGUGAUUAUGAACAUG	N/A	0.531	0.484	0.577	0.547	m6A	site	(Low confidence)
14	6041	AGAGGAAGCUGCCCCUUGCAGAACUGUACUGUAAUAUUUUUCUUU	N/A	0.604	0.713	0.475	0.558	m6A	site	(Low confidence)
15	6082	CUUUUAUAAAUAUUUUCACAGGACUGAUUGUACACAGGGCUUGUA	N/A	0.715	0.787	0.532	0.645	m6A	site	(High confidence)
