# Supplementary material for: Pan‐cancer multi‐omics reveals DCAF7 as an immune‐modulating prognostic driver and Wnt/β‐catenin activator in hepatocellular carcinoma
Source: Clin Transl Med. 2025 Dec 31;16(1):e70572. doi: 10.1002/ctm2.70572 (PMC12754573; doi:10.1002/ctm2.70572)
Supplement: Supplementary file 2 — Supporting information [file CTM2-16-e70572-s002.zip › Supplemental Tables/TableS8 TIMER2.0-Based Analysis of the Association Between DCAF7 Expression and Immune Lineages in TCGA Cancers.xlsx]

## Sheet: correlation
	ACC (n=79)	BLCA (n=408)	BRCA (n=1100)	BRCA-Basal (n=191)	BRCA-Her2 (n=82)	BRCA-LumA (n=568)	BRCA-LumB (n=219)	CESC (n=306)	CHOL (n=36)	COAD (n=458)	DLBC (n=48)	ESCA (n=185)	GBM (n=153)	HNSC (n=522)	HNSC-HPV- (n=422)	HNSC-HPV+ (n=98)	KICH (n=66)	KIRC (n=533)	KIRP (n=290)	LGG (n=516)	LIHC (n=371)	LUAD (n=515)	LUSC (n=501)	MESO (n=87)	OV (n=303)	PAAD (n=179)	PCPG (n=181)	PRAD (n=498)	READ (n=166)	SARC (n=260)	SKCM (n=471)	SKCM-Metastasis (n=368)	SKCM-Primary (n=103)	STAD (n=415)	TGCT (n=150)	THCA (n=509)	THYM (n=120)	UCEC (n=545)	UCS (n=57)	UVM (n=80)
B cell_EPIC	0.139667	0.0311837	0.0855587	0.14411	0.0960302	0.045441	0.0625456	0.106113	0.174899	0.19016	0.184051	0.154525	0.403503	0.281066	0.282232	0.15303	0.22017	0.15991	0.181084	0.208355	0.150689	-0.0414364	0.0716478	-0.119406	0.00828862	0.190794	0.211332	0.25752	-0.0320774	0.0477058	0.16517	0.0949736	0.224234	-0.0460344	-0.149966	0.0772438	-0.2036	-0.055667	-0.00525343	-0.0556708
Endothelial cell_EPIC	0.0833812	-0.0611965	-0.0333116	-0.00744165	-0.0234129	0.0765341	0.112115	0.168869	0.205068	0.389178	0.245975	0.137763	0.163984	0.357561	0.336896	0.403908	0.0311037	0.393646	0.20863	-0.163163	0.0750323	0.192045	0.16271	0.00828718	0.233035	0.239408	-0.0219918	0.102195	0.135116	0.0148856	0.140221	0.139962	0.0115711	0.0290846	0.0212715	0.325183	-0.125013	0.125134	0.0469931	0.16751
Macrophage_EPIC	-0.0196962	-0.0535371	0.0665883	0.16268	-0.121562	0.0130648	-0.00318255	-0.146722	-0.246776	0.20871	-0.0264382	0.0521655	-0.327285	0.280408	0.296144	0.091706	0.0316554	-0.0460398	-0.220263	-0.013291	-0.630503	0.145174	-0.0180328	-0.0923613	-0.0345753	0.19124	-0.0477863	-0.0388376	0.172587	0.00340097	0.113515	0.0608907	0.113988	0.113203	-0.0210163	-0.0856185	-0.218739	-0.209121	-0.170993	0.226634
NK cell_EPIC	-0.0443802	-0.180846	-0.115236	-0.102328	-0.262954	-0.10108	-0.173255	-0.20803	-0.360111	-0.00665362	0.0590062	-0.106584	-0.359185	-0.140695	-0.0983274	-0.299537	-0.333614	-0.356281	-0.389346	-0.142836	-0.203713	-0.0264047	-0.0639564	-0.246329	-0.0485956	-0.0648276	-0.311982	-0.0558516	-0.0364062	-0.0756978	0.0231011	0.0328369	-0.00468869	-0.00240674	-0.0226471	-0.355475	-0.167852	-0.211123	-0.173382	0.100127
T cell CD4+_EPIC	0.112637	0.0941931	0.304081	0.449721	0.343428	0.336435	0.223888	0.181052	0.188017	0.188213	-0.170345	0.118529	0.442373	0.450609	0.406187	0.593687	0.521883	0.511654	0.461364	0.231824	0.26672	0.34073	0.195231	-0.08982	0.0971064	0.415806	0.410204	0.548807	0.232162	0.111026	0.179906	0.163169	0.209305	0.179104	0.129353	0.493713	-0.0641301	0.168195	0.261502	0.289954
T cell CD8+_EPIC	-0.12424	0.0315931	0.186834	0.148313	0.157101	0.173666	0.167992	0.188973	0.276537	0.00161216	0.132245	-0.155639	0.128737	-0.195601	-0.317697	0.124322	0.520849	0.362845	0.44571	0.130895	0.00621678	-0.0766379	0.0696164	-0.0982527	-0.144742	-0.0114491	0.27935	0.521941	0.131057	0.0466436	0.0640018	0.0895606	-0.0912428	-0.0230479	-0.106322	0.227449	0.372419	0.0373279	0.140615	0.00241014

## Sheet: p value
	ACC (n=79)	BLCA (n=408)	BRCA (n=1100)	BRCA-Basal (n=191)	BRCA-Her2 (n=82)	BRCA-LumA (n=568)	BRCA-LumB (n=219)	CESC (n=306)	CHOL (n=36)	COAD (n=458)	DLBC (n=48)	ESCA (n=185)	GBM (n=153)	HNSC (n=522)	HNSC-HPV- (n=422)	HNSC-HPV+ (n=98)	KICH (n=66)	KIRC (n=533)	KIRP (n=290)	LGG (n=516)	LIHC (n=371)	LUAD (n=515)	LUSC (n=501)	MESO (n=87)	OV (n=303)	PAAD (n=179)	PCPG (n=181)	PRAD (n=498)	READ (n=166)	SARC (n=260)	SKCM (n=471)	SKCM-Metastasis (n=368)	SKCM-Primary (n=103)	STAD (n=415)	TGCT (n=150)	THCA (n=509)	THYM (n=120)	UCEC (n=545)	UCS (n=57)	UVM (n=80)
B cell_EPIC	0.238595	0.550963	0.00695418	0.0578083	0.422299	0.302423	0.388775	0.0778893	0.314939	0.00153475	0.249351	0.0383421	1.01293e-06	2.19745e-10	9.23785e-09	0.152223	0.0780153	0.000568333	0.00351513	4.35056e-06	0.00503469	0.358569	0.11812	0.276388	0.896459	0.0124312	0.00611536	1.0001e-07	0.764073	0.458218	0.000391643	0.0743208	0.0234714	0.371478	0.0698335	0.0882798	0.0290782	0.606458	0.970219	0.630593
Endothelial cell_EPIC	0.483094	0.241576	0.294082	0.922364	0.845225	0.0821151	0.12156	0.00483101	0.237305	2.23194e-11	0.121088	0.0651515	0.0555204	2.76877e-16	4.51163e-12	8.66532e-05	0.805713	1.54647e-18	0.000746248	0.000341026	0.164357	1.76044e-05	0.000359556	0.939997	0.000207312	0.00161218	0.77787	0.0371991	0.204178	0.817052	0.00266255	0.00836293	0.908107	0.572437	0.798159	1.75509e-13	0.183123	0.245376	0.738273	0.145347
Macrophage_EPIC	0.868633	0.305712	0.0358107	0.0319742	0.309052	0.766959	0.965055	0.01452	0.152965	0.000494472	0.869668	0.48676	9.47175e-05	2.42962e-10	1.53765e-09	0.392703	0.802337	0.323958	0.000364356	0.771941	1.2325e-39	0.00122779	0.694437	0.400505	0.587125	0.0122238	0.539713	0.429499	0.103812	0.95785	0.015187	0.253179	0.253972	0.0275506	0.80053	0.0587585	0.0188439	0.0505406	0.220875	0.047474
NK cell_EPIC	0.709279	0.000489926	0.000271913	0.179079	0.0256401	0.0215249	0.0162513	0.00049241	0.0335911	0.912539	0.714022	0.154425	1.62979e-05	0.00175764	0.0493959	0.00434909	0.00661208	3.0396e-15	9.11258e-11	0.00174367	0.000138915	0.55862	0.163139	0.0230533	0.445214	0.399565	4.05486e-05	0.2557	0.733356	0.238774	0.622325	0.538025	0.962696	0.962753	0.785413	5.56127e-16	0.0729578	0.0483241	0.214396	0.386258
T cell CD4+_EPIC	0.342728	0.0711054	1.03907e-22	4.80669e-10	0.00314215	3.79437e-15	0.00179776	0.00248867	0.279426	0.00171852	0.286959	0.113025	6.22234e-08	5.62694e-26	2.53805e-17	8.68537e-10	8.25959e-06	4.04146e-32	5.27528e-15	2.97326e-07	4.9693e-07	7.23899e-15	1.75399e-05	0.413647	0.126459	1.55214e-08	3.68263e-08	4.30384e-34	0.0276743	0.0834992	0.000110179	0.00207129	0.0347496	0.000458961	0.118404	2.38516e-31	0.49593	0.117247	0.0585672	0.0105299
T cell CD8+_EPIC	0.294985	0.545744	2.93149e-09	0.0508075	0.187532	7.20577e-05	0.0198512	0.00158078	0.107805	0.978769	0.409814	0.0369519	0.133806	1.24311e-05	7.85782e-11	0.245732	8.66961e-06	8.60485e-16	5.37661e-14	0.00414856	0.908403	0.0891652	0.128939	0.371001	0.0223396	0.881851	0.000256238	1.91372e-30	0.218228	0.468299	0.171984	0.0924728	0.36174	0.654679	0.199943	3.80757e-07	4.1572e-05	0.729883	0.315243	0.983403
